# Supplementary material for: mRNA 5′ terminal sequences drive 200-fold differences in expression through effects on synthesis, translation and decay
Source: PLoS Genet. 2022 Nov 28;18(11):e1010532. doi: 10.1371/journal.pgen.1010532 (PMC9731452; doi:10.1371/journal.pgen.1010532)
Supplement: S1 Table — Read counts from the plasmid and reporter mRNA libraries under control conditions. Normalized expression levels are the mean reads per million (RPM) for reporter libraries divided by RPM for the plasmid library. (TXT) [file pgen.1010532.s004.txt]

seq	plasmid.count	reporter.count1	reporter.count2	normalized.rpm
TTTTTTT	7373	8088	15567	17.9949765682729
ATTTTTT	3595	11922	24252	56.2063600627415
TATTTTT	3555	2614	4922	11.9093517923911
TTTTTAT	3505	4652	8438	21.0408818921196
TTTTATT	3346	5884	9458	26.0730717495963
TTTATTT	3256	1934	3889	9.99817351877267
TTTTTTA	3197	3639	6543	17.9552479766001
TTATTTT	3087	3574	6801	18.8666302016903
TTTTTTC	2042	2877	4799	21.3143763047079
TATTTAT	1971	1342	2331	10.533642794448
TGTTTTT	1964	2117	3056	15.1036799468858
TTTGTTT	1948	2886	4653	22.0018624729621
AATTTTT	1948	9459	19339	82.5467193209001
TTTTAAT	1946	2743	4541	21.2360487101803
CTTTTTT	1938	12049	20954	96.2506573087711
TTTTTCT	1921	3997	6638	31.4015102251959
TTTCTTT	1887	2336	3506	17.6988771166604
ATTTTAT	1871	9903	18874	86.3303885555963
TATATTT	1867	1411	2402	11.5620960921413
TTGTTTT	1847	5201	8261	41.4840087958585
TCTTTTT	1822	2686	4464	22.2573671178472
ATTTATT	1766	5919	11470	55.1996066094779
TTTATAT	1762	756	1535	7.26385017232608
TTTTTGT	1749	5159	7885	42.5755132119167
TTTTTAA	1731	1570	2838	14.3505840141383
ATTATTT	1730	15462	29109	144.743379065385
TATTATT	1716	1646	2848	14.807731584647
ATTTTTA	1714	7783	14996	74.5352423736613
TAATTTT	1701	2070	3497	18.5389881789052
TTTTTTG	1701	2737	4649	24.5862823344335
TTTTCTT	1695	4723	7472	40.9622909317459
ATATTTT	1676	16984	30617	160.087493732304
TTTTGTT	1672	6372	9562	54.4815899068195
TTTAATT	1662	1139	2107	10.9871204005913
TATTTTA	1648	1609	2784	15.0721952951362
TTCTTTT	1645	3939	6937	37.3327309319067
TTATTAT	1634	1643	3152	16.4632275350685
TTAATTT	1626	2185	4118	21.7762768287651
TTATATT	1581	1294	2095	12.1824310684531
TTTTATA	1505	1512	2759	15.9811657880272
TTTATTA	1445	794	1428	8.66899177728462
TTATTTA	1440	1579	2944	17.659280821881
TTTAAAT	1178	545	880	6.87628595248284
AATTTAT	1164	6926	13642	98.9381243297394
ATTTAAT	1160	2737	5602	40.1372050282495
TTTTCAT	1137	3283	4675	40.1782399633185
CATTTTT	1109	3437	5468	45.6968028299952
AAATTTT	1090	4939	9309	73.4314467085051
TTTCATT	1086	1290	2035	17.4353486303892
AATATTT	1075	8849	16318	131.732413423291
TTTTTCA	1073	3183	5243	44.5693953307765
AATTATT	1072	6939	12846	103.820409988546
TATTTAA	1069	520	743	6.78042721464093
CGGGGGG	1068	4342	5765	54.6257952365901
TTTTAAA	1059	1067	1805	15.3607509959001
ATTATAT	1052	7220	12808	107.440408526088
ATTTTAA	1035	3516	6982	56.7581499751184
TTTGATT	1033	1423	2290	20.4372160367431
TATTAAT	1032	580	1025	8.77943751723436
TATATAT	1031	480	934	7.68615650315828
TTTGTAT	1028	1001	1623	14.5049372597085
ATTTTCT	1027	7777	14734	123.086509901307
TATTTCT	1015	1187	2016	17.8682582893711
ATTTTTC	1013	5805	10504	90.7213692927639
TATTTTC	1009	1198	1717	16.5757946472777
TTTTTAC	999	1943	2809	27.2735661828843
TTAATAT	992	1091	2204	18.5632413062063
TAAATTT	989	748	1609	13.2579532786516
TTTATCT	979	525	1122	9.36330228750885
TGATTTT	977	2026	3038	29.6336923277623
TATGTTT	965	1470	2142	21.4477908828076
TGTATTT	964	825	1063	11.3319224944026
TAATTTA	961	1002	1748	16.1699846422346
TTATAAT	961	545	960	8.84286079507013
TAATTAT	955	1083	1713	16.6691296200931
TTGATTT	953	3156	5054	49.0018692284663
TATCTTT	949	1047	1534	15.577487730678
TTTTGAT	949	2772	4216	42.0524998194529
TTAAATT	947	851	1647	14.7888931149274
TGTTTAT	946	887	1258	13.0203188891593
AATTTTA	944	4576	8930	80.1639883428331
ATCTTTT	942	11303	17793	175.923010687982
TTCATTT	942	2635	4580	43.2919506118422
TCTTTAT	936	1488	2339	23.2901194361353
TTTTACT	935	2429	3755	37.7234129076508
TAATATT	933	945	1696	15.9605747118499
TTTATTC	931	446	1002	8.62523011433255
CTTTTAT	927	6478	10993	106.722832966831
TTTCTAT	926	1071	1802	17.580412816739
TATAATT	926	625	1207	11.0937319380108
ACTTTTT	922	13030	20997	209.818964079901
TTTTTGA	913	2710	3911	41.5856549097136
TTGGTTT	911	7097	9578	105.51968518104
ATTAATT	910	6867	12481	119.767816223755
TCTATTT	910	1542	2565	25.5958627645503
ATATATT	908	8975	15391	151.83367239895
ATTTATA	908	2213	4015	38.6426733345022
TGGGGGG	907	2092	2756	30.8724099758363
TTATTTC	906	1181	1848	19.0508262042412
TTTGTTA	906	707	1232	12.0944679983731
TTTTATC	905	2128	3287	34.1295536086458
TTATTCT	905	1146	2081	20.0874934068057
TCTTATT	901	1554	2414	25.1093842911212
ATATTTA	900	7139	11824	119.535146705127
TTTAATA	898	384	711	6.85921114193533
ATTCTTT	894	10275	17532	176.057161088124
CTTTATT	889	3934	6645	67.4088542076011
ATTTCTT	888	4159	6982	71.1034367791653
ATAATTT	887	8626	15132	151.287243377953
TATTTTG	885	1411	2242	23.4926380338447
ATATTAT	883	8498	14650	148.267908778852
TTTATAA	883	212	395	3.86508533339741
TCATTTT	876	3157	4622	50.8651885532234
TATTATA	873	891	1273	14.2258151391698
TATTTGT	872	1011	1578	16.9216853356569
TAGTTTT	869	2342	3875	40.5906757497719
TTATTAA	869	693	1206	12.3505545328385
ATTTTTG	868	4642	8228	83.6819245233834
TCTTTTA	867	1764	2735	29.5903803203675
AGTTTTT	867	12944	22040	228.432031590368
CTTATTT	866	6231	9542	103.960733092982
TTGTTAT	865	1902	3118	32.950579561692
TGTTTTA	859	1258	1572	19.108528275538
TGTGTTT	858	2585	3625	41.5983827974801
TTTTTAG	857	2224	3590	38.5645579196736
TTGTTTA	852	1983	3084	33.9047962693844
ATTATTA	848	7779	13813	143.684805011033
TGTTTTG	848	1273	1971	21.8165179218164
TATATTA	848	572	920	10.0043431890325
CTTTTTA	846	7265	11975	129.07044687474
TTTGGTT	842	2423	3645	41.1918142704413
TTCTTTA	838	2144	3630	39.0236942378396
CTATTTT	838	9415	14673	163.84603500536
ATTTTGT	835	9441	15299	168.374719910232
TATTCTT	834	1637	2253	26.8470907915338
TTCTATT	834	1868	3250	34.6835643887063
ATTGTTT	833	11315	18267	201.870369574048
TTTCTTA	828	1230	1784	20.8657052915852
TTTATGT	828	839	1297	14.7137835379122
TTTGTTC	827	1009	1755	18.8899685272422
TGGTTTT	826	4313	5967	71.6057827506302
TTTGTGT	823	1572	2133	25.9411734066692
TACTTTT	821	2133	3110	36.5913007030244
CGTTTTT	821	3809	5115	62.6864396017564
ATGTTTT	819	15673	22971	270.247758478737
TTTCTTC	818	730	1242	13.6485549042704
TTTTGGT	816	3841	5305	64.4961952418862
TGTTTTC	814	821	1232	14.4187031854301
TTCTTAT	811	2039	3260	37.1697445453846
TTGTATT	809	1704	2780	31.4814033165978
TTTTGTA	798	2318	3641	42.5387264069937
TTATTTG	797	1499	2568	28.8748146587984
TTAGTTT	792	2602	3980	47.4400457808423
TTTTCTA	786	1957	3076	36.4750552225879
TGTTATT	785	731	1130	13.5217059843808
TTCGTTT	785	4880	7219	88.2120238035469
TCGTTTT	782	3516	4512	59.4180885391131
ATTTGTT	776	4515	6541	81.6762900964702
TTACTTT	774	1768	3136	35.7568408012798
TTTTTGG	770	4530	6449	81.8518820655756
TGTTTGT	769	763	1126	14.0616202859361
TTTACTT	766	1154	1674	21.1624569785963
TATTGTT	762	1598	2125	28.1988633278774
TTATATA	759	391	742	8.38147252689208
TTTCGTT	756	1904	2751	35.306033833251
TTAATTA	756	1014	1802	21.0183122686419
TTTATTG	755	634	1047	12.6342591955075
TTATCTT	753	1021	1663	20.2478696241255
CGGGTGG	752	5772	7263	100.481875058178
TGGGTGG	752	3742	4686	64.9930820555846
CTTTTCT	749	6738	10167	128.975657960667
TTTGTCT	739	918	1423	18.0641756431958
CTTTTTC	738	5310	8529	106.637398704876
TCTTTTC	737	923	1281	17.2016853113253
TTGTTCT	737	1868	2646	35.1740484278116
TGTTTCT	736	991	1322	18.13353734267
CTGTTTT	736	9533	13762	181.495202529784
TTTTATG	730	1459	2131	28.1743035957152
TTATGTT	728	1522	2153	28.9934704145326
TTTTAGT	721	1728	2317	32.3587728786697
TTTTTCC	720	2255	3215	43.6074871626159
TTGTGTT	717	2697	3530	50.1878386625671
CTTTTGT	716	5452	8199	108.978233225017
TGTCTTT	716	617	761	11.1743004822645
TTTTGTG	713	2832	3876	54.1761825545625
CTTTGTT	713	3168	4451	61.4066743383946
TTGTTTG	710	2130	3174	42.7311706396029
TTTAGTT	709	875	1496	18.9258487915037
AAATTAT	709	3625	5750	75.2676858205792
CTTCTTT	709	8145	12062	163.104769225932
TTTGTTG	707	812	1264	16.7388903531398
TGTTGTT	707	1106	1415	20.6431539745563
ATTAAAT	707	3657	6504	81.0920431032431
CTTTTTG	706	7545	11780	156.002916190838
TTGTTTC	704	1726	2513	34.5048709420685
TTATTGT	703	1058	1712	22.3942561309804
TGGTGGG	700	1786	2207	33.1146540486779
TTTTTCG	698	2327	3792	49.7967436777754
TCTTTCT	695	1171	1948	25.4515826433177
CGGGGGT	694	2983	3902	57.3328890835288
AAAATTT	693	4207	7788	97.3665576324667
TTTTCTC	693	3090	4489	62.6821300749213
TAAATAT	691	430	976	11.2756328584045
AATTAAT	688	4018	7137	91.4922245029821
TTCTTTC	684	1002	1618	21.7734694979917
CTCTTTT	683	12537	17758	254.729668767057
AATTTAA	681	2291	4610	56.6501969791931
TTTCTTG	679	1226	1773	25.3236748934961
TCTGTTT	679	1558	2133	31.3017526025208
TTGTTGT	676	2655	3586	53.2189353428335
ATTTAAA	673	1116	2109	26.9142984493629
TGGGGGT	670	1500	2212	31.7167003498408
CTTGTTT	669	11123	15123	226.03146772738
TTTTCGT	664	4195	5241	82.4253762978489
AATATAT	664	4045	7504	97.8249503027563
TTTCTCT	663	1168	1721	24.9469092168236
TATAAAT	659	218	376	5.09775910837814
CGTGGGG	657	1199	1568	24.3394985739445
TTTAAAA	654	113	226	2.89904026073691
TGGGTTT	654	3964	5114	80.3059379627504
TGGTTTG	654	3636	4796	74.4604213855111
TAATAAT	653	472	697	10.2472980817884
TCTTTTG	650	1661	2440	36.1295449312891
CGGTGGG	645	3605	5013	76.843481133995
TTTGCTT	645	698	1079	15.7138317564632
TTAAAAT	640	388	730	9.81464495532865
TGTGGGT	637	1402	1624	27.7190662855208
TTTCTGT	637	1518	2479	35.6367843802818
TGTTCTT	637	1017	1436	22.1205043857399
TTCCTTT	637	3029	4555	68.0531851303783
TTCTGTT	636	3334	5039	75.2215573630205
TTTTCCT	631	2886	4246	64.7166487394436
TTGTCTT	627	1284	1873	28.8490977955921
ATTTTCA	626	6837	11737	167.867114850984
CCTTTTT	625	3462	5166	78.9555680103711
TGTTTGG	624	1291	1464	25.8058755033375
TTGCTTT	624	1337	1897	29.7595804408031
TATTAAA	622	252	469	6.51797696054576
TTTGTGG	620	967	1319	21.2376113785369
TCTTCTT	620	1650	2464	37.9489226468825
TGGTTGT	619	2241	3048	49.2268908463292
TCTCTTT	616	1742	2582	40.1685599423256
TGGTGGT	616	1102	1490	24.2536279727323
TTTGGGT	616	1623	2134	35.2324075002533
TGTGGGG	612	784	1099	17.6841463548822
ATATAAT	607	4375	7331	109.310333316245
TATTTCA	602	1399	1993	32.3439246996763
TGGTTGG	601	3319	4355	73.7734376014708
TTTTCTG	601	2179	3470	53.4869322274164
TTCTTGT	600	2101	3276	51.0800048806888
TCTTGTT	599	1854	2378	40.8934913996561
AATTATA	598	2943	5687	80.9194545135842
TTTTGTC	598	2620	3931	62.6286745898406
TCTTTGT	594	1034	1685	26.0014820184438
AATAATT	593	4562	7684	117.005990226933
AAATATT	593	2339	4541	65.0317814554296
TTCTTTG	593	2074	3368	52.1430522259706
TTTCCTT	593	1594	2315	37.7821038985471
TATTCAT	592	905	1436	22.5087765559105
CATTTAT	591	1460	2233	35.6703478952935
TCGGGGG	591	2545	3215	56.4799640568704
TTCTTCT	590	1820	2996	46.3308784539661
CTTTCTT	590	4977	6721	114.294303286427
TATATCT	589	548	963	14.4879628331221
TTTCAAT	589	623	1105	16.5569208598529
ATAATAT	588	4268	7475	112.816135466842
TGGGTGT	587	2420	3113	54.5453736302664
AATTTTC	586	3894	6895	103.917992793925
AAATTTA	585	1912	3412	51.3371665933085
TTTGAAT	585	860	1298	21.0795348186453
TGGGGTG	582	2189	2851	50.0629003591408
TTTATCA	582	270	631	8.56118702234752
TGGGTTG	581	3947	5125	90.2901353038238
TTTTGCT	578	2502	3656	61.0349340170206
TAAAATT	578	603	951	15.3108976337605
ATTCATT	577	7172	11305	182.369087692663
TTATAAA	575	154	319	4.58883234060658
TCCTTTT	574	2597	3777	63.6395707837802
AATTTCT	572	4982	9464	141.791591572943
CGGGGTG	571	3130	4198	74.019982512379
TGTGTGG	568	1323	1595	29.8818186514823
TGTTGGT	567	261	366	6.35560882283309
TTTTACA	567	1264	1873	31.6608045500333
CTTTAAT	566	1661	3318	49.2035851386054
TGGTGTT	565	3279	3995	74.8224071652742
TCAATTT	563	1755	2955	47.4015685591061
ACATTTT	563	9899	14669	249.718344679752
TTGGTGT	562	3087	4216	74.8415934193007
TTGGGTT	562	3612	4761	86.0481519711689
TAATTAA	560	566	909	14.9785419317039
TGTGGTT	559	2553	3153	59.2595807235568
TCGGTGG	558	2631	3061	59.5015848292075
TGGGGTT	556	2322	3035	55.6843222701251
ATTTCAT	556	2429	3581	61.8819074810642
ATTATAA	556	2797	5013	79.2104974056558
TCGGGGT	555	1854	2218	42.7022569447185
TATTTAC	554	577	812	14.4060147229975
TATATAA	553	177	233	4.28253029759646
TTTTCAA	551	1332	1921	33.8568393324511
TTCATAT	551	1202	1925	32.2802210417322
TGGTGTG	551	3343	3864	76.3354853551071
ATTTATC	551	846	1544	24.4261971258548
TTTTTGC	550	1358	1845	33.5545470874589
AGATTTT	550	9187	14979	249.574182335832
ATAAATT	549	3372	6094	97.1687542828142
TATGTAT	549	753	1034	18.7388868908159
TTGGGGT	547	2643	3353	63.5020167740685
TGTGTGT	545	1649	2079	39.6466937499776
ATTAATA	545	2709	5146	80.9187844385334
TGTTGGG	544	474	580	11.2564054542271
TTATTCA	543	874	1512	24.8455548078919
TTATCAT	543	798	1235	21.3527158346759
TAATTTC	543	842	1246	22.0073106867632
TTCTCTT	542	1779	2967	49.6509068637329
TTTACAT	542	523	905	14.897001414248
TTTCGGT	542	732	1064	18.9912398481666
ATCATTT	541	6489	11243	185.305257483829
TTATATC	541	281	431	7.51107096634805
TCTAATT	540	715	1280	20.8350108980288
TTTTAAC	538	1046	1534	27.4650565976117
TACATTT	538	1442	2041	37.1814122473189
ATATTCT	538	6498	10499	179.577744053694
TCGGTTT	537	3926	5110	97.2820330482288
ATATTAA	536	3880	6268	107.617692751527
TGTGTTG	536	1483	2007	37.5276466674901
CGTTGGG	534	1518	1650	34.7925334176026
CAATTTT	533	2032	3014	54.1722561613558
TTGTGGG	532	924	1289	23.9177630047912
TTGGTTG	531	2803	4107	74.5345018561374
TTCGTGT	531	2822	3438	68.5154861685753
TGTATAT	530	304	447	8.11367665257416
TTTATAC	529	135	230	3.90593100356888
CTGGGGG	529	5790	7656	146.766027118252
TCATTTA	528	1493	2356	41.5118281359327
TGCTTTT	527	678	1066	18.8502526271258
ATTTTAC	527	2731	4399	76.9209964836123
TTGGTTC	527	3338	4386	84.6713983372249
TTTGGGG	526	1162	1592	30.1472582118881
CTTTTAA	526	2856	4578	80.383458729266
TTTAATC	526	171	330	5.34119318303465
AATATTA	525	3812	6477	110.966343938433
TTCAATT	525	1581	2749	46.6163467437403
TATGATT	525	1034	1370	26.4358868648716
CGTGGGT	524	1034	1104	23.9626089065506
CGGTTGG	523	6731	7887	162.944121149482
TTGTTGG	521	1695	2146	42.715875187417
TCTATAT	520	606	877	16.3505961709113
TTAAATA	520	293	559	9.19591013622096
TGATTAT	519	682	1266	21.1093173259784
TAGATTT	517	1323	2347	40.0608937934149
TGGTCGG	517	2365	3226	62.2900824314491
ATTGATT	516	7077	10292	192.909719151929
TATTTGA	516	569	837	15.6018173790997
TTTAACT	515	476	735	13.413099712076
TATATTC	513	550	854	15.604642233147
TTAATCT	513	782	1363	23.6286884661117
TTTTGGG	513	3707	5028	98.1205266175779
TTGGGGG	512	2165	3237	60.335113942462
CGTCGGG	512	570	764	15.0282220410732
AATGTTT	512	6181	9686	176.570563248578
ATTATTC	511	4824	8665	148.830770888562
CGTGTGG	511	1366	1722	35.0257982999639
TGTTGTG	510	850	1188	22.9731427222983
ATATATA	510	2822	5066	87.2066943656447
TTTGATA	509	414	645	11.8595505019214
CGGGTGT	506	3798	4442	94.9496465561138
TTGGTGG	506	2333	3172	62.6813747928577
ACTATTT	505	6921	10972	201.69455201697
CGTTTGG	505	2570	3224	66.5253226176711
ACTTTAT	504	6119	10610	187.646923913904
TCATATT	504	1018	1393	27.5472616084216
TATCATT	503	481	756	14.008600464952
TTGGTCT	503	3630	4756	96.3364631385988
TCTTTAA	503	794	1055	21.2173026511947
TAAATTA	503	429	727	13.0153276148947
CATTATT	502	1689	2456	47.3209969579677
TTTCGGG	502	1432	1969	38.9985931976893
TGGGTTC	501	2795	3617	74.0260987059714
TGTTAAT	501	290	369	7.61830671966162
TCGGTGT	500	1720	2270	46.0846578435236
TGGTTTC	498	2410	3261	65.6336753820326
CATATTT	498	1141	1582	31.4542143134191
TTCTTGG	497	2653	3755	74.0493404705999
ATTGTAT	496	6020	9150	174.675150362868
ACTTTTA	496	5632	9379	171.623432899946
TTGTGGT	495	781	1139	22.224350574771
ACTTATT	495	6366	9603	184.355635602993
TTCATTA	494	1335	1972	38.3181659515175
ATTATCT	494	5397	9356	168.835134292096
CGTGTTT	493	1561	1845	40.2486582119094
CTGGGGT	492	6512	8311	174.452765085845
AAAATAT	491	2499	4293	78.2577717993732
TTTCATA	491	424	814	14.1447209987599
TAATTCT	491	874	1454	26.8895847066355
TTCGGTT	490	3690	5019	102.39772295039
TTTTAAG	490	1086	1638	31.7686906308138
TGTCGGG	490	132	203	3.90101898904109
AATTCTT	490	4433	7948	142.480153351849
TTCTAAT	490	1009	1521	29.5074697628966
CATTTTA	489	1894	2818	55.1249522914838
TGTTTAA	489	371	594	11.2250294921761
ATTTTGA	488	4844	7932	148.657955949238
TTAATAA	487	374	686	12.2524202673768
CTTATAT	487	1663	2623	50.1184179058946
TAAAAAT	487	345	714	12.1312225880348
TTGAATT	486	1454	2377	44.7655700296213
CGTGTTG	486	1672	1961	43.5761707893926
ATTCTAT	485	5521	9157	171.675891588144
TGATATT	485	639	905	18.2826432303778
TTAATTC	484	715	1084	21.2323991186847
TGTGTTC	483	1671	2099	45.253122439982
TGTGTCT	483	1475	1899	40.4207193712981
TATTATC	483	524	1073	18.4601063244301
CGTTGTT	483	1993	2094	49.7585950031755
CGGGGTC	482	3185	4021	86.6418925743682
CGGGGTT	482	2833	3705	78.3907006702719
TAAGTTT	481	736	1110	21.931985736427
TTGTAAT	480	730	1072	21.4986533773194
AATTAAA	480	1921	3745	66.1443517037028
CGGGTTG	480	5121	6389	139.098711225836
TGTCTGG	480	574	866	17.143520597856
TTGGTAT	479	2919	4070	83.8972446007356
TTTTAGA	479	1183	1899	36.5913750355182
TATCTAT	477	473	641	13.4589391905238
TGGGGTC	477	2379	2821	63.4930580297609
TTTATGA	476	465	718	14.1765555604603
CGTTTTC	474	2004	2755	57.794912418516
TTTCTGG	474	1255	2043	39.5259953762943
CTTTGGT	474	1124	1610	33.0953593692481
TTCGGGT	473	2625	3434	74.0280375854818
TCTTTGG	473	1555	2242	46.0365396476062
ATAATTA	473	3445	6279	115.780905740344
ATGGTTT	473	9967	14117	292.414244305983
CGGTCGG	472	4736	5557	127.11740733758
CGGTTTT	471	5762	7574	163.567238792065
CGTTTGT	471	2027	2538	56.2063173798026
AATCTTT	471	4972	8189	158.593851659003
ATTCTTA	471	4960	7685	153.099821029242
AACTTTT	470	4394	7250	140.592657717748
CGTTTTG	470	2849	3808	81.7143709839221
TATTGAT	469	772	1051	22.3924052519935
AATTTGT	469	6505	10013	200.947758185602
TCGTGGG	468	819	1097	23.6153711566878
TTTCTAA	467	467	718	14.4790391018755
CTATTAT	467	3624	5764	114.405900653102
CTTGTTC	467	5866	8291	174.12346139803
TCGTTGG	466	1869	2174	50.6084448565958
CGGTGGT	466	2226	2850	63.0569667588179
TCTTAAT	465	581	1083	20.1194948266914
ATTTTAG	465	3582	5866	115.371112020678
TTGATAT	465	1161	1882	37.1878994864325
TTGTTAA	464	679	982	20.5243705835219
TTCGGGG	464	2088	2866	61.4672526552624
CTGGGTT	463	6984	9352	203.525833411243
TATTACT	463	678	987	20.6076248749636
TTAGTAT	462	1144	1771	35.9833956227633
TTTGTAA	462	224	426	7.89829745959938
TGGTTAT	462	1798	2606	54.6448766718453
CGGGTTT	461	4190	5818	124.869544166163
ATTTGTA	461	1728	2879	56.6696072865185
TTACATT	460	1122	1537	33.2839261690055
TGTCTTG	460	753	1071	22.7643400546203
CTGGTGG	460	6457	8522	188.05176320451
TAATATA	459	367	756	13.6537900816053
TCGGGTT	459	2431	3018	68.8911244118818
AGTATTT	459	7090	11055	225.323685338525
AGTTTAT	459	6138	10145	201.290085993917
TAACTTT	459	611	1020	20.1468831337319
TTGTGTG	459	1181	1492	33.7476581382901
TGATTTA	459	904	1386	28.4744718555057
TTCGTTC	459	2315	3536	72.7742575463758
TTTTCGG	458	3383	4326	97.4478754478514
TGTCGGT	458	163	124	3.77869891068218
TATGTTC	457	712	1026	21.8109951488425
TCTGTGT	457	559	719	16.1828014220487
CTGTTTG	456	6767	9087	200.50814822387
AATAAAT	454	2075	4036	75.437585646284
TGTTTCG	454	1022	1393	30.6413248419338
TCTGGTT	454	1655	2267	49.7425392277894
TGTCTGT	453	257	326	7.45568739279047
TTTGGTC	453	860	1305	27.2987389656971
CGTCTGG	453	1102	1159	29.3480137790231
CGGTGTG	453	4305	5404	124.266463639335
TTCGTGG	452	2219	2867	65.0911838282711
ATATTTC	452	4822	8703	168.645513688001
TATGGTT	452	892	1211	26.8091496350983
TTTGATC	452	437	764	15.0118154149257
TATTCTA	452	781	1063	23.5026888961856
TGTTCGG	452	771	1062	23.3404640651366
TCGTTTC	452	1607	2174	48.213846672126
TATAATA	452	292	541	10.3662607969648
CTGTGGG	451	3490	4193	99.1159616956295
CGTCTTT	451	655	911	19.9695738470287
TATCTTA	451	637	955	20.1817935376053
ATTTACT	451	2330	3977	79.1538157829697
TTTAAGT	451	350	553	11.4005812331244
ATTTCTA	451	1942	3224	64.9726217067587
TCATTTC	451	1242	1886	39.6140297972525
TTTAGAT	451	541	758	16.5551963571485
TAGTTAT	451	1224	1649	36.7286733087114
ATTAAAA	450	1320	2636	49.1727892544139
TTTGGTG	450	587	910	18.9699968472675
TCTATTA	450	790	1263	25.9534332739005
CTCGTTT	450	8644	10994	252.761175681711
AAATAAT	450	1986	3351	67.1884394086358
TAATCTT	450	1006	1465	31.4661042282175
AAGTTTT	449	4842	7552	157.332340584082
ATTTATG	449	1424	2670	51.2420274833688
ATCTTTA	449	4829	7750	159.326789428434
TTTTGAA	448	1036	1417	31.5316394786304
ATATCTT	448	6356	9841	206.185079377923
TTAGGTT	448	1912	2672	58.8243125351286
TGTCTTC	448	376	545	11.7848443711896
TTATGAT	447	779	1186	25.1030107142885
ATAAAAT	447	2056	3691	72.4912859014133
TGGTATT	446	1490	2133	46.6122922601402
CTTGGTT	446	6506	8452	193.925419700811
CGTTGGT	446	982	1233	28.7943866776412
TCTGGGT	446	706	982	21.7665110695295
TCTTTCA	445	1539	2261	48.8997219804556
TTCTTAA	445	791	1375	27.5116730359691
ATGATTT	445	8002	12049	257.526265133175
TAATTGT	445	507	916	18.0213378815813
TTAGATT	444	1226	2068	42.0301438616499
CGTTTCT	444	1985	2341	56.7718291216508
TCGTTTG	444	2349	2941	69.0939482686966
AGTGTTT	444	7644	10724	237.758563970211
TGGGTCT	444	2948	3847	88.4602483710591
TAGGTTT	443	1355	1711	40.1090436890391
TGTTCGT	443	580	756	17.4334792704501
CGTGGTT	442	1308	1592	38.134450738948
TTGATTC	442	1296	1953	42.009351974331
CTATATT	442	3157	4716	101.867039162371
CTTAATT	442	2880	4878	99.4054648241987
CTTTTGG	441	5781	8748	188.223690162774
ATCTTAT	441	5364	8416	178.017520501604
CTTGTGT	440	3859	5230	119.043331915374
TTAAGTT	440	772	1104	24.4671146810451
CTATTTA	440	4575	6260	141.804360618138
TCTGTTC	440	884	1213	27.4386261117691
CGGTGTT	440	3781	4873	113.797862032895
TGAGTTT	439	1029	1069	28.1280765826292
ATCTATT	438	3835	6966	138.916975229269
TCTGTGG	437	836	1194	26.6600375736791
TTGTCGG	436	702	1023	22.6705413992797
TATTTAG	435	567	904	19.2412899204602
CCGGGGG	435	1552	2255	50.1595568806408
CGTGGTG	433	1078	1300	31.9436251317619
TGTTGTC	433	662	914	20.9446658596996
TTTGTCA	433	309	649	12.3295143181319
TATAGTT	432	350	596	12.3968495048827
TTGGATT	432	2804	4531	96.5106367229321
TTTGCAT	431	474	754	16.214698552857
ATTACTT	431	5800	9026	196.098868412258
TAGTATT	431	914	1490	31.6825483394657
TCGGTTC	430	2173	2734	66.1524874524211
TTGGTTA	430	1321	2000	44.1225158457805
ATGTTAT	430	7352	11146	245.736882909183
TCTCGGG	429	1208	1482	36.4219476112504
TGTCCGG	429	417	627	13.9103250407101
ATTATGT	429	4784	7354	161.448483686141
CTTGGGG	428	4007	5475	127.590507367029
CGTGTTC	428	1239	1534	37.606154160982
TACTATT	428	821	1168	26.679076858201
TAATTTG	428	938	1468	32.0323689195332
TATATTG	427	499	796	17.2557975270734
TCGTTGT	427	1190	1681	38.6213526381717
TTGATGT	427	1032	1508	34.0778555785145
TATATGT	427	344	576	12.2131041023647
CTGGTTT	427	9077	11930	284.205235120851
CTTCGGG	427	3377	4739	109.235050548876
CTTTGGG	427	2109	2939	67.979560342838
CGTGTGT	426	885	980	25.6372269073175
CGTCGGT	426	95	200	3.85839104563163
TATTATG	426	443	798	16.4210935846305
TATGTTA	425	616	850	19.850428475988
TTATTGA	425	545	883	19.094540037591
AGTTATT	425	6203	9559	211.583811516298
CTTGTCT	425	5536	7391	175.495465908224
CTAATTT	424	3911	6373	137.775929639073
TTTGTGA	424	549	779	17.9846213677377
TGGTTCT	424	2331	3249	75.6743267440459
TTTCATC	424	253	420	9.00332759076603
TGTGGTC	424	1721	2437	56.3193725360581
ATGTATT	423	6569	9390	216.512260244208
TACTTAT	423	997	1299	31.3781327863701
TGTTTCA	423	845	1125	26.8768742574484
AATATAA	423	1736	2885	61.9602873337465
TGGTCTT	423	3355	4113	102.555069554164
CGGTTTG	422	5885	7017	177.989972936612
TTCTATA	422	850	1402	30.2848708141534
TCTTCAT	421	1190	1671	39.0536865320537
CGGTTGT	421	3780	4849	118.633982365711
TGGTGTC	421	2650	2908	77.3660551169712
CGGGTTC	420	3589	4594	112.789517672633
ATTTGGT	420	1959	2690	63.7239145801653
TCTTATA	420	432	809	16.6068654579184
TTCAAAT	420	616	1067	22.6553796701116
TTAACTT	420	916	1401	31.4913828195586
CATTTCT	420	1604	2006	49.8498364138735
TTGTTCG	419	1145	1755	39.5026713847435
TGTATTA	419	356	425	10.8503951844132
ATTTGAT	419	2239	3437	77.3071822890546
TCGTTAT	419	1403	1587	41.7182174432165
TTATTGG	418	621	1061	22.7741798278371
CATGTTT	418	1499	2068	49.1087319565246
CTCGGGT	418	5300	6552	164.596369931186
TTGATTA	417	1171	1774	40.3448427528154
TTGGGTG	417	1920	2471	60.9321169932376
AGTTTTA	417	4924	8352	180.287693065456
TGGTTTA	416	1692	2175	53.7948073000307
ATTATTG	416	4668	7330	164.300901417145
TTTATAG	416	196	408	8.09647608046183
AAATTAA	416	1296	2421	50.2279354545056
AGTTTGT	416	6914	9536	227.569106832226
ACTTTTC	415	4120	6965	151.298203763384
TATACTT	415	600	973	21.5387152142863
CGATTTT	415	2503	3398	81.9334124552168
TGATTGT	415	699	877	22.019283976921
TTAGTGT	415	1300	1747	42.3405661259059
CGGCCGG	415	2065	3041	70.4424408125579
TATTTGG	415	882	1361	30.8316018401235
CTTTTGA	415	3396	5466	121.415806135736
ATATTTG	414	4475	6861	156.276044268301
TTTGGAT	414	980	1518	34.4094655068
CATTTTC	413	1610	2542	57.2462397769226
TGTTTGA	413	482	626	15.5129766009882
TCGTGGT	413	415	481	12.6586238491507
CGTGGTC	413	1053	1212	32.0174520589644
TGAATTT	413	764	1114	26.0546313582993
TTTGTAC	412	249	443	9.47673550449546
TGTGTAT	412	963	1051	28.659225196052
TGATTTC	412	981	1509	34.4844906185907
TTTGTAG	412	308	415	10.117719671463
CGTTTAT	412	1572	1986	50.0455514079361
CTCGGTT	412	6092	7838	195.65132081371
TGTATTG	412	433	612	14.5687442550521
ATTTAGT	411	1514	2480	55.1782520128868
TTGTCGT	411	1058	1261	32.8491263083143
TTATTAC	411	386	620	13.9192967057467
TTCGTTG	411	2302	3041	75.0695970124695
CTGGTGT	411	5877	7287	185.88663036421
TATTGTA	410	580	886	20.4130083448061
TGTCGTT	410	378	433	11.5523584664318
CTTTATA	410	1448	2529	54.8066607314077
TGTAATT	410	247	347	8.32554870148845
CTTGGGT	410	4348	5400	137.967669040602
TTGAGTT	410	1431	2029	48.460369896024
AGTTTTG	409	5454	7960	187.906807436299
TGTCTCT	409	429	540	13.7335674099123
TTGATCT	409	1405	1983	47.58518230829
TATTGGT	409	351	541	12.4421488685375
TGTGATT	409	726	1084	25.3097081890598
TTATACT	408	519	878	19.3936303023683
TTCTGGT	408	1385	1841	45.6364477101875
AAAAAAT	408	2448	4066	90.5573953333792
CTTGTGG	408	3752	5094	124.930259980821
TGATTTG	407	1325	1854	44.8996964675933
TTATGTA	406	585	785	19.4615355570564
TTTGACT	406	609	1010	22.6207709312352
TAAATAA	406	217	389	8.41679324132743
TGGCTGG	406	1217	1680	41.0613349953321
CTCGTGG	405	5189	6402	166.164985846781
TCGTGTT	405	1319	1640	42.3932131499251
TCTCTTG	405	1726	2457	59.2914125500985
TGGCTTT	405	993	1532	35.5653846286434
TGGATTT	405	2300	3406	80.6285210018514
TTATGGT	405	390	635	14.3771503541047
TTTCCAT	404	846	1214	29.2530237170566
AATTTTG	404	3081	5454	119.244425043413
ATTGGTT	404	6210	8887	214.430898558414
TCTCTTC	404	1213	1585	40.027877942368
ATGTTTC	404	6310	9279	220.946715669357
TTTGTCC	404	489	801	18.1305179414084
TCGGGTG	404	1931	2735	66.3276551727382
TCGTTTA	403	1540	2081	51.7923867273363
CGGGGGC	403	1394	2269	51.6352722537048
TCTGTTG	402	921	1155	29.9441675987333
TGATGTT	402	1018	1093	30.8267498893121
TTAGTTA	402	1016	1485	35.6406270265945
CTTATTC	402	2327	3700	85.3252339782189
CGTTATT	401	1092	1569	38.0664179042557
CATCTTT	401	935	1286	31.8816078066822
TGTATGT	401	132	208	4.82882064309847
TATGTGT	401	639	789	20.6742683972037
TTTTCAG	401	1450	1986	49.3387719163807
TTTAGGT	400	565	827	19.9337014837931
ATATGTT	400	6147	8729	213.534866870569
TTCGTTA	400	1626	2381	57.3791080987932
TGTATTC	400	257	488	10.4570456057756
ATTGTTA	400	4045	6640	151.65085945756
TGTGGTG	399	920	1388	33.0553689256941
ATTTTGG	399	5264	7821	187.629350462007
CCTGTTT	399	3004	3399	93.8142270166624
ATTCGTT	399	7655	9904	254.544654298923
CGGAGGG	399	2367	2738	74.6654755925477
TTTCTGA	399	774	1193	28.1244853066376
CTTCGTT	399	4259	5552	142.140524810936
TTGTGAT	399	1051	1339	34.6890334014167
ATGTTGT	398	8545	10842	282.186300168241
TCTATCT	398	258	312	8.32829153448711
TATGTCT	398	632	957	22.8084295484148
TTACTAT	398	573	999	22.3197770064951
CTGTGGT	398	2267	3108	77.7574354076974
TGTTATA	397	273	439	10.1979309189197
TGTTTCC	397	586	759	19.594353708189
AATTTCA	397	3681	6449	144.137754996922
ATGTTTA	397	5662	8579	204.919499256796
TTTTGGA	397	2330	3362	82.2188030430232
CTTTTCA	397	6714	9599	235.805730492473
AGGGGGG	397	6420	8041	211.233207133398
TTTAATG	397	244	311	8.0956996964691
TTCCTTC	396	1590	2312	56.47103868761
CGCTGGG	396	802	1243	29.4485827349148
CTGTTAT	396	3373	4421	113.724925701836
TTACTTA	396	893	1566	35.0744266234335
TGTTTAG	396	550	797	19.499502147797
CTTTGTG	395	1942	2757	68.3061680201991
TTCATTC	395	1124	1866	42.9365021051745
ATTTTCG	395	3993	6826	155.01167541594
TTCCTGG	395	2448	3542	86.942589010563
CGTTCGG	395	1531	1951	51.0493951505572
CTTCTTC	395	4835	7307	175.636309328099
TCTCGTT	395	1456	2104	51.6772238699097
TCGGTTG	394	2846	3616	95.0018011392335
TCTGGGG	394	867	1243	30.7257365772087
CTTTGAT	393	1730	2336	59.640726711645
CGTTTTA	393	1779	2235	59.2153015674277
TCTTGGG	393	1060	1399	36.1341889778086
ATTCTTC	392	4820	8133	187.194681689826
TTGTCTC	392	641	906	22.6676641203582
TCTTGGT	392	435	589	15.0552236987689
ATTGTTC	391	5840	8366	208.467525555774
CAGTTTT	391	1720	2800	65.6707234949129
TTTGGTA	391	611	884	21.9214524959566
CTGTTTC	391	5311	7146	183.707354397691
TTTCAGT	391	308	550	12.3776480369724
TTTTCGA	390	2611	3309	87.9439019231974
TCTTTCC	390	558	745	19.2768340099747
TTGTATA	390	585	941	22.2485793888159
TGTTCTG	390	767	1245	29.3136990535494
TTATTAG	390	471	826	18.7845661292823
TGGGTCC	389	2835	3430	93.652470457554
TTAATCA	389	575	1018	23.1141429324954
ATCGTTT	389	7152	9113	242.140379606347
CGCCGGG	389	110	196	4.43783925530264
CGGGTCT	389	4393	5293	144.839026399674
TGTCTTA	388	303	530	12.1290006571004
TTCTTCA	388	1764	2593	64.3012860242058
TCGTTCT	388	1480	1932	50.8284685419957
TTGTCTG	387	1032	1398	36.1870111640155
TAGTTTC	387	1278	1800	45.6962490619166
CTTATTA	387	2737	3733	96.2979901577281
CTCGGGG	386	4302	5442	146.272333898035
TTGTATG	386	597	939	22.6658749614448
ATTGTGT	386	6524	8624	226.603321011952
TTTGAGT	386	925	1211	31.9774716650534
CATTCTT	386	1354	1836	47.6241328462557
AAAATTA	386	1390	2914	62.1459218658102
ATAGTTT	386	5951	8338	212.772873388118
TTAATTG	386	727	1442	31.4464316608604
ATACTTT	386	6506	9438	236.76862712934
TTTGTGC	385	284	346	9.51016485246609
TCTTGTG	385	904	1273	32.4883036524
TTTCCTC	385	688	958	24.5857384447486
CTTCTTG	384	6163	8990	226.096065162433
TGATTCT	384	996	1615	38.638349039804
TTATATG	384	282	455	10.9105263315207
TTGCTGT	384	565	686	18.9387796557317
TTGGTCC	383	2110	2981	76.3522531817491
CGGGGCC	383	2596	3195	87.8037426016132
ATTTTCC	383	3303	5449	129.679765732962
AATTGTT	383	6153	8806	224.119501038392
TTTTGAG	383	2088	2650	71.6630533356141
TTGTTAG	383	709	1086	26.7504225622823
CTTGTTA	383	4204	5544	146.993079851043
AGGTTTT	383	9008	12974	329.175705941793
TTCGTCT	383	1563	2285	57.555465687924
TCGGGTC	383	1620	2298	58.7414928515354
TATCTTC	383	528	780	19.5480612786044
TCAGTTT	382	1757	2476	63.663296426697
CTTTCGT	382	2629	3231	89.0926120719397
CTGGTTG	382	5701	7263	196.53679621457
TCGGTAT	382	1700	2141	58.2834822876538
CCTTTTC	382	2011	2855	73.140816229613
CTTTCAT	382	2739	3948	100.392348834263
TTGTCAT	382	844	1035	28.5723625273821
TATAAAA	381	54	138	2.76951841017532
TTTCTCG	380	745	1089	27.6484240885443
TGGTTCG	380	2628	3448	92.3825520098279
TACTTTA	380	1174	1599	42.0375883810181
CTTGTAT	380	3230	4805	120.964958887475
AAAAATT	380	3311	5956	137.480557207104
TAGTTTG	379	1664	2315	60.3780108040218
TGGAGGG	379	1115	1434	38.9200212676927
TGCCGCA	378	219	225	6.91945478068407
CTGTGTG	378	3997	5420	143.563353381822
CTTATCT	378	1961	3214	77.7323004611441
TCGATTT	378	1811	2819	69.8246943191043
TTAATGT	378	603	928	23.1093996702454
TTGTTCA	377	1032	1528	38.8612080239658
TTCTGTG	377	1754	2466	64.3213725936299
TATATCA	377	394	514	13.9218286692281
TCGCTTT	377	671	950	24.69372664921
TTGTATC	377	337	436	11.8597611468311
AATTCAT	377	4061	6242	155.944380749366
TCTCGGT	377	426	586	15.4514969864209
TGTCATT	376	365	423	12.2284338698232
ATTCAAT	376	3998	6024	152.33138828221
TGGTCTG	376	2989	3837	105.071506417762
CGTTGTG	376	1475	1760	50.0855355317065
CTGTTCT	376	5276	6546	182.46649877067
CATTTAA	376	860	1038	29.3588395207056
TGTTTAC	376	276	396	10.2534785785532
CTTCTCT	376	4827	6782	177.424448771051
ATTGTCT	376	5257	8514	208.142421167096
TAATGTT	376	884	1133	31.0512529711192
CTGTGTT	376	5844	7060	199.588547197838
TAATTCA	375	681	1153	27.6989722927501
ACTTTCT	375	5243	7558	195.768129110404
TTTTAGG	375	1570	2290	58.9771972800422
TGTTCAT	375	488	713	18.3477254191713
TTTCTCC	375	459	589	16.1751932146087
TTCATCT	374	1108	1742	43.4066284612614
TTATTCG	374	557	952	22.834870774436
TTTACTA	374	199	309	7.744535721312
ATTTCTC	374	1989	3052	76.9219495029162
TATTTCG	374	867	1247	32.4219958021982
TCTCTGT	373	787	1085	28.8836515409556
CGGTGTC	373	3401	4112	117.132041780391
TTTCGCT	373	522	634	18.0162146095085
TTAAAAA	373	143	286	6.43251425335446
ATGTGTT	373	8134	10752	292.368244807474
TCGTCTT	373	1523	1891	53.114033646796
TATTAGT	373	195	277	7.2654825291211
TTGGGTC	373	2043	2954	76.8115515572561
CTGTTGG	372	4851	6160	171.460579330333
TTCATTG	372	1100	1690	42.7980509341407
TGGGGGC	372	696	887	24.6430434844941
CTGTTGT	371	4027	5123	142.844900415338
TTCTGGG	371	1625	2291	60.6398056983197
CCGGTGG	371	447	666	17.1603295978006
TTCATGT	371	957	1444	36.9822353558435
CTTCATT	371	2681	3729	99.3656420111327
TTAGTTC	370	948	1458	37.1040335676735
CCTTTTG	370	2142	2923	78.8467454584607
TGATCTT	370	1318	1592	45.7399494475641
TGTTGAT	370	452	510	15.2029642967636
TTTCGTG	369	997	1292	35.8757433227134
CTTCTGT	369	4593	6334	170.419650515681
CTTGATT	369	4938	6971	185.392809573369
CTGGGTG	369	3700	4928	134.934490085317
CTGGGTC	369	5787	7335	206.023992092302
TTTCATG	369	340	695	15.6619751423365
CGTCTGT	368	377	597	15.0678438234124
TGGTCTC	367	2504	3240	90.5277818556923
CATTTTG	367	2064	3182	81.5470483270557
TTTGCGT	367	495	671	18.3090996870792
TACGTTT	367	1156	1727	44.9253549206442
TCTTTGA	366	581	784	21.5001919506037
TCGTCGG	366	1267	1709	46.8766323439533
TGTTATC	365	209	304	8.05466480959459
TCATCTT	365	1138	1341	39.5768433880118
ATTGGGT	365	4301	5862	160.389968303947
TCTCTGG	365	1303	1915	50.4851023129453
CGGTTTC	365	4926	6196	176.643745193639
TATCTGT	365	322	485	12.6361781554872
CTCTTTC	365	5198	7741	202.781505772633
TCGTATT	365	1070	1316	37.9628802774616
TGTGCTT	364	1281	1481	44.2830458081233
TATTCGT	364	539	739	20.2150088047206
CGGGTCG	364	2704	3687	101.134786399651
ATTAGTT	364	4510	6622	175.135494524882
TTCCTGT	364	1961	2476	70.6423138523779
ATTTCAA	364	1385	2365	58.3097947873704
TGGGAGG	364	1775	2182	63.1340095932162
CGGCTGG	364	1905	2857	74.794455433478
TCTTATC	364	321	410	11.6277555523879
CGTATTT	364	1103	1420	40.1073115729905
TATTCAA	364	381	644	15.9504703933553
TGCTGGG	363	478	656	17.9853012345145
TTTCGAT	363	437	651	17.1447793169236
TAAAATA	363	173	435	9.21529384675572
TTGCTGG	363	1094	1625	42.8559544182633
TTTGGCT	363	415	537	15.1691975485553
ATTTCGT	363	2888	4083	110.301688045066
TCATTCT	362	1002	1385	37.9411074670354
CTGTCTT	362	4205	5604	156.363199637779
TTTCAAA	362	256	359	9.76423283287631
TAGTGTT	362	1186	1560	43.8188338016546
TTATAGT	362	158	291	6.97988036803618
CGAGGGG	362	959	1178	34.2863165574299
ACTGTTT	361	7458	10305	283.131122773214
TTCCGGG	361	1989	2636	73.9629982811498
TTTCCGT	361	1170	1350	40.7452211889927
TTTATCC	361	206	322	8.33499838923929
TTTCTAC	361	256	398	10.3283737309406
TGTGTTA	361	800	1082	30.0486084501491
TGGGTCG	361	1640	2210	61.4880972046096
ATTCTGT	361	6158	9128	242.30688789376
TGTTGTA	361	379	560	14.8883374480474
TATTTCC	361	554	741	20.694563483919
TCTGATT	361	762	1041	28.7644555337854
TATCTTG	361	744	882	26.2339444157927
CTTCGGT	360	974	1518	39.4569618845139
AGTGGGT	360	6130	8027	227.24364851757
TCTGTCT	360	712	1059	28.1435724624626
TCTTTCG	360	1161	1644	44.7476201510534
CCGGGGT	360	1411	1700	50.2677834427717
TTTCTCA	360	841	1182	32.2915411066221
TAGTTTA	359	1055	1719	43.8926371084607
TCCATTT	359	1484	2171	58.3203035747915
CTTTATG	359	2087	3035	81.7664695294507
TTTTCCA	359	1389	2049	54.8219934836985
TTGCTTC	358	272	428	11.1370281194345
ATAATAA	358	2156	3720	92.8249178006489
CTTTATC	358	607	1036	25.9765994558575
TTACGTT	358	1349	1424	45.5320048272882
TTTTGCA	358	1750	2539	68.6724562281824
CGGTCTG	357	4272	5388	156.827996432956
CTCGTGT	357	4276	4694	147.239992791968
ATATAAA	357	1629	2718	69.040793774288
CGTTCTT	357	1659	1948	58.8922367045095
TCTCATT	357	885	1243	34.2548390352686
ATATTGT	357	5773	8069	222.902740893354
AGTGGGG	356	5123	7163	198.396167139499
TTCTTGA	356	1091	1654	44.0460121292082
CTGGTTC	355	6722	9102	256.89773408286
TTTATGG	355	542	718	20.4911740224043
TGTTCCT	355	801	926	28.3910437519123
ATGTTCT	355	7734	10405	294.631163634161
TCAAATT	355	654	1138	28.5295360669529
TTCGATT	354	1524	2319	61.9949021117359
TTGTTAC	354	456	612	17.3998220105762
CTTTTCG	354	5709	8215	225.606382588702
TGTATCT	354	225	396	9.90593840033667
CTTTTAC	354	1895	3053	79.4668147465945
CTGTATT	354	2748	3748	105.697980188361
TTTGCCT	354	633	1022	26.575540732904
TGTTGCT	354	475	580	17.317288062141
TTGTGTC	354	971	1482	39.5622149443869
TGGCCGG	354	1471	1784	53.4580142484165
CCTTTGT	353	1356	2035	54.9176358863881
TTACTTC	353	599	856	23.6545595267009
TCTCTAT	353	679	1052	27.9640701877821
CTTCTGG	353	5515	7844	217.263863237372
CCGTGGG	353	894	1046	32.0427760100102
TTTCGTC	353	296	518	13.0270417871409
TACATAT	353	769	1003	29.01670600359
TTCGTAT	352	1919	2895	78.1528311110256
TTTGTCG	352	321	411	12.0382800446581
CTGATTT	352	4258	6246	170.901968522987
TGTCGTG	352	546	527	18.0458564412137
TTTAACA	352	298	426	11.8035043659495
AATTATC	352	1396	2308	59.7061822824093
CATTTGT	352	1206	1619	46.2853627799548
TTGTGTA	352	712	1005	28.0205174300033
TTCTCAT	352	1452	2230	59.6919820652843
CGTCTTC	352	574	863	23.3351568835781
TCTGTTA	352	639	1032	26.9842880890424
TTATCTA	351	444	772	19.5810850513924
AGGTGGG	351	4711	6019	176.99541122335
CGGTCGT	351	2769	3114	98.0303785844661
TTTAGTA	351	283	486	12.3948595793929
CGTCTCT	351	595	815	23.130724058868
TTTGCTC	351	337	479	13.3473128271382
TTTAAAC	351	114	131	4.07552719551467
TCTTTAC	350	372	518	14.6229619289622
TGTTTGC	350	198	267	7.65947330729307
TTTCCTG	350	1032	1436	40.5522639919767
TATTCTC	350	661	1127	28.9175601454334
TTATTCC	350	404	775	18.898454974444
AATATCT	350	3518	6295	158.122565694775
TATCGTT	350	594	703	21.5863846197476
TTGTAGT	349	259	379	10.4716034361196
TATTGTC	349	765	1017	29.4703649191414
ATTCTTG	349	4920	7484	202.972254854136
CTCTGGG	349	4765	6879	191.318161350464
TTTTCAC	349	1671	2089	62.4857953925691
CATTGTT	349	1484	1788	54.5354829576507
CGTTCGT	348	941	1055	33.5549081827907
TGTGTCC	348	1167	1261	40.9369260478144
CTCTTTG	348	8468	11372	328.789497415329
TGGGTGC	348	1864	2189	67.8848608863185
TCGGAGG	348	1924	2223	69.5491059208533
AATTTAC	348	1865	3053	80.2476730268488
ATATTCA	348	4074	6149	167.866486349701
CGTGTCT	347	1175	1374	42.8314674216988
CGGGCGG	347	1544	2159	61.347131819731
TTAGTCT	347	1075	1686	45.3317105372889
CTCGTTG	347	4646	5876	175.706500218976
TCGTTCG	347	1568	2135	61.4760437907672
TATGTTG	347	658	846	25.0825157735576
ACATTAT	346	5293	7375	210.534752197353
TCCGTTT	346	2700	3516	103.860071608813
TCTTGAT	346	311	427	12.2793797142875
TTTCACT	346	446	934	22.2312818503227
TATCTCT	346	555	825	22.8184491769729
CGTCGTT	345	446	534	16.5315990145612
TCTTCGT	345	544	851	23.0413169862689
TGGATGT	345	1189	1525	45.5331004177612
TTTCGTA	345	754	1112	30.9630886165013
TCTGTAT	345	537	707	20.8275438907435
CTCTTGT	345	6157	8123	239.042141156598
AAATATA	345	906	1585	40.7907036838186
TCTATTG	344	808	1180	33.1088466902234
TCGTGTG	344	754	1010	29.5789738323983
TTGCATT	344	957	1413	39.4368927989924
CTCTCGG	344	5421	6841	206.584727209082
CGCGTGG	343	1469	1648	53.1613259407544
TGTCTCG	343	565	814	23.0578728369129
TGTGCGG	343	590	783	23.1067561555562
TCGTTGA	343	785	860	28.10883794351
CTATTTC	343	2999	4395	123.467545122521
TTTAGTG	343	308	577	14.5011439009297
CTTATGT	343	1472	2160	60.6422069953777
CTATTGT	343	2989	4092	118.876480609179
AGTTTTC	342	4984	7333	206.210755068328
TCTTCTC	342	390	697	17.9268487770221
CTTCCTT	342	5446	7016	210.836413439227
TCATTGT	342	765	911	28.532668315294
TGCTTTC	342	452	496	16.244137499111
TTGCTTG	342	1647	2310	66.4976795444434
TCTTCGG	342	759	1257	33.4424503845116
TGTAGTT	341	167	219	6.54042058791957
TTCTGAT	341	1436	1938	57.0396399374455
TCTATTC	341	283	384	11.2712526041611
ATCTTTC	341	2490	3819	105.590998202593
TTAAACT	341	451	732	19.7124531240719
ATTCTCT	341	5201	7606	215.145442668307
AGTCTTT	341	5655	8512	237.454836349203
TCAATAT	341	855	1234	35.1295347119812
CTTGTTG	340	4437	6137	178.938621464701
CGTGGGC	340	468	659	19.0447792444014
TTCTTAG	340	992	1620	43.6313005204223
TGTCTAT	340	140	210	5.88524541873641
TTGTCTA	340	208	411	10.1913929300116
TGGCTTG	340	1353	1803	53.564760494973
ATTTACA	339	1967	3165	86.0773328549547
CGTCTTG	339	998	1210	37.8681923647229
TCGGTCT	339	2147	2872	85.409804032296
TTTGCTA	338	89	172	4.32975921253165
TTGATTG	338	924	1594	42.1318759968706
TGACTTT	338	633	1021	27.8188457538389
TGTCCGT	338	237	273	8.80836051624789
TGTGCTC	338	1200	1485	46.1101980295588
AGGGTGG	338	6487	8428	255.152506342845
TCATTTG	338	1790	2511	73.1329943059494
TGTTCTC	338	631	930	26.4399040763551
TGTTATG	337	392	556	16.1533053110446
TTTATCG	337	161	260	7.10120094884164
CTTGCTT	337	2664	3664	108.086944262841
TGTGTCG	337	784	948	29.8872190414449
TGTTAGT	337	71	98	2.88583455646964
TTGACTT	337	1191	1599	47.746247780591
CTGTCGG	337	2139	3152	89.8850908424125
CTATTTG	337	4752	7142	201.746875058477
ATTACAT	337	3015	4968	134.443428196196
TAGTTCT	336	1391	2012	58.0679135487414
TGGGCTT	336	2615	3100	99.0666918324173
TTGAGGT	336	741	806	27.0003260713402
TTTCTGC	336	168	298	7.82699894275619
TAAATCT	336	415	700	18.7999467802149
TGTATGG	336	231	296	9.07904514899519
TGGTTGA	336	1326	1401	47.7050524182913
CGGGGGA	336	1177	1504	46.197893195498
TTGTTCC	336	819	1211	34.5796158675104
AAATTCT	336	1812	2935	80.2894946398046
TGGGCTG	336	1787	2303	70.4296502601727
TGTCCTT	335	514	550	18.6500125478215
AAATTTC	335	1364	2709	68.0341389776083
CCGTTTT	335	1378	1740	53.9393904411058
CTTCTTA	335	4543	6722	192.453862387314
TAGGTGG	335	945	1211	37.2537677632179
CTTTCGG	335	2347	3461	99.2514944350717
AGTGTGG	334	6190	8061	246.667277659711
AGGTTGG	334	8037	9929	312.27165079853
TTCTTAC	334	540	814	23.1675605107842
ATTCCTT	334	6169	8426	251.670492936824
ATTGTTG	334	3946	5219	158.440297430441
ATATCAT	334	4169	5825	172.024302988888
CCTTTTA	334	2071	2602	81.1141104402556
TGTAGGG	333	91	114	3.5699076813969
TTGGGCT	333	1963	2258	74.0050274542337
TGGGGCC	333	1695	2014	64.8610383146613
CTTTCTC	333	2465	4041	110.928919961049
AGTGTGT	333	6200	8087	248.00145714186
TATGCTT	333	632	919	26.6932008515052
CTCTGTT	333	6992	9634	287.354722330405
TCTCTCT	333	914	1335	38.6924545450055
CTGGTCT	333	7756	10374	314.08505659978
ATTAATC	333	1522	2490	68.4163975344989
TGGGGGA	333	577	660	21.6974650140215
TTCCATT	333	1419	2102	60.5094602524737
CATATAT	332	564	925	25.4634263324245
TTCCGTT	332	1872	2193	71.3810272958665
ATTTCTG	332	2153	3431	95.7049248733474
TGGCTGT	332	387	603	16.9974395298261
TTAGTTG	331	1325	1843	55.0437745050009
CTGTTTA	331	3974	5895	170.607920479274
CTTTTCC	331	2972	5035	136.998812589334
TCGGTCG	331	1130	1639	47.9528334358835
CCTTTAT	331	1748	2573	74.7435086828053
CTTTAGT	331	561	949	25.8388780461665
AGTTTCT	331	5550	8360	240.177356990568
CTTTCTA	331	3275	4738	138.795116393008
CACTTTT	330	1733	2590	74.9154142411849
ACGTTTT	330	6360	8517	260.048238883881
ATTTGTG	330	1582	2338	67.9912378364207
ATTTCCT	330	2232	3484	98.7197715133254
TTTCCTA	330	494	703	20.8233149305296
CTTGGTG	330	1996	2827	83.9335065637075
TTCTTCG	330	1632	2441	70.5786332119263
TCTTCTG	329	1457	1948	59.7075267782351
TTATCTC	329	560	738	22.7867331159075
TGGGTTA	329	1483	1925	59.900155417739
TTGGCTT	329	1465	2044	61.3244036828919
AAAATAA	329	991	1715	46.5048767837079
CGGGAGG	329	2816	3327	108.780754249
TAGTTGT	329	1148	1524	46.8805361904074
TCTATGT	329	406	518	16.2627371114934
TTCTTCC	329	884	1470	40.5795897700584
TGGGGCT	329	1280	1662	51.708342428552
TCTTCTA	329	884	1492	40.9120341539804
TTCAGTT	329	1651	2188	67.3647974602911
TTCGGTC	328	1905	2510	77.744061933149
TATCCTT	328	543	802	23.471990169181
TTTTCCG	328	1324	2070	58.9670635972977
TTAACAT	328	641	867	26.4994929994271
TGTACTT	327	347	563	15.8130625747667
TATGTGG	327	570	798	24.0473472267445
TTCTCGG	327	1936	2491	78.3409492035577
CCTGGGG	327	1347	1820	55.8272861038489
CGTGCGG	327	766	977	30.8658427451374
TGAGTGT	327	550	725	22.5194217605314
ATTTGTC	327	1549	2414	69.0806673143987
CTTTGCT	326	704	1052	30.804300456277
ACAATTT	326	4598	6641	197.684955068934
TATCATA	326	256	411	11.6355003905695
ATGTTTG	326	5303	7761	229.547234430519
TTCGTCC	326	1457	1845	58.6862152792667
AATGTAT	326	3434	5221	151.623540242649
TCATGTT	326	799	1065	32.9944656887959
TTCTAGT	325	227	278	9.02686018080138
TACTTTC	325	891	1344	39.2988215282418
TATTGTG	325	683	786	26.3883842057093
AGGGGGT	325	7953	9821	317.500397799986
AACATTT	325	2860	4570	130.059287636873
AATAAAA	324	953	1870	48.7992283040887
TGGTCGT	324	1704	2143	68.8320215147474
TTGTGCT	324	861	1004	33.570142619036
ACTTTTG	324	4798	7549	217.057248008559
CTAGTTT	324	3194	4796	140.974894250139
CTTTGTA	324	1306	1770	54.7120158660555
CGTTTCG	324	2037	2517	81.5960707012681
TCTTGTC	324	617	994	28.2690474656202
CGTGTCG	323	801	970	31.8810183794104
AGGGGTT	323	6638	9042	279.647765142179
CTTTGTC	323	862	1251	37.4970142852389
TTCTCGT	323	1414	1977	60.3530306448085
TCGCCGG	323	555	692	22.3961815687929
TTTCCCT	323	897	1347	39.7153068174
TGTTACT	323	259	400	11.6377468943208
CTTATTG	323	2443	3870	111.265682817445
CTTTCTG	323	4537	6692	199.015123278161
TTTGAAA	323	211	354	9.91393560935688
TTTCCGG	322	1091	1603	47.9094131392054
AAATAAA	322	894	1535	42.6776091789238
CTCATTT	322	4512	6528	196.57038721649
TATTACA	322	477	815	22.7090252504818
TCCCGGG	321	1348	1787	56.380986477855
TGGGTAT	321	2068	2530	83.2201081978704
ATGGGGG	321	3468	4534	144.069220899611
CTTTTAG	321	3477	5310	156.279330154596
TTTACGT	321	511	582	19.8951331203743
TAGTCTT	321	1121	1711	50.3701593147226
TGCTTTG	321	1208	1594	50.410684255698
TTGCTAT	321	202	299	8.93223375065761
TATCAAT	320	230	310	9.72914227584562
TTTTGAC	320	1409	2049	61.9306368706723
TGAGGGG	320	394	498	16.1530766684109
CGCTTTT	320	1430	1852	59.3185971166821
CCATTTT	320	1137	1738	51.288811331133
TGTGAGG	320	418	570	17.7843319821444
CCGGGTG	319	603	780	25.0769999595084
TTTGAGG	319	591	948	27.4381168827013
CGGGCTC	319	2789	3641	116.505894426059
CGGGCTG	319	2308	2872	94.2144955410211
ATCTGTT	319	5377	7689	235.047857680234
TTGGTCG	319	1276	1843	56.0644339283236
AATTACT	319	3088	5433	150.840730150995
ATGTCTT	319	5114	7692	229.4591512529
TGATTGG	319	821	941	32.2573730083176
TTGTTGA	319	888	1393	40.7373572221207
CGGATGG	319	2660	3180	106.55713522933
TGAGGGT	319	422	511	17.0062888322945
AGTTCTT	319	5756	8626	257.771888783595
CGTCCGG	319	848	1096	35.251564096339
TTATCAA	318	333	529	15.4281223498602
TTTGGGA	318	589	888	26.543381109298
CGGGTCC	318	3754	4900	157.297909697423
ACTATAT	318	3470	5139	154.929815365114
TGGATGG	318	1690	1905	66.1089599603432
TCGGCTT	318	1133	1803	52.5416007882064
ATTGAAT	317	3907	6017	178.611290485193
TTATGTG	317	676	904	28.7540077833514
TTTGATG	317	87	162	4.41663171461911
TAATAAA	317	198	370	10.0721949102555
TGGTTGC	317	835	1132	35.75824802672
TTTACTC	317	288	371	12.0285298487529
CTCTTGG	317	7175	9616	305.522126229394
ATTATAC	317	1955	3376	95.1015425435281
TCTCTTA	317	978	1655	47.0440091266021
TGGCTCG	317	972	1264	40.7825254997125
TCCGGGG	317	1596	2217	69.1837415453915
TAGTTGG	317	1364	2004	60.8406641290769
TTCTACT	316	1010	1589	46.8467129966761
TAATCAT	316	754	1159	34.5440779786869
TGGATTG	316	1751	2289	73.8882470695258
TTCTGTC	316	1174	1716	52.3922641737085
CTTCTAT	316	3545	5423	162.000817481701
TATTGCT	316	494	678	21.3525476608006
CGTTTCC	316	1370	1825	58.3468186325109
ATGCTTT	316	4670	6657	205.749966846717
TCCGGGT	316	1657	1913	65.9394091042617
CGCCTGG	316	1111	1417	46.3254114044433
ATCCTTT	316	6711	9938	301.518119656095
TTGGTGC	316	1132	1581	49.3598370612244
TGTAGGT	316	76	108	3.34309755230004
TCTTTAG	316	984	1464	44.3177101148206
ATTTGGG	315	1632	2466	74.3340883371347
CGCTTGG	315	1622	1872	64.7421596661413
ATCATAT	315	3396	5423	159.281849829716
TATGGGT	315	438	510	17.5536542642075
CTTGGTC	315	4257	5975	186.677353025129
AATTCTA	315	2074	3502	100.276248549726
CTCCGGG	314	3739	4678	155.460251744907
TCGCTGG	314	1465	1975	63.1614380279905
TGGGCTC	314	2342	2711	93.9057567305879
ATCTTCT	314	5800	8653	263.261854780439
CGTAGGG	314	359	462	15.1298386147505
CTTTCCT	313	3451	4554	147.697920397803
AGTTGGG	313	5729	7301	241.07784863846
AATAATA	313	2211	3929	110.691127392942
TGCCGGG	313	208	262	8.70387205522018
TATGAAT	313	384	605	17.9954850239875
TTCTCTC	313	1142	1544	49.4636263842275
ATTTAAC	313	433	662	19.9709276856389
TGGGTAG	313	1485	1810	61.1792113783668
CTATGTT	313	4113	5024	169.620188935953
TTATCGT	312	732	757	28.0993100000383
TTTTACG	312	975	1350	42.8721811027064
TCGTCTC	312	823	998	33.9331776234834
ACATTTA	312	4539	6286	199.606103988948
TGTTCTA	312	448	611	19.5509044291876
TGGCGTG	311	1286	1492	52.1154109639997
TTTCTAG	311	425	615	19.172199491466
TATTCTG	311	671	1055	31.6126951287831
CGGTAGG	311	1964	2390	81.3722018103544
CTTTACT	311	1709	2576	78.7409490962173
AGTTGGT	311	5034	6823	219.711754683431
ATGTGGG	311	3760	5258	166.693132765399
CCTTTCT	311	1755	2402	76.9704610195072
TTTACCT	311	455	714	21.4141484218442
CTCGTTC	311	4878	6746	215.052162451174
CAATTAT	311	843	1345	40.0289036019528
TAATATC	311	301	498	14.5765006184668
TTGCTTA	310	505	730	22.8423076726436
TGCGTGG	310	975	911	36.1084129435097
CCTTATT	310	1697	2136	71.6739556126977
TTCGCTT	310	995	1537	46.5887398762893
TGTGTGA	310	777	985	32.9293306153089
TCCTTGT	310	913	1261	40.3543771369474
CTACTTT	310	4339	6185	194.864180790905
TCGTTCC	310	757	1045	33.4505730058277
CTGCGGG	309	1726	2805	83.3110779972605
CCCGGGG	309	1852	2407	79.69484019243
CATAATT	309	547	734	23.9096721257375
TTCCTAT	309	1116	1746	52.778797793853
TTACTCT	309	734	1147	34.6911386650228
TTACCTT	309	1002	1473	45.8646527906414
TTTTACC	309	1084	1681	51.0251276546026
TCTGGTC	309	880	1201	38.7896284976676
CCTCGGT	309	597	805	26.158056349368
TGTGTGC	309	861	1026	35.5537230125502
AGTTGTT	309	7127	9818	315.620286482172
TCTTAAA	309	298	476	14.2505219072418
TGGAGTT	308	1393	1767	59.4365547948333
TAGCTTT	308	616	909	28.3433565801059
TATACAT	308	422	638	19.6636155133495
CTATCTT	308	1210	1698	54.2615004659893
TCCTTTC	308	1187	1510	50.7164789304345
TGTAAAT	308	121	167	5.38095409523102
CGGGCTT	308	2866	3695	123.247307156534
CATTAAT	308	648	907	29.0212459029853
AATGATT	308	4260	6216	194.876678877838
TCTTACT	308	586	966	28.5976306324621
TTCATAA	308	455	734	21.9455560136459
CCTATTT	308	1214	1769	55.4963121795505
CCTGTGT	308	1155	1492	49.7157613834986
CGGTTCG	307	3838	5207	169.775820003055
CTCCTTT	307	4985	7490	232.284845994757
AATGTTA	307	2623	3942	122.238243409039
TACCTTT	307	926	1323	42.0421941057382
TTAAGAT	307	479	818	23.9116990501736
ATTCTAA	307	2401	4127	120.291263861479
TGGGCGG	307	1151	1734	53.707586657778
CGGGGCT	306	1556	1899	65.6107039709309
ATTTGAA	306	740	1199	36.010114806231
TGGTTCC	306	1734	2327	76.5405334425351
CTGGTCC	306	6136	7751	262.995349098646
TCCTGGG	306	1456	1888	63.1981948500418
TGAGGTT	305	685	923	30.3967169434972
CCTCGGG	305	1307	1597	55.3227855507181
TTATGTC	305	474	618	20.6964053895653
CGTTCTG	305	1451	1954	64.3691580214819
CCGTTTG	305	999	1191	41.8022723940344
TGGGGTA	305	920	1217	40.4555946102347
TGTGAGT	305	406	537	17.85213130505
TGGTTAC	305	1017	1374	45.1886062471711
CTATTCT	305	2831	4570	137.937841580101
TTTGCTG	305	287	607	16.326214598909
CTGTCTC	304	3540	4863	159.125035149547
TCACTTT	304	1248	1761	56.8601827257972
TAGGTGT	304	754	1015	33.552713064465
TATTCCT	304	851	1173	38.3176476168205
TGTGGCT	304	817	1162	37.3732695388609
CTCTTAT	304	5429	7449	243.88991658749
TCTATAA	304	242	407	12.0973395136402
CGGTCTT	304	4015	5318	177.246336605761
TTCTATC	304	354	429	14.9754308785339
ACTTCTT	304	5162	7711	242.171145786696
AGGGTGT	304	8001	8772	323.35713153873
CAAATTT	304	402	572	18.3932987934646
TGAGTTC	303	731	907	31.3725495402116
TTTTCCC	303	1461	2268	70.171668071892
TGCTTGG	303	940	1309	42.6833251548918
CTCTTTA	303	5639	8079	259.7691403335
ATTCATA	303	2913	4688	142.63428546651
CTTAAAT	302	1052	1834	54.0022492915441
TCGCGGG	302	445	533	18.8463400611747
CCTGGGT	302	1324	1561	55.6644885523985
CAATATT	302	923	1373	43.4934606036093
CGTTTAG	302	1046	1347	45.8494030790635
CGGTCTC	302	4123	5241	179.597021738706
AGGTTTG	302	5175	6285	220.594210851868
TTGTGGA	302	557	701	24.1469584515598
TGGTCCG	302	2295	2884	99.4212663699092
CTGCTTT	302	3514	5443	169.138383454892
TTTGCGG	302	353	683	19.23334589866
TATTAAC	301	172	288	8.66278314237493
CGCTCGG	301	1284	1594	55.4861148516781
TCGGTCC	301	1548	2038	68.814745037652
ACTTGTT	301	6067	8293	274.749223816456
TGTGGTA	301	1016	1278	44.1807981795471
TGGTTAG	301	1370	1677	58.8099820584846
TATTTGC	301	285	438	13.7064182821962
CGCGGGT	300	463	577	20.111268090887
TAAGATT	300	520	684	23.1831832269114
ATTCGGT	300	3438	4511	153.089373149544
TGAATAT	300	422	612	19.757110523998
TATTGGG	299	419	556	18.8234778464146
CCGGTGT	299	296	418	13.71702436727
CCTGTGG	299	1230	1819	58.3639076729062
CGTCGTG	299	508	623	21.9721245873389
TGTGGGC	298	658	720	27.1047553270646
TTATCCT	298	575	887	27.9870065151985
TTCCCGG	298	1640	2281	75.6717566142531
ACTTTGT	298	4636	7631	233.647248048913
TGCATTT	298	653	1027	32.1117695659991
TGGGATT	298	1404	1752	61.4331376944083
ATAAATA	298	1075	2056	58.958318044004
CGGGCGT	297	1268	1512	54.4925474028372
ATAAAAA	297	891	1776	50.2351131504433
TATAACT	297	300	395	13.5164517052067
AAAAAAA	297	1478	2653	78.4251376548368
CTGGTAT	297	4278	5290	187.008063340772
TAGATAT	297	784	1313	40.0222567824529
CCTCTTT	297	1642	2245	75.3699606647382
TCTGGTG	297	582	854	27.6899477654957
ATGGTGG	297	4785	6050	211.398409575891
TGATTAA	296	464	600	20.7924378078556
CTGCTGG	296	4551	5751	201.686985099091
ATCTCTT	296	4696	7253	230.262691468245
ATTATCA	296	3342	5660	172.239625594628
ATTTTGC	295	1057	1997	58.146507554457
CGTGAGG	295	748	926	32.9374371739502
CTTCGTG	295	3314	4075	145.463131057154
TGTTAGG	295	221	313	10.3956662038532
ATGGTTC	295	5386	6527	234.796063587233
AATTTGA	295	3162	5028	158.001808119344
AGGTTGT	295	8388	10715	374.93424116375
AATTGAT	295	4177	5769	194.008113196777
TGAGTTG	294	661	1049	33.1066829529423
ACCTTTT	294	6861	9804	325.302205860267
TGCTGGT	294	188	299	9.42704536525146
CCTGTTC	294	2089	2774	95.4770667044111
CGTTGTC	294	1107	1297	47.6697340753544
TTTAGTC	294	128	271	7.55858297030145
CTTAGTT	294	2681	4011	130.158610876064
TTGGCTC	294	1080	1394	48.6822674591627
ATTGATA	294	2848	4480	141.972121362792
TCTCTCC	294	728	1035	34.4276710382625
CGTTCTC	294	1116	1624	53.4085675202151
TGGCGTT	294	773	1075	36.1503087812741
ACATATT	294	4447	6053	205.74787338892
TTTCGGA	293	832	1203	39.8219753718721
TTAGAAT	293	657	1230	36.197524069306
TTGATAA	293	402	710	21.4253835323485
ACTTAAT	293	3550	5517	176.429220122367
TCATAAT	293	508	656	22.9820018944704
ATGGTGT	293	7229	8960	320.676744493247
AGTGGTT	293	6928	9066	315.453288235707
CTTGCGG	293	976	1799	53.2941431706616
TATATAC	292	217	386	11.6517239452998
TTGCGTT	292	1118	1383	49.7179623081393
TCTTAGT	292	170	275	8.66163253973289
ATCTAAT	292	2696	4510	139.897152300079
TTTTGCC	292	1691	2486	81.9108148157898
TGGTAGG	292	953	1204	42.8078581277796
TTACTGT	292	651	932	31.1073247434121
TAGTGTG	292	985	1102	41.8203048620257
TTTAGGG	292	399	609	19.7089182691285
AGTCGGG	291	3482	4811	163.982942417637
TTGCGGG	291	435	569	19.9388886491684
TCTTGCT	291	606	919	29.9351041381224
ACGGGGG	291	4458	6072	208.451971788946
TACTTGT	291	749	968	34.1312187922111
AATCTAT	291	2708	4109	133.808934500223
TTAGCTT	291	662	1033	33.1981282496766
TGTTGGA	291	187	198	7.77521962470131
TTCGGTG	291	915	1317	43.9929030469991
TAGTGGT	291	471	644	22.0658345155826
TGTGTAG	291	549	615	23.4025584097721
CGGTGGA	291	1260	1552	56.1115653246547
TAAATTG	291	445	637	21.3355202134833
TCAGTGT	291	820	1000	36.3456642856793
TCCCTGG	290	2050	2276	87.3373880211254
ATCAATT	290	3529	5109	170.764909150331
TTCCTTA	290	1426	2272	72.5609048377318
CTTACTT	290	2953	4389	144.845206661369
ACTAATT	290	3486	5542	177.174428691792
TGGTGGA	290	597	743	26.8089759435364
ATAATTC	289	2620	4431	138.192819134809
TGGCTTC	289	884	1315	43.5297372440359
TCTTCCT	289	1089	1593	53.1607082025007
TGCCTTT	289	663	779	29.0820617520237
ATATGAT	289	3276	4826	160.503514678981
CGTATTC	289	663	832	29.9938001481307
TGGTATG	288	1243	1427	54.1347891003246
ATCTTGT	288	5554	7915	268.450364486153
TCGTAGG	288	454	527	19.8725140022822
TTAGGGT	288	924	1275	43.9397505327858
CATTGGT	288	464	567	20.8003482210408
TCTAAAT	288	362	533	17.7925552982991
AGTCTGG	288	5497	7249	255.600803408306
CTCTTCT	288	6404	9034	307.940869755215
CTCGGTC	288	4442	5872	206.791133160123
TGCTGTT	288	566	596	23.7218294311008
TTATACA	287	299	593	17.393444495962
TATGTAA	287	272	427	13.8748589272024
TCGGGGC	287	657	1013	33.1952863872984
CGTGTCC	287	1161	1345	50.9499944734797
TTGTACT	287	870	1320	43.5862583282284
TTGGAGT	287	1750	2169	79.251791320611
ATTTGCT	287	1506	2235	74.5837889642661
TTATGCT	287	530	875	27.7800556630554
ACTCTTT	287	4900	7444	245.650685087482
TGGGTGA	287	950	1296	45.075858468501
TATGGGG	286	371	484	17.2803091263022
CTCTTCG	286	6921	8759	317.670273870907
AAAAATA	286	1186	2028	63.5982706734929
TTGAAAT	286	547	982	30.1434763642289
ATGGGGT	286	5933	7535	272.780186780823
ATTGTGG	286	4054	5801	197.729818508269
TCCTTTA	286	1528	2098	72.9888929978814
TGTCGGA	286	136	84	4.71058017069116
CGCGTGT	286	664	766	29.1850386111087
TAAGTAT	286	499	598	22.3211808505848
CTCTGGT	285	2892	3831	136.189553038716
TTGCGTG	285	1166	1349	51.4972339192365
TTTACTG	285	305	524	16.4557675117504
TTGGAGG	285	1677	2219	78.9293232910805
TCAATTA	285	750	1110	37.3508099501703
CGATTTG	285	2022	2447	91.1810069410611
CGAGTGG	285	1194	1601	56.5646836212463
AGTATTA	285	2899	4724	151.9349781305
TCTTATG	285	434	674	22.1662962396807
AATATTC	285	2693	5019	152.140293221113
ATTGGGG	284	3166	4741	159.193798725757
TCTAGTT	284	326	613	18.5771325690368
TTCCTCT	284	1138	1760	58.1993987153918
ATTATGA	284	3221	4284	152.517555430494
CCGTGGT	284	576	783	27.570146706967
TGCTTGT	284	275	362	12.9557735229635
TAAGTTA	284	347	413	15.581472761895
TGTCCTC	284	385	454	17.2137938985404
TTGCTCT	284	601	946	31.0252473424805
CTCTATT	284	3754	6328	201.127166636098
AGTTAAT	284	3196	4699	159.180618837135
TTCGTGC	284	717	988	34.5524040168839
TTCGTCG	284	740	960	34.6158224269167
ATTAACT	284	3018	4864	157.784858588606
AGGGTTT	284	5926	7845	279.959392650255
TTGGTAG	284	1387	1800	64.8926328833942
ATTCGGG	284	3713	5495	185.558304992878
TGATCGG	284	882	1034	39.3289309610828
ATACATT	284	3726	5523	186.361346612215
TGGTGTA	284	1241	1526	56.5821561883566
TGCCGGT	283	54	55	2.27048578900276
CTTTTGC	283	1035	1760	55.9172520305275
AGGTGTT	283	8503	10063	382.156251959407
CCTCTGG	283	1441	1928	68.6748364192794
CTGTGTC	283	3421	4254	157.360143047421
TGGTGAT	283	1493	1700	65.9254607952794
ATGTAAT	283	3407	4713	165.085400602151
ATATATC	283	2188	3493	114.21028511563
TGGGCGT	283	1046	1186	46.0992912761537
AAGTTAT	283	2570	3759	128.109786784189
CGTGTGC	283	811	864	34.7665661222029
TGAGTGG	283	727	735	30.4714964071017
TGGCTCT	283	801	1192	40.2871168514273
TGGATCT	283	1641	2171	77.7743740861982
TGTGCGT	283	680	631	27.5092850718641
CTCCTTC	282	4806	5797	218.691730008285
CCGTTGT	282	729	946	34.3478805966514
TTGTGAG	282	676	904	32.3227676146185
CGGCTTG	282	2230	3177	110.062363503214
TATTAGA	282	164	269	8.7175706819467
TCGTGTC	282	458	613	21.9084374474864
TGTACGG	282	200	234	8.97313889320496
TAGGTTC	282	808	1017	37.5144675652845
ATAATCT	282	2738	5056	155.50185957628
TTTATGC	282	70	148	4.30591691899079
TTTTGGC	282	1030	1510	51.5869383954961
TCAGGTT	282	1180	1405	53.3716823545599
TGTCTGA	282	207	274	9.84799717089073
AAGATTT	281	2638	4264	139.610364510683
AGAATTT	281	3800	6057	199.598764169749
CGTGGGA	281	434	584	20.8895178283512
TAAAAAA	281	125	201	6.59682685779577
TCGAGGT	281	344	488	17.0017745283571
AGGGTTG	281	4887	6381	231.772682338003
CGGGTGA	281	1524	2060	73.518016701362
TCCCGGT	281	311	454	15.5974994900576
AGTATAT	281	3523	4795	170.532893423338
TTAAATC	281	136	388	10.1728773756604
TTAGTGG	281	903	1390	46.5581259550912
TTCCGGT	281	328	456	16.0464141753715
TCAGTGG	281	994	1230	45.9409490286726
AGGTGGT	280	5626	7325	267.402275088991
TTCCGTC	280	916	1319	45.781118938843
CGGAGGT	280	1448	1644	64.538946550754
TGTCCTG	280	496	666	23.9336329243004
AGCTTTT	280	3004	4337	150.339981577819
TCTACTT	280	727	1114	37.5273310562069
TCCTGGT	280	504	797	26.4549076185808
TTGTCCT	280	1071	1424	51.4293378943664
ATGGTTG	280	5076	7219	252.093494420945
TTCGTGA	280	1391	1619	62.7035641955084
CGTCCTT	280	588	751	27.6887742812286
CCGTTGG	280	665	1057	35.001710189151
TGGGCCT	280	2410	3079	113.50266926381
TCGGTGC	280	1065	1369	50.3063095116305
TCGTCGT	280	619	681	27.2026628109305
TGGGTCA	279	1114	1487	53.7897672044161
TTCTATG	279	801	1051	38.3522038108876
CCCCGGG	279	1504	1847	69.7595462887643
TGATTGA	279	453	649	22.6630046348252
AGATTAT	279	4381	6348	220.449270763221
CCTGTTG	279	1597	2288	79.8962790572432
CGGGTGC	279	2389	2886	109.955891761506
CTCGGTG	278	1525	2028	73.7636991049139
CTAATAT	278	1678	2785	91.0632822914474
CGCGTTG	278	1276	1525	58.6460433247688
AGGTTCG	278	5094	5917	231.065653263033
ATTGCTT	278	3640	5796	193.151121813625
CTTCCGG	278	3076	4639	158.592639003287
TATAATC	278	271	302	12.0640459492804
CCTTGGG	278	1500	1854	70.0373117608815
TACTTCT	278	1126	1627	56.781969726181
TGTTCCG	277	666	856	31.7979486466287
TCTAATA	277	346	583	19.0016864550893
TTGGCTG	277	914	1224	44.5225443945294
CTCGTCT	277	5648	6684	259.336640598304
CGGTTCT	277	3552	4486	168.165196624605
CATGTTC	277	943	1097	42.9587875694139
TGCCTGG	277	841	1050	39.5982295470105
CCGGTCT	277	1169	1515	56.037891551103
TCCTTCT	277	1038	1660	55.4077006508569
CGGGCCC	277	2679	3404	127.202985960039
AGGTGTG	277	4728	5951	223.478431553921
TCTGTCC	276	522	768	26.7617259873538
TCCCTTT	276	1769	2453	87.9965882638329
CTGTTCG	276	4276	5465	204.339659645815
TTGTTGC	276	446	576	21.421039693273
CGGCGGG	276	592	1069	33.9172203086485
TGGGAGT	276	1012	1118	45.2015575375905
TGGCGGT	276	127	186	6.49567333724746
TTCCCTT	276	1850	2363	88.3814724675488
CGAGGGT	276	702	910	33.777428893416
CGCCCGG	275	702	856	32.924023358027
TCGTCTG	275	1514	1828	70.6793016188727
TGATGGT	275	276	315	12.5549527958106
TTATGGG	275	399	588	20.5476417706387
TTGCCTT	275	1139	1518	55.753994242385
CGCGGGG	275	402	534	19.6459772963468
CTCCGGT	275	510	977	30.3391505879181
AGTTTGG	275	5809	8198	292.595213444288
TCTTTGC	275	221	246	9.94046315838251
CTTGTCC	275	3637	4515	172.025251404511
CAATTTA	274	1052	1333	50.4304029421928
TACAATT	274	707	924	34.4027342123403
TTCGTCA	274	1104	1359	52.1993868094461
TCCGTTC	274	2325	2973	111.944354067721
TGGTGCT	274	1502	1972	73.2506822338586
TAGTAAT	274	441	772	25.0089585122031
TGGTCCT	274	2137	2555	99.6700243568089
AGGGGTG	274	4612	6085	225.462798041563
AATTTAG	274	2141	3610	118.912111159143
TTATCTG	274	613	748	28.8643332381453
TTCAATA	274	593	1044	33.7361289993562
TCGGCTC	274	1072	1535	54.5944984800115
TAAATTC	274	344	507	17.7808692730922
CTGCTTC	274	2306	3172	115.08109364573
TGCGTTT	274	680	940	34.0194819793168
TTCACTT	273	1110	1631	57.4941659051513
CGGTGCT	273	1467	2086	74.7186993435455
CATGGGG	273	454	692	23.9691961537906
TTTTCGC	273	1227	1764	62.8456654495531
ATGTTGG	273	5476	6773	260.450651366676
TATGATA	273	373	565	19.6283338850082
TATCTAA	273	262	330	12.569559128307
CTTCCGT	273	2988	3758	143.250176515726
TAATTGA	273	362	515	18.4423734146581
CTCTGTG	273	4388	5487	209.790058011621
TCTGTCG	273	444	564	21.3878296180988
CGGATTT	273	2401	3437	122.707125628753
AGTTTAA	272	2551	4215	141.147889152466
TTACATA	272	473	776	26.0701245282843
AGTGTTC	272	4661	6082	228.297157858298
TAATTAG	272	438	707	23.9294020564999
CCTTCTT	272	1880	2286	89.0277165437807
TTGCCTC	272	452	561	21.6126694006489
CGTTTGA	272	1047	1438	52.5947301837071
CCGTGTG	272	466	651	23.6094915150588
TATTCGG	272	664	877	32.7160426800709
ACTTTCA	272	3378	5228	180.445927262309
TGATAAT	272	240	332	12.0994624983994
TCATGGT	271	197	228	9.15162221138699
TGTCGTC	271	130	206	7.05809282208416
CCTGGTT	271	1995	2452	95.3021725653093
CATTTGG	271	1343	1669	64.492532015292
ATGATAT	271	4202	6360	222.662241195337
CGTTAGG	271	647	852	31.9493462193552
ATCTTGG	271	4943	6672	247.076121500275
TCGAGGG	271	832	985	39.0554976758526
ATATTAC	270	2258	3506	121.720812522464
TTTACAA	270	151	275	8.88638507604812
CATTTCA	270	1310	1642	63.3987991590195
TGTGCTG	270	693	939	34.8341733235597
TAATTAC	270	348	506	18.1271416806307
ATGAATT	270	3902	5740	204.475857078275
CTGTCTG	270	3324	4598	168.815188196445
TCCTGTT	270	1934	2473	94.4975244150303
CGGCCGT	270	949	1372	49.2880523222116
TGTGTCA	270	648	892	32.829520068009
CGTCTCG	270	544	832	29.091832673718
AAAGTTT	270	1065	1449	53.6425593899783
TGCTGTG	270	768	970	37.303705588531
ATGGGTT	270	6706	7877	314.811757934131
TCTCCTT	270	226	286	10.9876540335772
TGGAGGT	270	808	850	36.1067786177101
CGTTTCA	269	1359	1767	67.1897956961491
CTTTAAA	269	761	1204	41.5892061294602
TGAGTCT	269	669	903	33.6884797932466
CTTCATC	269	1164	1854	63.8426615303831
TCCTTAT	269	1175	1563	58.7440261125216
ACTTTAA	269	2998	4619	161.547066214987
TCTCCGG	269	678	984	35.4141845842258
TGTTGAG	269	359	417	16.8291797983662
TATCGGT	269	185	200	8.3972535549899
CGCTTTC	269	837	1291	45.1282997311961
TTGTAGG	268	431	584	21.8262995860879
TGCCTGT	268	275	366	13.8034548474758
ATATTAG	268	2536	3854	136.175237004386
TCTATGG	268	380	632	21.4159595540198
ATGGTAT	268	5036	6139	242.32642962471
TCTTGTA	268	786	1092	40.3043563448932
AGGGTTC	268	4717	5891	229.589711886291
CTGAGGG	268	1940	2497	95.8009751681331
TAGGTTG	268	755	1174	41.0348409250764
AATCTTA	268	2293	3606	125.376918237146
CGGCGTG	268	1603	2395	85.313547186423
TTCGGTA	268	1219	1659	61.8663066203048
TCATCAT	268	759	1016	38.2058707490287
TTGGATG	268	591	701	28.0775570407299
CGTGTAG	268	399	522	19.8599958208754
TACTTTG	267	1279	1914	68.3821761199015
CGGCTTC	267	626	1301	40.2507764743093
AGTCTGT	267	4093	6105	218.459406652225
CATTATA	267	680	1007	36.1589221869449
ACTATTA	267	3241	5023	176.500647067136
CCTCTGT	267	1071	1365	52.8348048166474
AACTATT	267	1516	2662	88.3773608145273
TGGAGTG	267	1242	1541	60.4896669818303
TCCTATT	267	800	1065	40.3109783574751
ATCGTTC	267	4641	6164	233.587214534937
TTGGATC	267	1224	1792	64.702486806165
TATCGGG	267	290	401	14.8908667242154
AAATCTT	267	1675	2717	93.4719870415555
AATATTG	267	2272	3991	132.477599562249
TGTGGAG	267	642	745	30.3076383646184
CGGCTCG	267	1808	3158	105.088334301257
TTGTAAA	267	225	329	11.8861724050101
ACGGGGT	267	5520	6255	257.784720665495
TGTCTCC	267	227	363	12.5704558204135
TCTTGGA	267	456	590	22.6597857282158
CCGGTTG	267	445	642	23.346420057588
CGCTTGT	267	556	515	23.823359102941
TGTGGAT	267	843	1023	40.6297693736178
ATAGTAT	267	3116	4482	163.227100519568
CAGGTGG	267	1373	1782	68.3308017175968
ATATATG	266	2034	3030	108.898602339124
CGTGTAT	266	434	624	22.8151003600958
TAGGTCT	266	1034	1421	53.1292853053817
TGCTTTA	266	437	660	23.5650333981109
TAGGTAT	266	819	986	39.4742523876982
TCGGGCT	266	1455	2106	76.7504177857778
TGGACGG	266	1384	1566	64.8332997367626
CTGCTTG	266	4722	6237	237.911194470227
AATCATT	265	2905	4347	156.483792850398
CGTGCTT	265	1006	1188	48.2363255264818
CGTCGTC	265	180	318	10.6087834737959
TAAACTT	265	306	521	17.6672244671541
TAGGGGT	265	542	589	25.030325388841
TTTAGCT	265	206	386	12.5551468533791
CGGCTTT	265	816	1515	49.4701785831369
TGCTATT	265	105	156	5.63501981057388
CGGTCCG	265	3165	3938	155.517151120336
TCGCTGT	265	415	578	21.5481224558296
TTAAATG	265	164	396	11.6594051808252
CGGTTGC	265	1643	2189	83.4464402411294
TTAATAC	264	215	403	13.1558674518514
TTATTGC	264	177	277	9.79919567875579
TTGAGGG	264	671	960	35.4517064138518
TGGTATC	264	883	1394	49.1136798258149
CGTATGG	264	717	771	33.0835431122841
CTATAAT	264	1238	1948	68.7379628761233
TGATCGT	264	618	571	26.7539362447366
CCTTTGG	264	1483	2186	79.5633594553365
TCATATA	264	371	481	18.6638399476175
CGGGCCT	264	2762	3809	143.24259665506
TTATAAC	264	87	163	5.32213563706336
AGTTGTG	263	4281	5461	214.494436798992
CATGGTT	263	788	1019	39.7426419191779
ATGTGGT	263	4097	4924	199.561205937386
TTGTCCG	263	670	912	34.6531576545093
TTCTCTA	263	810	1277	45.1914634080958
TGGTAAT	263	648	838	32.6825340959583
TGTAGTG	263	130	196	7.08375516456315
AGTTCGG	263	5317	6787	266.485931145888
CATTCAT	263	742	851	35.3713495290488
TTCTGTA	263	1164	1723	62.8228224047965
CGATTGT	263	1235	1405	58.6568889862973
TATTAAG	263	207	318	11.3911924213379
TGTGGCC	263	1122	1439	56.3627136197585
ATAGATT	263	3739	5593	202.903009707532
TCAGTAT	263	759	1022	39.0456375994011
TCGATAT	263	711	1172	40.633598308332
CTATTAA	263	1710	2636	94.2721059119777
CTGGTCG	263	4150	5264	207.365788244509
AATATGT	263	3018	4291	159.552087545417
CGGGTAG	262	1904	2459	96.3346092366432
TTGATGG	262	874	1169	44.9843244869238
ATTGGAT	262	3675	5235	195.214537964569
CGCTTTG	262	2036	2282	96.4197563261528
CTTCCTC	262	3990	5158	201.971574090141
AGATATT	262	3663	6192	213.060923146704
TTTGGGC	262	433	587	22.4352433848081
TCTCCGT	262	285	388	14.797916680983
CATTCGG	262	986	1183	48.1719860812899
AGTGTTG	262	4577	5675	227.09629776814
AGTTTCG	262	3747	5522	202.538910030857
CATATTA	262	455	664	24.4703146056108
CCGGGTC	261	1428	1779	71.2848918546253
TACATTA	261	618	894	33.2139897345299
CTTGTGA	261	2306	3042	118.336848867314
TCATTCA	261	777	1260	44.3496935617817
TCGGTGA	261	780	1028	40.0091017678585
TTGGCGT	261	554	623	26.3758389614532
TACTCTT	261	957	1340	50.5876154535213
CGTCAGG	261	346	348	15.6902368015297
CTTGGGA	261	1815	2318	91.6870773958981
CTCTCTC	261	5593	7566	290.594686850707
CGATTTC	261	1536	2064	79.5420451895213
TGCTTCT	261	570	683	27.937753863377
TAATACT	261	380	469	18.8854933044088
ATCTTTG	261	3967	6180	221.610218029636
TTCATGG	260	892	1364	49.5322442176398
CTGATTG	260	2189	2602	107.302657311742
TCGGTAC	260	1031	1345	52.8232519888489
TGGTGCC	260	1504	1678	71.6258487639838
TGCTTCG	260	729	906	36.4893851624496
TCTGTGC	260	325	392	16.0398333267469
CGTCCGT	260	330	454	17.3568080299046
ATTGTAA	260	2413	2949	119.826736576926
TATATGA	260	194	333	11.4676793726543
TAGATTA	260	804	1173	43.5665413511157
CGGTGAT	260	1831	2310	92.3073895134598
TCAGTCT	260	952	1511	53.9204863234907
TCCGTGG	260	1829	2232	90.7633430652544
CGGGTTA	260	1670	2140	84.8240633549316
TAGTGGG	259	592	768	30.3656944223764
CCGGGGC	259	818	1086	42.4342517114917
TTTAAGA	259	217	389	13.1938921080268
TTATCGG	259	434	668	24.2763131289813
ATGTTAA	259	3050	4354	164.070038564371
TCTGAGT	259	287	349	14.27349170983
CGTTTGC	259	658	868	34.0270547325669
CCTTGTT	259	2455	3040	123.144594876158
TTCCCGT	259	1210	1597	62.5884753815723
TCCGTGT	259	1455	1842	73.7572227926363
CCTTGGT	259	873	1157	45.2486446056758
ATTTAGA	259	1110	1934	66.4181017420801
CGAGTGT	259	1057	1251	51.9090345919464
TTCATCA	259	858	1247	46.5803388723429
CTGCGGT	258	679	1061	38.4343440625632
CGCTGGT	258	314	258	13.2906157593378
TTGGGAT	258	1196	1699	64.4256511689845
TTCAGGG	258	751	1003	39.2242631592892
CTAGGGT	258	1780	2369	92.8086714963584
TATTCGA	258	342	522	19.1196150650682
TGTGCCT	258	1109	1387	56.1085757771055
TGCCCGG	258	398	468	19.5627113254685
CCGTCTT	258	626	866	33.2726009522717
TTCGCGG	258	886	1262	47.7917538017372
TGATTCA	257	766	1090	41.4588181056928
ATCTTAA	257	2446	3560	133.922723070366
TCTGTGA	257	550	582	25.8868428041889
CCGTGTT	257	948	1215	48.7175277820038
CGTGTGA	257	481	568	23.7808317493482
TGATGGG	257	340	516	19.0247492026771
CTTCTGC	257	1519	2650	91.6638245228337
CATGGGT	257	602	726	30.0555005021767
AATTAGT	256	1762	2892	103.20985548471
TGCTCGG	256	616	768	31.3623618006107
TGGCCTG	256	1709	2089	86.2003439615025
TGGTGAG	256	1327	1617	66.8343313435383
CTCCTGT	256	3385	4260	173.112012351491
TTACTTG	256	877	1355	49.7308921924085
ATTTAAG	256	908	1537	54.0930818808265
CGTCCTG	256	717	982	38.2150523941102
TGTGCAT	256	665	802	33.3309860042672
TAGGGGG	256	525	596	25.5923249739215
ATGGTCT	255	6477	8694	343.120104360482
TCAGTTC	255	1035	1448	55.9743422497749
CCCGGGT	255	2106	2805	111.139520480524
ATTAATG	255	1353	2305	81.2068196189287
TCTCTCG	255	1088	1596	60.2804859904931
TCGGATT	255	1751	2509	95.8526592042101
TCGTTAC	255	409	744	25.4686983583634
TGTGATC	255	462	707	26.1680279408974
CCGGGTT	255	1199	1534	62.0471282547668
TGTCGCT	255	119	234	7.75198905535652
ATCGGGT	255	4344	5791	229.346198225048
CCCCGGT	255	297	313	14.0635782525989
TCGTCCT	255	1099	1428	57.2999694987405
CTGGCTT	255	5357	6887	277.868124048432
TTGCCGG	255	841	919	40.4605330404327
TAGAATT	255	772	1151	43.1340922675762
ATTTCGG	255	2440	3230	128.378487658975
TTCCTTG	254	1873	2648	102.233833996417
TTTCGAG	254	673	882	35.3745671036101
TGTTCGA	254	388	419	18.6425955713155
CGGTGAG	254	2497	2816	122.314602050989
CTTCGTC	254	1043	1619	59.756993598858
CTCCCGG	254	4328	5932	232.578359223345
CTGTTCC	254	3360	4166	171.962456111725
AATTATG	254	1398	2490	86.3585430062614
CTGAGGT	254	1785	2083	88.8068883878656
TTGGAAT	254	1344	2093	77.1348454915033
AAGTATT	253	2633	4034	150.406631713051
TATATAG	253	182	232	9.47606614392181
TCGGGCC	253	1740	2292	92.0490563716976
TTTAAAG	253	84	180	5.8065376148127
TTCTCTG	253	1107	1520	59.7769110877827
TCGGTTA	253	1090	1399	56.9399149218572
CGGATTG	253	1971	2525	102.868626439218
CGAGTTT	253	1123	1441	58.6568071074932
TATCTGG	253	425	660	24.4516758937434
TAACATT	253	428	601	23.3733537448002
AAATTGT	253	1956	2657	105.057219760904
CGTGGCT	253	407	556	21.921719341097
ATATACT	253	3771	6061	220.983842491102
ATGTCGT	253	3855	4758	197.648816680432
CGAGGTT	252	930	1151	47.9332849927549
TTCTTGC	252	342	512	19.3775600804876
AGGCTGG	252	4540	6508	251.538194380375
TCACGGG	252	573	653	28.4250529346127
TTGATCG	252	841	1020	42.9347735913009
TTCAGGT	252	838	1134	45.1024363272472
TAAATGT	252	285	470	17.0028636974449
TTCGTAC	252	746	916	38.3061809762455
TTGGTAC	252	1002	1387	54.5421587792371
TTGATCA	252	784	1084	42.6512867040908
TTTTAGC	252	538	889	32.131591252343
TTCTGCT	252	825	1304	48.1036426800294
TGAAATT	252	265	404	15.1582972494353
AGTGGTC	252	4959	6266	258.129143844672
CTCGTCG	252	2120	2721	111.185169954252
AGGTCGG	252	5497	6282	273.037849343601
TGATGAT	252	380	577	21.6906414869106
CGTGCTC	252	900	1237	48.8161877427127
TCGTGCT	251	566	683	28.9418809989957
CCTGTCT	251	1383	1780	72.9192630210402
TCGCTTG	251	1632	2367	91.3269080310793
TTGGTGA	251	1122	1465	59.5723271032219
TGTTAAA	251	109	126	5.46404477243606
TGCGGGT	251	271	332	13.9559817267493
CGGGGAG	251	1674	1728	79.8140142784144
TCATGGG	251	338	386	16.8501499072915
CATGTAT	251	681	756	33.5195514483852
TGGTTCA	251	1309	1733	69.9731148973294
TTGGGGC	251	839	1362	49.8253538712026
CGTGAGT	251	489	551	24.2304405805237
CGATGGG	251	509	673	27.1915473746462
CCTTGTG	251	1188	1324	58.5768994122899
TGTCGAT	251	53	68	2.79020829420527
TGTGGGA	251	398	485	20.4450037889596
TAATGAT	251	477	637	25.6070494138305
CAGTGGG	251	995	1193	50.7262731549322
AACTTAT	251	2450	3960	145.155790107034
CTTATAA	251	680	1023	38.7807852522782
TCGTAAT	251	445	665	25.2901988539315
CCCTTTT	250	2067	2670	109.611347902735
TGTCAGT	250	72	77	3.49983601907506
CAGGTTT	250	1242	1478	63.3501325646763
TTCGCTC	250	965	1283	51.8986890939168
TGGATCG	250	1358	1653	70.0018496208486
CTCTCTT	250	5655	7579	305.334554824758
TGTGATG	250	225	344	12.9927254075789
TTCTAAA	250	273	488	17.1687390107366
TTCCTCC	250	1129	1332	57.357140730739
AGGTTTC	250	4843	6949	270.604835499671
ATGTGTC	250	3694	5338	207.152607227138
TTAGTAA	250	522	750	29.1869935552047
TTCCTGC	250	470	630	25.3788826881183
TGGGGAT	250	783	1065	42.5873172166943
TACTGTT	250	739	1251	45.0831222625311
CGCGTTT	250	1401	1837	74.8366038301141
TAATCTA	250	404	637	23.7135387971621
CCGTTTC	249	923	1149	48.2787022513442
CATGTGG	249	816	897	40.3099459861075
TTTAAGG	249	323	418	17.2126356308019
TGCATGG	249	430	602	23.8236982565529
TCGGTAG	249	1208	1529	63.6894722642511
TACTTGG	249	863	1083	45.3138547781187
TTCGAGG	249	1516	1899	79.5319644143378
CTGTCGT	249	2466	3008	127.753212048161
TTACAAT	249	474	674	26.4691192941516
AGTTATA	249	2113	3487	127.626609809008
TGGATAT	249	1116	1629	63.1605486915485
AGTTCGT	249	5246	6439	272.57182724185
AAATTTG	249	1204	2074	74.461181729764
CTTAATA	249	1272	2054	75.928557537313
TTGGACT	249	1467	2127	82.7391110901896
TATGGTG	248	285	381	15.4929568059043
TGTCAGG	248	163	165	7.80031387807142
TAGGGTT	248	558	749	30.3945624294032
ACATAAT	248	2474	3503	138.411905674039
CTGGGGC	248	2408	3153	129.576498484697
TTCTGGA	248	915	1454	54.3670877975449
ATTCATG	248	1836	2794	106.614236930721
CGTTCCT	248	1167	1461	61.4530693336025
CGCCGCA	248	230	243	11.2106103495528
ATGGTTA	248	3347	4269	177.829329402007
TTGAGTC	248	598	887	34.2634770169017
TCGAGTT	248	857	1076	45.1908730476131
CTCCTGG	248	5416	6826	286.114499216433
CGTTAGT	248	231	341	13.202738424732
TCATTCG	248	857	1326	50.2025208807483
ACTTATA	247	2179	3425	129.238568054276
TCTCGTG	247	845	1051	44.5385537116027
ATTCGTC	247	2774	4332	163.96029749762
TGGATTC	247	1469	2056	82.0353404658727
ATTGATC	247	2675	4135	157.255432926441
TCAGTTG	247	1200	1718	67.7879318524308
TAATTGG	247	596	787	32.3340729609226
CGGGTAT	247	1879	2478	101.875473627126
TCTCGTC	247	578	718	30.4471312805458
CTGGATT	247	4630	5442	237.664511527557
TGGGATC	247	1351	1705	71.7050016143644
TGCTTCC	247	411	590	23.2492691457774
TTGGCCC	247	918	1213	49.8194304604168
TTCGGAT	247	1599	2300	90.5440944395677
TGTCATC	247	143	192	7.82186914719443
TTCGTAG	246	968	1238	51.9164981093624
CTTGGAT	246	2705	3476	145.410161077732
[truncated: 10,288 more rows]
