# Supplementary material for: mRNA 5′ terminal sequences drive 200-fold differences in expression through effects on synthesis, translation and decay
Source: PLoS Genet. 2022 Nov 28;18(11):e1010532. doi: 10.1371/journal.pgen.1010532 (PMC9731452; doi:10.1371/journal.pgen.1010532)
Supplement: S2 Table — Columns are log2(fold change) (l2fc) and adjusted p-value (padj) calculated using DESeq2 for ActD-treated/untreated in control conditions in HeLa cells, ActD-treated/untreated in Torin 1-treated HeLa cells, and ActD-treated/untreated in control verus Torin 1-treated HeLa cells. (TXT) [file pgen.1010532.s005.txt]

seq	control.l2fc	control.padj	torin.l2fc	torin.padj	controlVtorin.l2fc	controlVtorin.padj
AAAAAAA	-0.14646513958888	0.795519596109868	0.0740049358651959	0.821504376250918	-0.0402748836049684	0.888697909312846
AAAAAAC	0.157102304040772	0.810073260600513	0.234214074080211	0.783354691547336	0.19886423627285	0.500857902648498
AAAAAAG	0.267412145747687	0.542076617153173	0.268425713576844	0.293855254458002	0.274806643862239	0.141988121337592
AAAAAAT	0.0751641961795479	0.894689747247769	0.509825509321947	0.0147941527083816	0.279819176494858	0.191378020186092
AAAAACA	-0.010614308380646	0.990143898400448	0.05816542798457	0.84598081154261	0.0281461124029034	0.913452497129709
AAAAACC	0.00766602270579234	0.995570736593105	0.201054378948267	0.673691315684568	0.0978406809741921	0.804821325852693
AAAAACG	0.184925355217632	0.778184070995052	0.00755207066698342	0.983204430213959	0.112271825517085	0.652876158469791
AAAAACT	-0.0377359597404921	0.951743947367516	0.225188504296923	0.388578719875574	0.0904974615412845	0.701306871476916
AAAAAGA	0.0372431123504602	0.966792959619879	0.414418818061615	0.0779917124292987	0.216991415522368	0.326805883022341
AAAAAGC	-0.294834067062483	0.755020143092869	-0.271927571483656	0.649292027267603	-0.28044139814941	0.467474232920231
AAAAAGG	0.0194952778011559	0.980085439738015	0.286950391430587	0.20692037270277	0.149704505324813	0.438209816719661
AAAAAGT	0.035476313870187	0.956554205097014	0.320392595183773	0.141078000222059	0.167064148883057	0.475923383701596
AAAAATA	-0.0678479427180843	0.917717055525401	0.179485614272916	0.574203752322108	0.0459911480537125	0.88807103548722
AAAAATC	0.0559088534810423	0.94919299710365	-0.0773039842196652	0.855633304685978	0.0060662706746468	0.988398076596946
AAAAATG	0.202390400996686	0.740536802267609	0.285370335857741	0.364448262740054	0.248361728309028	0.234476714082568
AAAAATT	0.0873130787584711	0.886200428054006	0.381477891333454	0.145477151436867	0.219322153504453	0.614748045686045
AAAACAA	0.112796320192693	0.909226291127356	-0.189141224838828	0.548100120989088	-0.0261059237656328	0.923003420740851
AAAACAC	0.143504234511575	0.844560654972449	0.0706921511100585	0.88164360243374	0.117654923875044	0.73986928113396
AAAACAG	-0.0905551275303578	0.918494407919997	-0.0615890014248934	0.886452455129046	-0.0699124857431199	0.753446560155455
AAAACAT	0.0201625433224046	0.978617842475068	0.147800709863436	0.53741481047861	0.0876915453570003	0.611155784280841
AAAACCA	0.130613629109569	NA	-0.0523914822520069	0.934027108839627	0.0451809932061078	0.902243540075707
AAAACCC	0.158670335786789	0.829543300244478	0.22650715137812	0.535263974485401	0.195063754164693	0.43967381603583
AAAACCG	0.22789936629891	0.755743359704542	0.125007389529981	0.738291285926799	0.184373580350031	0.310088705924959
AAAACCT	0.259020112558497	0.550574154777359	0.329089791926981	0.172642240597568	0.29844433585983	0.0520414058241977
AAAACGA	0.194263910506943	0.782526325111354	-0.175842022789246	0.546992743388754	0.0343091381431223	0.91199959374493
AAAACGC	-0.036126335749005	0.978617842475068	0.149631899054163	0.743116843253044	0.0532548498799137	0.859286195199014
AAAACGG	-0.0375701036651915	0.96571449701444	0.109670158180763	0.703979470844478	0.041117736106258	0.843333087162686
AAAACGT	0.235584405686188	0.526265898019965	0.143173659527	0.573778310226644	0.199329557589081	0.228021666635361
AAAACTA	-0.204784768218797	0.795519596109868	-0.671359893278929	0.0362753678189034	-0.412396147139286	0.0795116956205385
AAAACTC	-0.0143691115217234	0.988528967362032	0.225561504023817	0.399918242159747	0.10432479988188	0.611935610907421
AAAACTG	0.0654188019808677	0.937675766653661	0.0844051218485483	0.827618708048307	0.0811933326716199	0.732587819700736
AAAACTT	0.196703020691889	0.623762450032576	0.157126304365661	0.527762479071449	0.185841974002124	0.312910756925034
AAAAGAA	-0.345687276382976	0.652966465426646	0.0318253491266812	0.94614746649306	-0.150234144518354	0.537306711458706
AAAAGAC	0.283482347157359	0.669282877196798	0.185020150043406	0.685107196006331	0.245963517880627	0.404544588082094
AAAAGAG	-0.274533815043312	0.755743359704542	0.13947401942556	0.773989343666247	-0.0640442946065958	0.827955899015208
AAAAGAT	-0.0686340161786041	0.917717055525401	0.283712127445583	0.244537511661504	0.104212672767312	0.625115108053711
AAAAGCA	-0.346453815204057	0.526265898019965	-0.513551567947908	0.0715859202303878	-0.418912716095781	0.0177534932992161
AAAAGCC	0.0698574045844519	0.946894621700749	0.0942068968067638	0.840795579952042	0.0861078033004105	0.818352638887172
AAAAGCG	-0.297775702097849	NA	-0.452297958159292	0.469621843103819	-0.365000563922764	0.309021141371166
AAAAGCT	-0.0238348644007207	0.978617842475068	-0.148051104692511	0.62073005093657	-0.0747749329948477	0.738807345857225
AAAAGGA	-0.136909576447711	0.815213388848712	0.173475878836706	0.559744893228589	0.00854583469063147	0.977674992363842
AAAAGGC	-0.0308678603297059	0.979740208696082	0.1204366055406	0.819460192618501	0.0382876370903366	0.921239530625328
AAAAGGG	0.0207186503649282	0.983593489513741	-0.0988091238177102	0.721760116203135	-0.0280515204570201	0.90144687211312
AAAAGGT	-0.0690721731641624	0.91103684583445	-0.0971650344506232	0.713108424926857	-0.0753637222368605	0.738317141146836
AAAAGTA	-0.182689462436241	0.805180580180578	-0.12501546321503	0.723032972137779	-0.149562332507319	0.543348546004355
AAAAGTC	-0.0255506648691927	0.978617842475068	0.176659390037977	0.641067404611986	0.0650896656886404	0.853188060758066
AAAAGTG	0.106874597608806	0.893688752618645	0.0846668041209988	0.818992020286065	0.102825450658033	0.617623562650517
AAAAGTT	-0.0781505047362776	0.886200428054006	-0.0391040380126283	0.891272056423649	-0.0517761659769356	0.763395002927668
AAAATAA	0.104057882161553	0.877714263559682	0.140935513067866	0.637555178841962	0.127434194235676	0.624480919263437
AAAATAC	0.215426087773381	0.670826643861718	0.384561867195345	0.28823391600472	0.291993119582344	0.340348919314686
AAAATAG	0.199954707189967	0.716682326876382	0.482595120076615	0.0632669334137776	0.326989143325575	0.16814821905555
AAAATAT	0.132626065562005	0.793621552798808	0.602192492910932	0.00543096706325369	0.346288586779601	0.144433527163521
AAAATCA	0.20404057795893	0.637339490697021	0.369267214906037	0.110851201545303	0.287556717170258	0.102066858015217
AAAATCC	0.115991492424154	0.85756627494284	0.507535692311894	0.105512910441521	0.290580502262678	0.308671053982268
AAAATCG	0.0529029871281933	0.95009961700685	0.434749671896203	0.0833127263366303	0.232927345591992	0.300096913895547
AAAATCT	0.201153595967435	0.639757808672546	0.550581615311073	0.00638392889217497	0.364058890095301	0.0805270022592175
AAAATGA	0.228776556671245	0.526041377965472	0.568438837474647	0.00155086923652806	0.386658982893366	0.0359668456489022
AAAATGC	0.0729982742411801	0.927653595482767	-0.098330866211077	0.848123023770761	0.00887126574917503	0.984541879138017
AAAATGG	0.107701764453759	0.827808008044612	0.501009176910517	0.0167160315105613	0.292083880157125	0.140151044584752
AAAATGT	0.0992090632532494	0.813108158436121	0.637665393661882	0.000611855576150761	0.347572768455323	0.0962609342513898
AAAATTA	0.11119575050564	0.946957038968702	0.253136157246181	0.371556393686896	0.178058178698369	0.554227538816214
AAAATTC	0.253538076289835	0.603372009024632	0.358903355748975	0.622162523831967	0.305305703238412	0.483291501915979
AAAATTG	0.0764605224955892	0.904120728847073	0.504328914589514	0.0322115962741243	0.273912333035291	0.231404479481754
AAAATTT	0.137726976070184	0.795519596109868	0.525366429137078	0.423908283928255	0.312297899011029	0.445818996531135
AAACAAA	0.0990614371710655	0.907891901999604	0.263619984857522	0.395044018280136	0.181755969016675	0.360297231820957
AAACAAC	0.343356993022215	0.669282877196798	0.139443109953741	0.786154209982897	0.269496338185518	0.463445844471378
AAACAAG	0.128214850626729	0.886834343623844	0.367902532960307	0.238309150954507	0.253172683756081	0.168392397435374
AAACAAT	0.0382215514316004	0.961049667419656	0.684774101112411	0.00140071402890714	0.347031408645117	0.109237422911809
AAACACA	0.330262001605928	0.721034185906241	0.357316282999344	0.317305574263855	0.352323094283483	0.105565665606468
AAACACC	0.337708016021885	0.704146837760794	0.46726143292197	0.259241852570568	0.403618421137105	0.1005899125567
AAACACG	0.0404790175621757	0.978617842475068	0.160894787482944	0.710807926364714	0.101062158518611	0.739291925433406
AAACACT	0.317557509599349	0.559732861279645	0.561778802388154	0.0181095386549846	0.435982791588945	0.0201272517314836
AAACAGA	0.211445869909788	0.795519596109868	0.362671464724988	0.236656279439115	0.289572570773474	0.146592362043362
AAACAGC	0.448418608986302	NA	-0.0173944482836257	0.983055639544805	0.240403531240747	0.600544848319964
AAACAGG	0.37769086363974	NA	0.0356506377411544	NA	0.22508723495505	0.627229298276736
AAACAGT	0.253129986495076	0.731315598816748	0.309465578114535	0.396250996459843	0.283113104902594	0.237612128307436
AAACATA	-0.147899944980537	0.812691188030324	0.632253514232288	0.02060483608529	0.224799591233247	0.389896149481114
AAACATC	0.162058699053079	0.821742455946838	0.114487078792255	0.780145937206215	0.14660029388476	0.598768725085272
AAACATG	0.156405501315986	0.871786016665352	0.332246433264629	0.349832593463807	0.255265759468302	0.231404479481754
AAACATT	0.106260454012316	0.82326800823773	0.469510481481064	0.0340969719482792	0.277208224019315	0.180565184326338
AAACCAA	0.256642384165434	0.795643992452568	0.124010013851595	0.779216083418485	0.197927291208708	0.43700110805929
AAACCAC	0.0534283282204234	0.968632389497057	0.677611149491905	0.151507751290799	0.282385151046943	0.688257090962643
AAACCAG	-0.0988963477958849	0.921747511308349	-0.101535881363252	0.843564415470296	-0.0943068400355049	0.746444511508874
AAACCAT	0.0665457636276398	0.944671769151616	0.163645284038896	0.680908632419153	0.117438860389807	0.655555151935769
AAACCCA	0.224945980338617	NA	0.500916882861581	0.262157071142289	0.357523170008115	0.213133940334328
AAACCCC	0.737262031086216	0.0710770418327214	0.796389555275224	0.0189356372954892	0.767103317611709	0.00133393596565289
AAACCCG	0.288011957078674	0.720015216657496	0.802267917212406	0.00648109473948639	0.555924989121825	0.00539755515833533
AAACCCT	0.148964914012084	0.833531063685577	0.526138639654892	0.042284751198771	0.327909572566496	0.10869816002241
AAACCGA	0.239182261827699	0.785465181532271	0.155419654698061	0.700474906180409	0.205675141790136	0.36780064436269
AAACCGC	-0.280136870900267	NA	0.0859883594303041	0.894499308954143	-0.0811482747317394	0.828037015659025
AAACCGG	0.207667080894862	0.718618045038046	0.364767638125383	0.201376715620721	0.281770467250122	0.217386935723547
AAACCGT	0.0604240101431806	0.932736696549798	0.339881334128386	0.186611768261356	0.200378338828469	0.258403396429439
AAACCTA	-0.0682861144216214	0.960104440892358	0.113819421381795	0.832232082925971	0.0257530068315229	0.943564329351171
AAACCTC	0.49231095145785	0.232450305589387	0.427316138657218	0.122796777127935	0.469519282011327	0.0239958001838657
AAACCTG	0.150384869380028	0.819916925142749	0.565228421420427	0.0236758713060946	0.351086905006161	0.0702646606853197
AAACCTT	0.177814979092339	0.746676419875639	0.35856948174781	0.113124478941398	0.269305765551009	0.0929723164359776
AAACGAA	0.191192780582671	0.833531063685577	0.175653808157629	0.687436233906591	0.189160106051886	0.505427824327231
AAACGAC	0.360948892468251	0.6671409777154	0.130701658142713	0.784893054018485	0.257050691461408	0.286185848197952
AAACGAG	0.0134300083639906	0.990143898400448	-0.0785072126742073	0.848646496335891	-0.0235302521929134	0.927934371583661
AAACGAT	-0.287087951133185	NA	-0.429066634632316	0.463032126393792	-0.350362851099458	0.325467042487451
AAACGCA	-0.295170114176877	0.755010511692572	-0.454006021343959	0.25836454161117	-0.363132425660532	0.205531278676246
AAACGCC	0.040128958804929	0.978617842475068	-0.323317485125884	0.508628006392322	-0.124296268202157	0.730761185796459
AAACGCG	-0.823019311200095	NA	-0.852293062522475	NA	-0.832903447913271	0.020124578688411
AAACGCT	-0.134638111352658	0.911429916188077	-0.311733688274167	0.426629571447981	-0.206862799301861	0.494978259334704
AAACGGA	0.189746343813999	0.76431442701667	0.185964653785277	0.542022219104426	0.194923453079078	0.232236259149989
AAACGGC	-0.0983509839514374	NA	-0.425584317237225	0.50099313660819	-0.258567917359441	0.534623681773841
AAACGGG	-0.0797776151732185	0.911429916188077	0.335413272654062	0.145951068574015	0.128278071929132	0.519502347022717
AAACGGT	0.0743279421438476	0.918355785575402	0.283121958822139	0.303715164144223	0.178336734539417	0.37061592682025
AAACGTA	-0.422774130531458	0.425803156512178	-0.0905981491739116	0.828800295484871	-0.272876297064694	0.300278302187852
AAACGTC	0.198074550971135	0.810073260600513	-0.0294379939965025	0.95474853021058	0.102556895863498	0.73953950536153
AAACGTG	0.222488145188603	0.75738871453278	0.0960226649343583	0.793337360271065	0.166394452161962	0.364839172289764
AAACGTT	0.0513536093923638	0.943720582934469	0.0337377972121076	0.917042279404527	0.0497169330706977	0.808055253196297
AAACTAA	0.244367415372772	0.708901728871981	0.113984285743903	0.768062250659893	0.191925430964306	0.438867977276033
AAACTAC	-0.113161686552516	0.917717055525401	-0.454755711867047	0.375959010349991	-0.249467464422189	0.509160827523192
AAACTAG	0.0353044254338549	0.975131746924362	0.266808502963095	0.526404141741431	0.133594507619899	0.712650129969643
AAACTAT	-0.0272674659843325	0.973891026880149	0.484482400934463	0.0417266311299683	0.201757688394976	0.436335999228861
AAACTCA	0.0691809186998091	0.933442304752039	0.372925068243089	0.184942771682919	0.212210324569058	0.35201715756116
AAACTCC	0.318692291189806	0.720015216657496	0.145016792374037	0.765233480530817	0.247456685907988	0.428738075170193
AAACTCG	0.389118523151851	0.458233669289239	0.624436743726759	0.0302089451281153	0.506869658619327	0.00612374590858655
AAACTCT	0.148355921580083	0.810101971061468	0.696509550339501	0.000468208180913282	0.406844258110659	0.0512449813550443
AAACTGA	0.0939772415106132	0.89449731693289	0.3427650466401	0.161317142435266	0.219873028310853	0.178901893741304
AAACTGC	-0.41986012689947	NA	-0.37184667872128	0.497274764553385	-0.399100419716076	0.247797828619173
AAACTGG	0.281605793458557	0.500108158787398	0.424306708165285	0.0713448358303465	0.358697561371166	0.0149429163179288
AAACTGT	0.10663874632283	0.839250552812187	0.359160882001934	0.0827188310978727	0.230397639653011	0.179509529138431
AAACTTA	0.0816219319686071	0.911429916188077	0.231830815134302	0.424035569563405	0.153422316713583	0.570430314931052
AAACTTC	0.226758543801719	0.669282877196798	0.309809078836868	0.371252429162545	0.2682482976012	0.335860731795666
AAACTTG	0.233659640179525	0.630939515215754	0.565322543008394	0.00698752581399171	0.390321204814347	0.0355969489701348
AAACTTT	0.170591016675709	0.664601157486168	0.508720596468071	0.0416166587622955	0.323539897202614	0.18484633335946
AAAGAAA	-0.299086839472364	NA	0.293812417212997	0.596733136894645	-0.0254601267790609	0.954227191537255
AAAGAAC	0.294613207980597	NA	0.163536174857551	0.803825195050878	0.240638320839933	0.462124575222726
AAAGAAG	0.149466438683556	NA	0.390665093227871	0.412512795698422	0.263715178777253	0.353977453713464
AAAGAAT	0.371856770056659	0.471942525704925	0.488451279744039	0.197439144338549	0.429946902626954	0.103487926976533
AAAGACA	-0.0499293549784397	NA	0.220468844203419	0.734077610841577	0.0708604916602904	0.867054021722667
AAAGACC	-0.121882312871471	NA	0.0238301261661832	0.97362609324065	-0.0628726829864808	0.899114497134081
AAAGACG	-0.208238768056124	NA	-0.0794118803202093	NA	-0.151242599022683	0.715191463298041
AAAGACT	0.0258315540094731	0.987826933787783	-0.318496928557835	0.413750485165042	-0.143040250154057	0.586208592804732
AAAGAGA	-0.186570111965628	0.864788032559537	0.788957250008274	0.0558183625862965	0.231289163733525	0.5491730248708
AAAGAGC	-0.200351303497761	NA	-0.784864846853359	NA	-0.478931086277497	0.333687972604152
AAAGAGG	0.176755008055164	0.810073260600513	0.434768939863763	0.267563023390478	0.291758474646153	0.315357742427237
AAAGAGT	0.238449122951066	0.740536802267609	0.707076001492763	0.010830767003503	0.476712657711251	0.0132436717996991
AAAGATA	-0.0170551070281884	0.990143898400448	-0.460721195838428	0.303872413661645	-0.202912521088219	0.554227538816214
AAAGATC	0.00654481416712216	NA	0.167069507971646	0.740384356695056	0.0887838552332745	0.766375418930115
AAAGATG	-0.40003923068384	NA	0.273093425181751	NA	-0.0713408369358484	0.889673631772928
AAAGATT	0.0452043643084792	0.965113947672848	0.556158355522155	0.0583638371974791	0.28243481475161	0.25634656286193
AAAGCAA	-0.503188712061783	NA	-0.659091057728112	NA	-0.574297150827509	0.09866972750251
AAAGCAC	-0.113647444943832	NA	-0.113669907409647	NA	-0.107205443050705	0.785655319274042
AAAGCAG	-0.420243265343637	NA	0.0564360070513615	0.931273897093931	-0.181237863955844	0.551367661221753
AAAGCAT	0.302762384082012	0.718522975899303	-0.0882771436159302	0.843564415470296	0.103196012245489	0.707058901098089
AAAGCCA	-0.0272385729561592	NA	-0.882760005209839	NA	-0.385123223574334	0.361673732676622
AAAGCCC	-0.18860446235259	NA	-0.110631004092259	0.873831390157126	-0.146258402263916	0.69321578748724
AAAGCCG	0.145000277551269	NA	0.512775083892249	NA	0.337198300899019	0.328276069743705
AAAGCCT	-0.0633327744643543	0.96253753443191	-0.389645499114529	0.297956839014389	-0.215762612653873	0.399271790002802
AAAGCGA	-0.161002142953225	NA	-0.0587015827499943	0.918976586979126	-0.0997069982927375	0.763842728163245
AAAGCGC	-0.169496663550065	NA	-1.14328682607869	NA	-0.665693984467044	0.17434258847093
AAAGCGG	-0.111224787914428	0.921747511308349	0.240677881588972	0.530288979239066	0.0842161642594754	0.768246462562265
AAAGCGT	0.163454180546206	0.874456952224389	-0.0959740690372102	0.856772529456617	0.0438861193097263	0.897053819288905
AAAGCTA	0.0272870563825799	NA	-0.494804691730135	NA	-0.176476035048232	0.789562432567304
AAAGCTC	-0.14034385429846	NA	-0.777280741520483	0.0971842789485962	-0.418934273883358	0.177411156081135
AAAGCTG	0.125341382212422	NA	-0.096966518876853	0.869800317244684	0.0222892598069027	0.947601770220586
AAAGCTT	-0.25073944432556	0.795519596109868	-0.459501099353094	0.230386205248211	-0.346992111764546	0.110966681453851
AAAGGAA	-0.47966765680266	NA	-0.48266741702513	NA	-0.478011395204846	0.208758911395748
AAAGGAC	0.0130988917668171	0.992807376624716	0.108279001945573	0.812254325224237	0.0595546375230104	0.869061068152889
AAAGGAG	-0.0331505602198619	0.98279042768549	0.322558772389702	0.478390199854883	0.139932907520402	0.675269664481411
AAAGGAT	0.244447086599433	0.654658825091385	0.166112664490447	0.588982101662863	0.215023692256324	0.307633426307384
AAAGGCA	0.0920668077308395	0.934588852199211	-0.35363707017369	0.391924303908865	-0.112406217836653	0.701516500173613
AAAGGCC	-0.103547494050851	0.91641683506849	-0.0258727792067138	0.964993921116264	-0.0663134275547863	0.860705869564864
AAAGGCG	-0.201251517067133	NA	0.349307906327328	NA	0.0640484288651135	0.932703929828865
AAAGGCT	-0.0810774628869656	0.937667675055856	-0.586364912525955	0.0816615501397859	-0.310534878085808	0.202127296903622
AAAGGGA	-0.382421500656208	0.596997618651085	0.317608386999803	0.399517582178076	-0.0338475650629635	0.920517726331048
AAAGGGC	-0.125888573972596	0.909545657125291	0.171514398200169	0.698350163401659	0.0205866688863908	0.949542877428688
AAAGGGG	0.0808619510085018	0.921747511308349	0.274527724089334	0.345312263729028	0.178514784492913	0.392407356383019
AAAGGGT	-0.142552797782364	0.810073260600513	0.0758739592638901	0.80665017951165	-0.0352419347483454	0.882557444556186
AAAGGTA	-0.0402892022662161	0.973629427563386	-0.0188033435022579	0.965688066369436	-0.0269380489507595	0.938880057779677
AAAGGTC	0.00385266809173347	0.997347636121035	0.31893066834423	0.249442721660323	0.15424984171873	0.470190882077141
AAAGGTG	0.1026960337101	0.938763563341391	-0.205572246083975	0.647580972031923	-0.038736748510967	0.911505756496246
AAAGGTT	-0.0371435788877372	0.960790724046776	0.0549006733336629	0.862330531332616	0.0153924911559324	0.941406885382667
AAAGTAA	-0.0467279031351463	0.973683334499212	-0.148616192634555	0.730757465542897	-0.0892418878632438	0.730568386335333
AAAGTAC	0.188518884698286	0.813108158436121	-0.314473494177115	0.496793003555642	-0.0235821689529422	0.955277192148589
AAAGTAG	-0.135265376473745	0.89449731693289	0.58204213196964	0.16789884210011	0.193909591939951	0.577552965433667
AAAGTAT	0.0919952635737891	0.9019281123096	0.418469515012499	0.113382057434969	0.247853547264748	0.251972248376296
AAAGTCA	-0.167411980772847	0.875111333400721	-0.0503844245784255	0.922984393715046	-0.108264043077503	0.7241146077914
AAAGTCC	0.307587307209396	0.639629908739615	0.275762312521978	0.411538504269493	0.298182420523308	0.156740086921331
AAAGTCG	0.166830344762803	NA	0.336603305435549	0.470351527260731	0.251656609126796	0.373475089772054
AAAGTCT	0.171827038577673	0.764902465696544	0.414433515627941	0.0825238740506438	0.292509119987978	0.0759796583911728
AAAGTGA	0.228625701114051	0.76305733441708	-0.152327334102936	0.676699168443778	0.0507273440186494	0.842029688560971
AAAGTGC	-0.112410291645458	0.917717055525401	0.0635696021049156	0.912358038255281	-0.0268329740223397	0.942978568142535
AAAGTGG	-0.00476556243075035	0.995838167847194	0.452062730624124	0.043309859758021	0.225305970556345	0.232236259149989
AAAGTGT	0.24720905055226	0.552895598508956	0.244427972697642	0.319527584065351	0.252595934175399	0.103487926976533
AAAGTTA	-0.0808140874584547	0.926226536894447	-0.264601941972539	0.450281575156484	-0.163109750527923	0.452981668781546
AAAGTTC	0.152099474207438	0.810073260600513	0.286717578555893	0.299810438791605	0.222693280756847	0.189035805290012
AAAGTTG	0.333874202440882	0.564388187041201	0.541900462283422	0.0564662987181811	0.43822201580178	0.0166975114617045
AAAGTTT	-0.0208693076379716	0.978617842475068	0.171514887498733	0.471043226849371	0.0744492533603101	0.723406697825184
AAATAAA	0.0676531832893418	0.921747511308349	0.40479092130661	0.201560561322046	0.223619632551128	0.419521119381638
AAATAAC	0.0100323329000512	0.993649445698826	0.134930200548838	0.780145937206215	0.0704820317216061	0.842820110945973
AAATAAG	-0.0656430697416449	0.927208744971214	0.389031071747056	0.22297462712784	0.144001463169571	0.605629098374637
AAATAAT	0.181105040296828	0.685515813256988	0.568149916944754	0.342486572806794	0.35855455386315	0.155728996594317
AAATACA	0.161979221738294	0.799434133423165	0.486738291116967	0.0951957078617678	0.322225096101365	0.14449052523568
AAATACC	0.274958274366037	NA	-0.174272696968924	0.781554241157727	0.0758016505427002	0.862520445526332
AAATACG	0.334242934447321	0.603372009024632	0.479702818738522	0.176596624274338	0.408472493287163	0.0542466168217544
AAATACT	0.23720408961725	0.596997618651085	0.625402888847205	0.00362201887314573	0.414714290185908	0.0540039524243056
AAATAGA	0.0775296416153061	0.917717055525401	0.689235691189608	0.0105918143122831	0.36629287274698	0.116348888716975
AAATAGC	-0.101306380029474	NA	-0.299595119602089	NA	-0.175814626932158	0.748974543139228
AAATAGG	0.12543644058344	0.857471532905347	0.280531731652573	0.337678313930574	0.205940110099215	0.267866791775607
AAATAGT	0.116471791251259	0.851437657674949	0.452503453325935	0.0830287685240972	0.276891225012876	0.198806953020194
AAATATA	0.0312062737497979	0.973891026880149	0.252355999947078	0.494312963733102	0.134002490860292	0.683476404750438
AAATATC	-0.151027523315533	0.862091468729444	-0.164462874099607	0.722203671187343	-0.15099015122787	0.645810784369799
AAATATG	0.062375522275847	0.93837236191008	0.758585221719254	0.0138554363241052	0.36967948607548	0.190743522360547
AAATATT	0.260996787644582	0.808099881754766	0.524377303852072	0.394386039661671	0.381181984586246	0.339386387230185
AAATCAA	-0.0556887811469031	0.938877417320417	-0.176386710482201	0.530288979239066	-0.105149831078299	0.620474447593691
AAATCAC	0.112055975736991	0.89449731693289	0.0454417047993151	0.916188568736631	0.0877095421624663	0.736435377098594
AAATCAG	0.245463473253516	0.605890147838978	0.106421494666955	0.735098675707463	0.188497152582158	0.341682659531479
AAATCAT	0.0828738961398584	0.871831610277549	0.346240033091973	0.0816994879005062	0.213954834272286	0.181207090499408
AAATCCA	0.0824427637472385	0.912408999535054	0.260855551929629	0.337425807619257	0.170840784881851	0.393152630823972
AAATCCC	0.126663574604288	0.856185028252759	0.479622602826163	0.156419302571894	0.284460075696077	0.307312992713636
AAATCCG	0.196269250442927	0.771722787023996	0.330686810585444	0.272097267995037	0.267320589366807	0.136932342040509
AAATCCT	0.228328502284631	0.636258887353847	0.365654979037741	0.105661017011425	0.301456754431394	0.0608884474233541
AAATCGA	0.281081655137163	0.516375625924311	0.00971789994533432	0.977097990745959	0.155100661730607	0.362645190361649
AAATCGC	-0.256243518174695	NA	-0.426693962919943	0.449882098774502	-0.322228664207918	0.386620091777456
AAATCGG	0.127540998980493	0.814154867021337	0.32134363864989	0.135425918003742	0.225647194378987	0.166357840840571
AAATCGT	0.153239885803338	0.736158317454521	0.285521123702346	0.151112833298736	0.222971607207784	0.116348888716975
AAATCTA	-0.0610766310679381	0.938763563341391	-0.555883613068997	0.073014075142544	-0.271295157104754	0.320433652439079
AAATCTC	-0.0375737784862348	0.969008561475948	0.295640421412944	0.389205154379474	0.117147310922046	0.711193810098921
AAATCTG	0.114583136508559	0.861839732642193	0.309392191876715	0.220438710054573	0.211921102125807	0.261975783018128
AAATCTT	0.125228747465186	0.798355916536124	0.269654818443841	0.268191447347116	0.196251563745894	0.388883330419701
AAATGAA	-0.170756882830927	0.80912379100018	0.0340704323737915	0.934338376453617	-0.0704869158337009	0.784703671116534
AAATGAC	0.335484164536189	0.580998910824565	-0.0552739147327567	0.903641307784183	0.158850794018854	0.522169549872855
AAATGAG	0.154623230970703	0.813108158436121	0.187149105947939	0.552181490382189	0.17893641813029	0.316293442442835
AAATGAT	-0.0828281834028175	0.882930975947254	0.401690985925396	0.0375880240224913	0.16562202868848	0.346186437149882
AAATGCA	-0.241223098061695	0.665031990571546	-0.0223290153524666	0.953752202779883	-0.129650088157165	0.496198577526715
AAATGCC	-0.108062583159472	0.906655351118376	0.0419057508187036	0.931759673548592	-0.030293811445073	0.918202786450365
AAATGCG	-0.397043066717934	NA	-0.0531357372800584	0.938191818216866	-0.219560437679462	0.514638291404837
AAATGCT	-0.0188687264464743	0.984469671256117	-0.14034505154512	0.643346595805144	-0.0666486621589984	0.791186326668459
AAATGGA	-0.0690981274910135	0.918494407919997	0.221316825966502	0.412253051349012	0.071287805047542	0.760538909000177
AAATGGC	-0.389606644973447	NA	-0.677243405518556	0.113283337548505	-0.522967559901519	0.0279165385183651
AAATGGG	0.0520231044249809	0.938763563341391	0.196863123907665	0.456574588032193	0.129404089923364	0.439156547133361
AAATGGT	-0.0931195382231929	0.886200428054006	0.333778036496753	0.199776690586499	0.10971634733421	0.653817929140618
AAATGTA	0.0372237824691812	0.966801807375818	-0.190555343217492	0.476069081235443	-0.0649594403011461	0.753871445187773
AAATGTC	0.0679672482387091	0.934448743665307	-0.188772792989481	0.564947175195395	-0.0514606768227013	0.82375671860247
AAATGTG	0.255558352338076	0.659442503595128	-0.18337601084175	0.561980001470723	0.0570504066198649	0.827955899015208
AAATGTT	-0.0350986190673339	0.96022057166701	0.117183658928619	0.608199831231502	0.0463057633183692	0.802134726973954
AAATTAA	0.00625534855263665	0.995183670824082	0.14078127056006	0.648455553548528	0.0714978725551247	0.820323793122163
AAATTAC	0.0668277579259488	0.917717055525401	0.123556899607048	0.781726225604788	0.0963926644049619	0.789138723422395
AAATTAG	0.134298204399766	0.7883474157347	0.42243785687291	0.141005867761598	0.270714524735648	0.241671329446031
AAATTAT	0.059871140086337	0.913094305843827	0.619101856071745	0.396351179538908	0.306946572730009	0.514891382990934
AAATTCA	0.179211414389492	0.747036283429468	0.43261486929504	0.102967347930863	0.304090443124715	0.160603380506501
AAATTCC	0.276799155932823	0.599965584550247	0.735225066243557	0.338954728749011	0.476532483236676	0.323109100831029
AAATTCG	0.163494502503574	0.783110734271425	0.506394039425681	0.0843050622106759	0.326859669603148	0.168902982519221
AAATTCT	0.280935786387421	0.382006725032369	0.361745450370771	0.658507704020743	0.323277933643871	0.22870456183531
AAATTGA	0.191505685449507	0.597878477123468	0.462089362120627	0.0633783447444858	0.313533387442063	0.191906843186265
AAATTGC	0.326750069350412	0.655300307013708	-0.101485710841153	0.86670305912981	0.137095723227725	0.713664138246492
AAATTGG	0.24339394940132	0.526265898019965	0.550414264515908	0.00208595131990739	0.396659371035678	0.0071825588354919
AAATTGT	0.190682710939148	0.566406427787716	0.607784539966283	0.00477136424132652	0.389481202881081	0.0428515788144471
AAATTTA	0.0247377443705313	0.977583464168284	0.20653172602719	0.784403725740624	0.106950850433939	0.842797166723096
AAATTTC	0.148716857979217	0.918355785575402	0.48042833399698	0.503008840961866	0.292999226337771	0.572302762489141
AAATTTG	0.0820346408766264	0.904120728847073	0.660038863894924	0.00377818020653408	0.352372915449379	0.129982794444629
AAATTTT	0.128728653759685	0.917717055525401	0.486608122908162	0.503680600204378	0.286087256999438	0.520246500125256
AACAAAA	-0.279326251041102	0.755316543421896	-0.845827305802576	0.00429391862918101	-0.549777694406719	0.0177534932992161
AACAAAC	-0.395825769004513	0.614141841770731	-0.952989417109279	0.00707751433291377	-0.644477205546389	0.00933250874919381
AACAAAG	-0.580317092504232	0.255050167379079	-0.854473482884255	0.00588007567211118	-0.704366861671295	0.000289294054922083
AACAAAT	-0.138465073376638	0.828932324398672	-0.436954585107183	0.034585785525898	-0.285577394159691	0.0970872618868733
AACAACA	0.188635269545569	0.759446813524042	-0.104923590865014	0.733653590003468	0.0452873867067257	0.845673100909979
AACAACC	-0.076838159770164	0.948370885007289	-0.728373912443542	0.0206208420625407	-0.395207126453493	0.0849568283684165
AACAACG	-0.135058708832733	0.86360257972154	-0.376891499556108	0.18220935427955	-0.249697365687165	0.166027182247006
AACAACT	0.104030535079133	0.872819165205872	-0.0339810616147756	0.909620914710062	0.041328561879904	0.834046285954519
AACAAGA	0.0188096934549747	0.988528967362032	0.145926226707023	0.648742606268759	0.0922206220925817	0.681260806490824
AACAAGC	-0.351189649661895	NA	-1.26833950573914	0.005837544527038	-0.796267267888527	0.00981313943705769
AACAAGG	-0.00462870074788941	0.996488628172936	0.0567078762299741	0.888722075657527	0.0358956446913061	0.880944953560161
AACAAGT	0.276860721068357	0.602022983441634	-0.138459704913851	0.652658048546026	0.0878748026419356	0.720538958480416
AACAATA	-0.0620948871274458	0.934827180686489	-0.167659878209283	0.578941820320992	-0.105835722474541	0.591995231968305
AACAATC	-0.385420868275866	0.541873272554749	-0.715602953721065	0.0136786738184842	-0.5456770098917	0.00409000730844356
AACAATG	-0.349647542879723	NA	-0.91631593158584	0.0790879653408621	-0.630447628650213	0.0578412467849298
AACAATT	0.00478369373821891	0.995582630129742	-0.215303583299851	0.317052231814045	-0.0984559865907472	0.558190971841985
AACACAA	-0.250307824684143	0.783110734271425	-0.830587185421813	0.00683715749805209	-0.542500967511501	0.0236703327889885
AACACAC	0.145011440058655	0.882930975947254	-0.894477722886174	0.00187293722339636	-0.333359522913531	0.25603623569744
AACACAG	-0.089655697433387	0.932438603788443	-0.662447556335549	0.0509809257437151	-0.367688650118669	0.155027867006531
AACACAT	0.167024310977856	0.783765354463503	-0.424161280802254	0.130597406013623	-0.12795339977867	0.619886675506726
AACACCA	0.0545533943087764	0.952214369724238	-0.142860099103099	0.710978103997321	-0.0405361333451477	0.886041447402972
AACACCC	0.0848051420955821	0.920705637981826	-0.130427026251915	0.699554403630448	-0.0170143546302846	0.94271950385564
AACACCG	-0.18489513366016	0.7883474157347	-0.227172486511425	0.396586674632333	-0.197913178056809	0.247798729936052
AACACCT	0.0485743168431875	0.940444227312853	0.021604989663122	0.949581460833039	0.0436624868712339	0.827955899015208
AACACGA	0.0629231974841424	0.946957038968702	-0.268808783332278	0.415612221733462	-0.0865250080009687	0.74980767789827
AACACGC	-0.359581386178286	0.703378493211116	-1.15971251112961	0.000890163527498571	-0.771567593580283	0.00552923053214554
AACACGG	0.224157190046423	0.686438985702288	-0.0894316577253228	0.820715803249454	0.0676006614334472	0.804821325852693
AACACGT	0.132546856249931	0.844328954364695	-0.208927632030879	0.456146514545129	-0.0334763354955413	0.880311940203823
AACACTA	0.0245576536940387	0.987635966627352	-0.978619803388589	0.000611855576150761	-0.487232846028576	0.0885047223021045
AACACTC	-0.230818386833528	0.669282877196798	-0.299499522831026	0.240731258804896	-0.257870615703365	0.101180859038282
AACACTG	0.0671937041734456	0.944315014750016	-0.724633813045226	0.00477136424132652	-0.319277540234146	0.176705189087346
AACACTT	-0.0329081960802546	0.969151024419935	-0.401382161991401	0.110466352014312	-0.207412235905862	0.298642457839582
AACAGAA	-0.117530134400587	NA	-0.342049358341472	0.478483709408713	-0.231048048745876	0.485806419159118
AACAGAC	-0.432219313880874	0.581395823373485	-0.317792703921588	0.426513889563162	-0.360287970606236	0.141230488760857
AACAGAG	-0.378116447888063	0.705464138376062	0.527654459343185	0.227021564593864	0.0759162816826292	0.858812277137683
AACAGAT	-0.011011914247913	0.990143898400448	-0.0877416405123651	0.806808904121067	-0.0417227682247987	0.842820110945973
AACAGCA	-0.0653033465942349	0.938708168347393	-0.49746447427915	0.0633236601491701	-0.267424698039564	0.190877951026837
AACAGCC	-0.140349576178431	0.870515061463532	-0.15767937651784	0.653694151762906	-0.142032352529796	0.494599001193289
AACAGCG	-1.17851236484052	NA	-1.44103302058838	0.00377818020653408	-1.30193020493493	2.76307402551825e-06
AACAGCT	-0.343937340447456	0.400473429949739	-0.486230093253972	0.0409031865116577	-0.40736965271239	0.00511859469027188
AACAGGA	0.0626417671431783	NA	-0.643967491802785	0.19531723818857	-0.278601660710506	0.424004748339346
AACAGGC	-0.653627814807829	0.184125527064954	0.241494629989494	0.546202385602133	-0.20397527664591	0.481051127736853
AACAGGG	0.143166264484832	NA	-0.275785600583573	0.593248332910653	-0.0255356303081886	0.954106105376934
AACAGGT	-0.114315796411577	0.893775875323717	0.125850302044932	0.738929708804302	0.0117516015941967	0.964502932078545
AACAGTA	-0.139595561904586	0.871803172032275	0.137190044428897	0.716134296992791	0.0136901006437345	0.961258378975532
AACAGTC	0.0453863977084932	0.966792959619879	-0.186664851866437	0.612973361489726	-0.062735668679261	0.806510090177416
AACAGTG	-0.427201307276584	0.425905665558129	0.287187914478124	0.436406514270853	-0.0546960505556781	0.867430260214739
AACAGTT	-0.0224119864007664	0.978617842475068	0.021122302001792	0.948582034670832	0.00803492709445866	0.968565792750272
AACATAA	-0.162382277788587	0.795519596109868	-0.579887449600737	0.010915209874637	-0.367593364234952	0.0310087737001596
AACATAC	-0.10442248929599	0.91103684583445	-0.411770418174	0.0909796896194567	-0.242398986321296	0.254609028682268
AACATAG	-0.1670678324412	0.819733189620491	-0.690504014540125	0.010964571655502	-0.419318087930002	0.0401442987367124
AACATAT	-0.0661221447005931	0.912013460836761	-0.0902439108909086	0.712436607742476	-0.0698163223939148	0.678224452380305
AACATCA	0.202285562858926	0.634068970572508	0.158077900869557	0.537559710027921	0.187867671376273	0.226649379154223
AACATCC	0.274838637857729	0.526265898019965	0.148246397070246	0.549688979399338	0.217846098854426	0.180123029108633
AACATCG	-0.00233086615598479	0.997965337947922	-0.225358225064355	0.326658778753289	-0.109481694677298	0.528351496533733
AACATCT	0.135937052712246	0.747036283429468	0.350276659027349	0.0453545039742789	0.25304998691776	0.0500724008302871
AACATGA	0.0955801110858439	0.886200428054006	-0.139545993617842	0.596390143691602	-0.0145284904984275	0.945779236037427
AACATGC	-0.257361636685088	0.680299010261215	-0.548965538919188	0.035049013487149	-0.40093547689658	0.0217343470417499
AACATGG	0.182680143867508	0.703378493211116	0.0320780351809454	0.915698936295613	0.114789227009239	0.427399531151084
AACATGT	0.182934376676769	0.660979569807291	0.0787735388902556	0.754189829876277	0.139896467332146	0.309600561407506
AACATTA	-0.00107356788577697	0.998738026663447	-0.463849048696844	0.0236737196313188	-0.219058160939396	0.231670994364168
AACATTC	0.00747453896452528	0.990143898400448	-0.308393877661899	0.105183011921238	-0.144050757384346	0.340348919314686
AACATTG	-0.175567103699564	0.746328235781575	-0.571723519714995	0.0120348559630239	-0.365860804688348	0.0304472886928852
AACATTT	-0.0551125338995956	0.917717055525401	-0.288873742276463	0.10615430564839	-0.160314491529674	0.296022381863634
AACCAAA	-0.0137601321397917	0.990143898400448	-0.479331619994091	0.19374778893297	-0.234847422145988	0.383587961802363
AACCAAC	-0.542646085241854	0.498617466796206	-0.528427463075834	0.14298512785795	-0.527471551410598	0.0294378680782319
AACCAAG	0.228977637916995	0.738295781363176	-0.337314962523657	0.426844303965974	-0.0388845054753219	0.916723795733481
AACCAAT	0.0223821490149763	0.980924889334834	-0.16009587557181	0.548100120989088	-0.0616364464592878	0.728714895654366
AACCACA	0.220586730807673	0.738628668154749	-0.106382500961382	0.749847778126807	0.0637140510532641	0.763762873122647
AACCACC	-0.164345355234678	0.834039708302473	-1.18885217482274	4.68620166613144e-05	-0.63495833588607	0.0194231999289464
AACCACG	0.0360837520365589	0.975131746924362	-0.172463505875179	0.597290715533342	-0.0607968954188641	0.797180165747719
AACCACT	0.304107366515999	0.386170525743934	-0.187626744993258	0.471018818144751	0.0689593893098518	0.762889460823209
AACCAGA	-0.0350274286152765	0.975131746924362	-0.21039027378222	0.471043226849371	-0.113432850526295	0.579577086998322
AACCAGC	-0.273312177871647	NA	-0.683633206727099	0.152494861754695	-0.45131642933341	0.148598623150252
AACCAGG	0.110059585800121	0.886200428054006	-0.116548747983635	0.729803657386723	0.00501340774696884	0.984233533509852
AACCAGT	-0.179635343080464	0.783110734271425	-0.207931562636327	0.572410249737795	-0.186183128888126	0.504145294174939
AACCATA	0.0831242652238073	0.917717055525401	-0.229548461181822	0.422742306698737	-0.0645189929442367	0.780511625358452
AACCATC	-0.19646565511646	0.795519596109868	-1.13351327765173	2.89914183461868e-06	-0.653256484986206	0.00597692986737605
AACCATG	0.0141009750481668	0.990143898400448	-0.157667793959124	0.614173650011065	-0.0602874945539605	0.791367847117065
AACCATT	0.108341153260549	0.814124950091226	-0.0379232124974973	0.8960422712125	0.0452407719417316	0.808055253196297
AACCCAA	-0.262509334947016	0.729697552172676	-1.06584383821846	0.0018181481170831	-0.650041392537229	0.0154164719403168
AACCCAC	0.232283169368824	0.740541283175789	-0.263927155540164	0.405885821139023	-0.0002542052085664	0.99906610158861
AACCCAG	0.0710462068948678	0.936511444894376	-0.747704136321168	0.00937148178017997	-0.30885871714303	0.232236259149989
AACCCAT	0.0485910426005109	0.950046415292114	-0.589314886727104	0.0432606773693995	-0.272048761260679	0.275797914310321
AACCCCA	-0.223698637346721	0.774012361300107	-0.6149375019151	0.0138512156722183	-0.423719355623285	0.0336421016422496
AACCCCC	-0.181629250267561	0.783110734271425	-0.356487276147269	0.128184644763313	-0.263521025028459	0.120201959974476
AACCCCG	-0.193539692930933	0.740536802267609	-0.14708120788462	0.60802575526385	-0.164525345116043	0.3267602686005
AACCCCT	-0.12272304674874	0.856251579628933	-0.0287971026500541	0.932207146801791	-0.0682817149889429	0.724393059777844
AACCCGA	0.0246855806916365	0.978617842475068	-0.34546770939848	0.160105649326001	-0.149843102703106	0.410202454899568
AACCCGC	-0.303661637097196	0.542076617153173	-0.89093535157579	0.000499454909489007	-0.576502542212778	0.00533010954033339
AACCCGG	-0.0352966009702126	0.961049667419656	-0.461101555830378	0.0277779747697056	-0.231718215650788	0.196767225208702
AACCCGT	0.00791727528847719	0.991266187217185	-0.150501047381968	0.595150123304517	-0.0643274558465617	0.760538909000177
AACCCTA	0.0107601228041449	0.990143898400448	-0.693611903683592	0.00826776200227395	-0.315346353711548	0.189822316394638
AACCCTC	0.122653938942086	0.80912379100018	-0.577979539101147	0.00437899668790753	-0.206451420243608	0.340521326164297
AACCCTG	-0.0579228903681337	0.936396414142802	-0.623143861761016	0.00488859134607281	-0.336683412198609	0.0708261166522854
AACCCTT	0.071275655857381	0.911429916188077	-0.44421440431187	0.0409031865116577	-0.175844392473956	0.392313335635214
AACCGAA	-0.20716660915072	0.810073260600513	-0.292380747526154	0.415036580974075	-0.242251914247172	0.263919231195627
AACCGAC	-0.270958368993571	0.586786826820998	-0.404602673847276	0.10270631637659	-0.327699547201701	0.0412284683975706
AACCGAG	-0.122237533140834	0.870331351367061	-0.500078913510905	0.0476749636311877	-0.310130164770495	0.0932936577397546
AACCGAT	-0.415047238695804	0.365471433550735	-0.640182637893696	0.00648109473948639	-0.521800328377866	0.000471717140748188
AACCGCA	-0.0879640851342064	0.894082624769761	-0.267011413447314	0.465693496464986	-0.164758375581668	0.530923433948471
AACCGCC	-0.0377974993611985	0.961388988724664	-0.422737905145559	0.0558427873507166	-0.228348378846204	0.19696028138448
AACCGCG	-0.551521037830811	0.332833609414181	-0.814020470426622	0.0102427698049497	-0.671274428775911	0.000471717140748188
AACCGCT	-0.241593497429604	0.603372009024632	-0.576912995854797	0.00754820496484634	-0.39724078403038	0.0172814740222369
AACCGGA	-0.0549129522983574	0.938379255723137	-0.28610625387546	0.33815216816499	-0.16120633296371	0.427399531151084
AACCGGC	-0.31811208019761	0.707243191718008	0.138418652980281	0.762573941223246	-0.0915301747977133	0.774694223149587
AACCGGG	-0.160489271687111	0.734082199411199	-0.143325835407926	0.533772856666131	-0.143519797195913	0.269220194744671
AACCGGT	-0.229537410549047	0.669282877196798	-0.976159660244172	3.70372901720104e-06	-0.57641819387535	0.00405190849285716
AACCGTA	-0.134411536063388	0.813108158436121	-0.541295145587601	0.023011313281048	-0.328115099717992	0.0788724368082922
AACCGTC	-0.165789135560834	0.716682326876382	-0.600731991965658	0.00126627356587501	-0.364076937167862	0.0263358950385787
AACCGTG	-0.039961553137417	0.959176162954892	-0.501814312509596	0.0265647708307851	-0.256191342718502	0.178505304268427
AACCGTT	-0.140104245859443	0.805180580180578	-0.468699104617218	0.00653290696756668	-0.30156226188451	0.0603316327046155
AACCTAA	-0.0477083581776592	0.964069394180267	-0.650506290253211	0.0637412614099325	-0.329662599933161	0.238759070432708
AACCTAC	-0.0842554475995547	0.918494407919997	-0.992033219319154	9.81982848285051e-05	-0.522160185847064	0.0286988037487807
AACCTAG	-0.0832187345604578	0.91641683506849	-0.602716796510621	0.0213831094212373	-0.312799733509127	0.180235610795264
AACCTAT	-0.00304667012552309	0.996488628172936	-0.197300558265159	0.364109599905305	-0.0853986043998328	0.661993275873578
AACCTCA	0.0507246805017208	0.93887446894262	-0.266499139990091	0.261065249788163	-0.0986255445386161	0.599478299935665
AACCTCC	0.204478795961738	0.66808433918966	-0.450500339758944	0.0147731245983993	-0.102545701328816	0.662066858009956
AACCTCG	0.0509624728743139	0.946957038968702	-0.4401034371896	0.0588126261806812	-0.189046497722165	0.350237704842648
AACCTCT	0.0832182897298799	0.872975720990948	-0.238680824332451	0.308582123629006	-0.0641955744551884	0.759433578874098
AACCTGA	-0.154911180735935	0.755743359704542	-0.336397159700446	0.153444473545754	-0.237090035510217	0.13165048649128
AACCTGC	-0.0629575963631522	0.932438603788443	-1.09525225629797	3.61075652757791e-07	-0.51931684598681	0.0456664632671215
AACCTGG	0.0352289208211132	0.961429586812274	-0.0421992568464928	0.880295534966902	0.00473744588114709	0.982087570977621
AACCTGT	0.0329345020893953	0.960245368542451	-0.0930993950132828	0.66978995971933	-0.0197516976262051	0.918304799518209
AACCTTA	-0.062729281220003	0.919199151002339	-0.672585827238656	0.00376016354996832	-0.346425950271098	0.103251238719798
AACCTTC	0.0495954548717632	0.934831030491211	-0.521371085232789	0.00647099659419684	-0.215151674216725	0.279782452096792
AACCTTG	-0.0665539865227208	0.911429916188077	-0.440775653706914	0.0230898209512512	-0.237381971013327	0.145678197720037
AACCTTT	-0.0456868625948221	0.928360196140756	-0.372435090772102	0.098761268763482	-0.193396293664285	0.310018822810395
AACGAAA	-0.227451920824644	0.80747376016842	-1.09955747106147	0.00286962408925218	-0.65245712879899	0.0217343470417499
AACGAAC	-0.232009714009294	0.729697552172676	-0.569886598865382	0.0538443604340882	-0.387771729375619	0.0457100691871049
AACGAAG	-0.509375418978805	NA	-1.34127410250561	0.00444972743748244	-0.911511772935302	0.00604007745832506
AACGAAT	-0.245848779567495	0.670826643861718	-0.697022988753224	0.00139466885676488	-0.472750084495341	0.00774868157273462
AACGACA	-0.238286865646223	0.75990899947655	-0.380834760507222	0.244390200501015	-0.303429663833996	0.140153461434262
AACGACC	-0.190121032066671	0.756303321963897	-0.789305875030018	0.000548291518463984	-0.461725756750781	0.0236343088320848
AACGACG	-0.19427801013661	NA	-0.735980978803883	0.196903363436658	-0.457568017136448	0.181681814245965
AACGACT	-0.154752828690648	0.786107636443561	-0.37805887436657	0.132573650534037	-0.260847211998396	0.154051917849121
AACGAGA	-0.0316853446021494	0.97521051967185	-0.469152441435327	0.0790632573013821	-0.240833100863955	0.235460728756809
AACGAGC	-0.458717619543276	0.332833609414181	-0.96307211962758	8.83307683557155e-05	-0.693560910628199	0.000229406925102124
AACGAGG	-0.153828406391054	0.795519596109868	-0.412612705643996	0.133836763024393	-0.270419264614893	0.149471272909584
AACGAGT	0.00903244257839448	0.990982631600692	-0.121876515913264	0.715266545490301	-0.0474940392556463	0.843149883265683
AACGATA	-0.744101808901109	NA	-1.01338174744152	0.012251949258251	-0.879055584153214	0.000399854749019479
AACGATC	-0.442928201034221	0.380370402609498	-0.9870703034397	0.000373558740693374	-0.700597354006353	0.000544127535561895
AACGATT	-0.580322299569978	0.275494368207298	-0.923460679560193	0.00851176484503785	-0.75277948179302	0.00141715443390605
AACGCAA	-0.413705247897076	NA	-1.67710152174328	0.000165864703893932	-1.07758604641825	0.00423945375510369
AACGCAC	-0.410106258197999	0.446202710317259	-1.31039900397946	7.32618928330299e-06	-0.838926813474266	0.00084685196275044
AACGCAG	-0.342232989916079	0.74747967811166	-1.27259402360002	6.09767635501282e-05	-0.809928517782356	0.00488172190846521
AACGCAT	-0.21924977009031	0.779693644164592	-1.33065368294888	1.20373648132178e-05	-0.775368876448949	0.0845119246177613
AACGCCA	-0.259280095294639	0.721034185906241	-1.06475269626135	0.000491561785387756	-0.659318308304728	0.00907505397812451
AACGCCC	-0.236007557944053	0.656489895149878	-0.509923162871322	0.0175341637819393	-0.366547200993185	0.0150952050693698
AACGCCG	-0.266043127346588	0.832573697715001	-1.00019836642583	0.00610773180987752	-0.619252685540814	0.0528629762330372
AACGCCT	-0.279263402542957	0.468343509595465	-0.749741946320601	0.00139358400608041	-0.498347124146185	0.00648500910235053
AACGCGA	-0.199070761517568	0.795519596109868	-0.847662163267944	0.00811017965759504	-0.52485250035708	0.0356543724097735
AACGCGC	-0.759413307361047	NA	-1.14846362041676	0.00229595002081922	-0.937949239267001	0.000262866368553329
AACGCGG	-0.367216620219577	0.468343509595465	-0.744272597185371	0.00671356512567721	-0.541733779732182	0.00293767228461597
AACGCGT	-0.415875611507901	0.425803156512178	-0.947813843268303	8.9092748194674e-05	-0.673020161587477	0.00025189204858547
AACGCTA	-0.961359443556329	0.0708360448180368	-2.12460412239176	1.69307167292751e-07	-1.48736434495721	1.00445801493795e-05
AACGCTC	-0.718697276694464	0.00952160365987969	-0.9603078982055	0.221801473741358	-0.836172085176412	0.000561897085413517
AACGCTG	-0.0430787436798243	NA	-1.57108041029922	NA	-0.91547067357641	0.0844172971308728
AACGCTT	-0.54394491769491	0.104344630640589	-1.98254603459204	2.0673517839257e-16	-1.22486545832789	0.00487860346560687
AACGGAA	-0.852552806061271	NA	-0.486602115453845	NA	-0.678466507170598	0.0487848710143563
AACGGAC	-0.202037024438449	0.711118905521669	-0.576800507223285	0.00545498621825653	-0.372407434528315	0.0324780960418835
AACGGAG	-0.56533963133998	0.157806033196566	-1.06405672380841	2.32458565058179e-05	-0.786781110917782	0.000184019642655016
AACGGAT	-0.206798573774948	0.680299010261215	-0.445222315302147	0.141198414034137	-0.316031896048686	0.14584496883677
AACGGCA	-0.403764145722791	0.425803156512178	-0.654991603721959	0.00850547297131959	-0.517193962836427	0.00863335939217272
AACGGCC	-0.437162929637006	0.224309599671748	-0.815395876621103	0.000432477485259291	-0.607336369943917	0.00185079564855192
AACGGCG	-1.39079323110335	NA	-0.355476854535126	NA	-0.888169876904485	0.0606637311656281
AACGGCT	-0.395527032821911	0.17086534871832	-0.634811640546695	0.00289955137186267	-0.500099838208935	0.00189544305787726
AACGGGA	-0.23445307153886	0.746328235781575	-0.750095215227925	0.00783459920033094	-0.481460316581094	0.0165586073626593
AACGGGC	-0.263156041310837	0.552895598508956	-0.230108885136244	0.381103299035905	-0.238485356531511	0.145359461296967
AACGGGG	-0.527566494415204	0.0187653332531908	-0.545253288244473	0.0105918143122831	-0.52888087858395	0.000310610384396345
AACGGGT	-0.276814178126177	0.316114371165832	-0.522773630124597	0.0230898209512512	-0.387025105136478	0.0239873368534033
AACGGTA	-0.331408268973091	0.386170525743934	-0.749626001487161	0.000981179909769997	-0.5185186832344	0.00774868157273462
AACGGTC	-0.158141940924249	0.721475585470447	-0.708083634755746	0.000246823207141694	-0.418430808176557	0.0153404000832877
AACGGTG	-0.380139984643865	0.394052857489219	-0.995704968471719	3.0932591439199e-05	-0.648205685597189	0.00309942787408871
AACGGTT	-0.309861328350256	0.255050167379079	-0.5382397496099	0.0189930267133921	-0.413257387503492	0.0130179553751746
AACGTAA	-0.604894700946271	0.214912921385195	-1.24104411194641	2.28551122279259e-06	-0.935454668391791	6.87597970192126e-05
AACGTAC	-0.114877170433596	0.848484761623711	-1.22143696646413	3.5962395856748e-08	-0.609236591158873	0.0215613815628091
AACGTAG	-0.446507894950995	0.400473429949739	-1.36719761101245	1.15944383053936e-07	-0.939638937288936	0.000179772028278764
AACGTAT	-0.292744917864734	0.388938832873539	-0.560209835800913	0.0281000296349525	-0.414603901711091	0.0240684859664262
AACGTCA	-0.325714025209885	0.366836128330554	-0.843660125040355	0.000478841468396543	-0.578459805964675	0.00227529636648639
AACGTCC	-0.0925975486708968	0.864788032559537	-0.48612348836998	0.0134788115006403	-0.275036649892588	0.0909041051179478
AACGTCG	-0.466947958800046	0.270439117038626	-0.670596013524682	0.0211881892951419	-0.559392010639148	0.00162293783102733
AACGTCT	-0.179550058246177	0.648086627710417	-0.630589891552368	0.000404920845507038	-0.395850446067381	0.0098431361770203
AACGTGA	-0.107076115033718	0.85756627494284	-0.703605287604965	0.00102578646996184	-0.395476809361554	0.0352984580756998
AACGTGC	-0.29250677935002	0.492976652862057	-0.659462558472016	0.00114554551239756	-0.461361248691463	0.00273203894697612
AACGTGG	0.010214685911382	0.990143898400448	-0.918756943170598	6.14722357442788e-07	-0.432037589619984	0.0529635490492737
AACGTGT	-0.133217791998486	0.810073260600513	-0.680908975968084	8.80533149934842e-05	-0.389128198231744	0.0338034485199034
AACGTTA	-0.278852960284119	0.566406427787716	-1.07522426541238	0.136782387437418	-0.679474779232153	0.0114831193789776
AACGTTC	-0.0851976732300382	0.872975720990948	-0.659079804990127	0.000148952645378461	-0.355651933037227	0.0395743301383883
AACGTTG	-0.534230276492651	0.126276204806267	-1.28597392611615	1.56597183071007e-06	-0.887277468217679	4.16146908217268e-05
AACGTTT	-0.130622392167536	0.783899684633207	-0.970567912509222	6.35376415534109e-06	-0.531141041222129	0.0178639044116782
AACTAAA	-0.163909504659966	0.813108158436121	-0.651698914137803	0.00382694421769968	-0.374928135514126	0.0977664885371636
AACTAAC	-0.15421604837456	NA	-1.90753041627558	4.00372357646442e-05	-0.767739517454129	0.372563414653018
AACTAAG	-0.286816455209836	0.648268256790523	-0.78555808148514	0.00272895308718484	-0.505762517792897	0.018788463629508
AACTAAT	0.169668141221633	0.70402032672142	-0.118119232311422	0.685684411259274	0.0459472298297141	0.858812277137683
AACTACA	0.0927920661209131	0.879815048635925	-0.110064985972718	0.685432260850209	0.00658821754945574	0.980355757546196
AACTACC	-0.272317059526686	NA	-1.07083661168267	0.00269961770351213	-0.64885221591723	0.0154265808057309
AACTACG	-0.0923648586280099	0.906441127714685	-0.517915051844087	0.0339286790389662	-0.281708412551041	0.174794067158625
AACTACT	0.0234832014140641	0.977583464168284	-0.254579638900842	0.267493507705822	-0.0888605531321541	0.741833568545688
AACTAGA	-0.06258375766056	0.951688471320447	-1.04301532276834	0.00274377511530811	-0.425026306854426	0.474206383322561
AACTAGC	0.0896759228613652	NA	-0.614011710394702	NA	-0.190872550266641	0.724393059777844
AACTAGG	0.0826633554116579	0.915367644893052	0.114302717744257	0.733306493280633	0.103335468381493	0.627982792129958
AACTAGT	0.00148797234239219	0.998738026663447	-0.767874630341646	0.0390677505565769	-0.332998441410111	0.310088993692637
AACTATA	0.0924442455687756	0.89449731693289	-0.40395517652256	0.0777956915304598	-0.116829912573607	0.677609901962632
AACTATC	-0.575148730548334	0.332833609414181	-1.56680953875694	3.70792369139417e-06	-1.01527174023711	0.000331666977102287
AACTATG	-0.181501466843574	0.792251939583989	-0.0819352866031218	0.827481722592307	-0.13156322316377	0.577552965433667
AACTATT	-0.0356528999436233	0.966505433929196	-0.50434557304128	0.0166214973025342	-0.229179472804619	0.383223044953237
AACTCAA	-0.368156958471203	0.366176528760778	-0.851973746664254	0.000404920845507038	-0.590210699693904	0.0014006488343779
AACTCAC	-0.418821989310603	0.535194508891842	-1.30827990299054	1.47147532153541e-06	-0.812120068276981	0.00262842938708157
AACTCAG	-0.103998598953439	0.915201059288569	-0.7453534902922	0.0476949432241109	-0.39977487691124	0.148237968626356
AACTCAT	-0.0204597486970055	0.978617842475068	-0.357915491969368	0.139558529094937	-0.172116349588385	0.393854386159764
AACTCCA	-0.0416432902006584	0.954935229877557	-0.146920432221858	0.585476731071655	-0.0840493493489158	0.676291483606071
AACTCCC	-0.015725232491708	0.990143898400448	-0.879534207122036	0.00228184323863453	-0.382466899575332	0.193529597161499
AACTCCG	-0.145542551041316	0.813108158436121	-0.401041751703426	0.125145187600258	-0.264246350643233	0.140419407382823
AACTCCT	0.119243270884313	0.813108158436121	-0.234880147608534	0.350363914129977	-0.0432143475261636	0.84449429912726
AACTCGA	0.0268609780836602	0.975131746924362	-0.0481051853364071	0.885265815339145	-0.00223934171768472	0.992078912040708
AACTCGC	-0.638517941661005	0.110363653772512	-1.10392900893835	9.57161592542912e-06	-0.855895394769427	1.28895837164747e-06
AACTCGG	0.0994867124110997	0.84198437948542	-0.255314561297154	0.238966108614571	-0.0573560898937378	0.799470770137427
AACTCGT	-0.00937209188338797	0.990143898400448	-0.287212768917223	0.189184633497927	-0.133535815893578	0.475923383701596
AACTCTA	-0.392647030646559	0.255294180202736	-0.649025153643952	0.00216280198170876	-0.507832953549181	0.000561897085413517
AACTCTC	-0.350603412390082	0.38335247721661	-1.07126874208471	1.02063975676474e-07	-0.67327123613049	0.00106075690025236
AACTCTG	-0.169898591461073	0.856251579628933	-1.01694119597628	0.0045629150019344	-0.577018486849285	0.0391960882579924
AACTCTT	0.0269075174014326	0.973100246946365	-0.347983154368358	0.06187979162248	-0.13746379482822	0.499862737856076
AACTGAA	-0.172966167169668	0.810073260600513	-0.747694424519164	0.0061025353945085	-0.432002802910847	0.0584445149396178
AACTGAC	-0.0397407226176029	0.973579072968364	-1.11984347825543	2.00594286306796e-06	-0.526555639171105	0.0640007586380331
AACTGAG	-0.213464381860509	0.6376557392577	-0.462540624382418	0.0399245534756699	-0.325870505846663	0.0362378104802485
AACTGAT	0.00617018519621112	0.993099231471508	-0.433388954901838	0.0140085477803741	-0.196564683538436	0.24257165138256
AACTGCA	-0.230635626638632	0.656489895149878	-0.629193536814091	0.00281389611368962	-0.413621233687199	0.013083384245225
AACTGCC	-0.143876380786492	0.785668681503497	-0.741691468403557	0.00183727619348746	-0.416858841395821	0.0497948965644293
AACTGCG	-0.348972967174772	NA	-0.28729691090841	0.561102270316701	-0.307225029835007	0.237156711896875
AACTGCT	-0.271252861690577	0.506543963476682	-0.641164465046356	0.000968621223145651	-0.438376026543718	0.00664940848905443
AACTGGA	0.0221282208459471	0.978617842475068	-0.201107278550626	0.478483709408713	-0.080252731981352	0.706182024378524
AACTGGC	-0.574532540289361	0.174101375140237	-0.789357929237322	0.0038898775206355	-0.667989366805031	0.000497795636735476
AACTGGG	-0.108468387433273	0.834039708302473	-0.327043727474846	0.119811998400654	-0.20596835729015	0.174794067158625
AACTGGT	0.037795899846307	0.951743947367516	-0.270114763143332	0.275110302412795	-0.105236711350899	0.600800840665541
AACTGTA	-0.0819131821092617	0.887244055358937	-0.444260361726036	0.0269381372306203	-0.243803552995151	0.167141333973108
AACTGTC	-0.217821894001511	0.668376872269687	-0.996094570050147	1.47147532153541e-06	-0.572129806658301	0.00945119605242501
AACTGTG	-0.256006191225308	0.52080535705537	-0.526508072012107	0.0304604252486267	-0.381038357873095	0.0253187616251153
AACTGTT	0.0644178936187031	0.90733318648975	-0.416130021469846	0.0216087850481597	-0.160267261089138	0.389073654469871
AACTTAA	-0.386156848212083	0.282388592711602	-0.950455555741934	1.67746287833237e-05	-0.627203536175977	0.00487860346560687
AACTTAC	0.0172275456782622	0.987635966627352	-0.885148567893972	0.000155521869735557	-0.343141469187488	0.275497317298438
AACTTAG	-0.282099876771863	0.614141841770731	-0.620276746818589	0.0090732059654848	-0.432788581285377	0.0250241130912062
AACTTAT	0.116349859238622	0.810073260600513	-0.443192874999778	0.0218511514453732	-0.118337056099405	0.678175140058041
AACTTCA	0.164183317172532	0.686438985702288	-0.297387014376011	0.13905839973957	-0.0394100031287675	0.875767086255135
AACTTCC	-0.0614304680580976	0.931314549434163	-0.661129749678199	0.00937634893888832	-0.323622978793962	0.179063756114242
AACTTCG	0.00042398779727877	0.999084932851525	-0.449960645051683	0.0396969694708668	-0.201403838381955	0.350237704842648
AACTTCT	0.0642242071325874	0.902486585034197	-0.0408495055901216	0.876556064110905	0.0223283396615915	0.914622081695733
AACTTGA	-0.0200733453617233	0.978617842475068	-0.212871592499768	0.301299359488516	-0.104382111063439	0.549576263078293
AACTTGC	-0.633514489045812	0.0708360448180368	-0.732451120567242	0.00393200687841704	-0.674487198492448	1.73896184054888e-05
AACTTGG	-0.125662291934409	0.774467713543161	-0.0813031118810352	0.77609615543996	-0.0981028008683647	0.649350232971171
AACTTGT	0.0212007618894821	0.973683334499212	0.0187667487060625	0.949232633711613	0.0272410314757074	0.900662881216091
AACTTTA	-0.278478798106318	0.332833609414181	-0.828897231080753	1.7171474127108e-06	-0.503534638604802	0.0287502038085372
AACTTTC	-0.238949700062341	0.591229337836064	-0.861870967473798	1.79792740155515e-05	-0.512672911959411	0.0139852243141332
AACTTTG	-0.199573263350577	0.6671409777154	-0.525833488250721	0.0163613833698648	-0.335366669102278	0.132217061785383
AACTTTT	-0.0529377074090743	0.925821131208522	-0.593513495068123	0.000577658048445056	-0.275065898745221	0.276166744752508
AAGAAAA	-0.392392294759084	0.542076617153173	-0.594208144603457	0.0341693031138433	-0.477804899915868	0.0268728408163464
AAGAAAC	-0.310953310540562	0.686438985702288	-0.563781908624449	0.120966487407858	-0.420323416848545	0.10083551082317
AAGAAAG	-0.319979502636267	0.668376872269687	-0.812517327367992	0.0217702701516144	-0.54230189876571	0.0260862767863384
AAGAAAT	-0.154284017972788	0.778184070995052	-0.257867889613143	0.279637756450779	-0.196810138791	0.191520644151701
AAGAACA	-0.171043408617809	0.832549587248264	-0.293418265634497	0.320407698011873	-0.224748559710248	0.227054926403239
AAGAACC	-0.301626615981303	0.716682326876382	-0.439334414165194	0.241388686067828	-0.358549240174877	0.135295701877403
AAGAACG	0.0451885749723953	0.972600390671342	-0.375085638014542	0.244915863833359	-0.141992525381391	0.586924619124967
AAGAACT	-0.111668870110112	0.874456952224389	-0.228891192916503	0.349122679032779	-0.161001606996781	0.369487458401143
AAGAAGA	-0.0620869945045311	0.933877155267039	-0.181191757762734	0.538878256690979	-0.109820549317881	0.619023939837949
AAGAAGC	-0.181993221318615	NA	-0.970306545899681	NA	-0.505758120376669	0.218411917877804
AAGAAGG	0.0765806731647884	0.906441127714685	-0.246362661822809	0.310147660816789	-0.076122017820882	0.70629180912213
AAGAAGT	-0.106525083555599	0.881568943435306	-0.235784359283789	0.396724234706018	-0.160779421835973	0.389225308358867
AAGAATA	-0.313757539287154	0.524758629353999	-0.236094529524537	0.351510493282975	-0.271260382124651	0.173214228573524
AAGAATC	-0.147738481797195	0.862091468729444	-0.458025574774405	0.0772591008320166	-0.283296434545745	0.211582849621143
AAGAATG	-0.554896577079418	0.214912921385195	-0.265924849915317	0.415666809693454	-0.413338437307205	0.0491110023542495
AAGAATT	-0.224979782196552	0.564715050128834	-0.272359827924284	0.158829918921784	-0.239321507156651	0.131279044944418
AAGACAA	1.74813063972838e-05	0.999929754618869	-1.06206019297235	9.81982848285051e-05	-0.500827375753569	0.0679689057379922
AAGACAC	-0.167451233315777	0.871703431988306	-0.676134714058558	0.00842075060574725	-0.415296528368107	0.0845119246177613
AAGACAG	-0.290529507229626	0.718618045038046	-0.771948245436878	0.0273762589057824	-0.52330508689479	0.0282369388474014
AAGACAT	-0.448104339712178	0.141867974169434	-0.25303587895877	0.371299566934826	-0.338202047766044	0.0468778425640917
AAGACCA	-0.224649928316503	0.769202527899948	-0.761932503102786	0.00339824932519775	-0.482673858911575	0.0159188335844341
AAGACCC	0.0217030537774054	0.983593489513741	-0.286962403786934	0.290509124510596	-0.124942781221892	0.505999438502653
AAGACCG	-0.100547980823234	0.909545657125291	-0.412428225257583	0.189696679845694	-0.247936401384796	0.243998811775279
AAGACCT	-0.233116840937263	0.62434640704903	-0.04714930184592	0.888137106834026	-0.129349643796824	0.492165230172929
AAGACGA	-0.411351007022698	0.366375616324245	-0.310654439316331	0.236947221603326	-0.352411155171318	0.0310111857452112
AAGACGC	-0.311716045059723	0.656489895149878	-0.572609152543606	0.0558903053303736	-0.422958645397642	0.0703441998204621
AAGACGG	-0.316113211835108	0.485170391544533	-0.27806520680436	0.348442300959281	-0.286452586233913	0.143300250846225
AAGACGT	-0.262138532420151	0.526265898019965	-0.176175020118626	0.540107625475903	-0.212113952830992	0.227676413965262
AAGACTA	-0.415201356084418	0.537356235841395	-1.60122254477855	4.84179321838232e-08	-0.924515648464274	0.00198435181758507
AAGACTC	-0.338457396205666	0.430798951901446	-0.586806029972901	0.021571615752416	-0.45327786628467	0.0103735150321469
AAGACTG	-0.285009499480922	0.58080501082882	-0.624681197014652	0.00680624734281373	-0.441052682913053	0.00612646710246488
AAGACTT	-0.340228752765864	0.276307657528427	-0.491606305118209	0.0112250828764099	-0.406310494772017	0.00133759677674751
AAGAGAA	-0.436347782189732	0.542076617153173	-1.31408380753558	2.28522949699712e-05	-0.818089140825359	0.00204038063594488
AAGAGAC	-0.04028234818112	0.968632389497057	-0.592811143894735	0.0343425017365829	-0.287782650786846	0.22899595627222
AAGAGAG	-0.391444839678713	0.42112388278004	-0.432641216924239	0.129389289027078	-0.404570774399312	0.00967516634771119
AAGAGAT	-0.215189758505509	0.680982787222848	-0.537389606393372	0.00702919073017638	-0.360330643952625	0.0310111857452112
AAGAGCA	-0.113673497943822	0.862398772581104	-0.412795315222296	0.220140344442176	-0.233515048629595	0.420871007980702
AAGAGCC	-0.186308086597542	0.764121557450941	-0.191688018917144	0.541807226133051	-0.182222169607129	0.335199336237791
AAGAGCG	-0.223233248853588	0.810073260600513	-1.34330828297901	6.69445154251048e-05	-0.65546192724827	0.0743311489000164
AAGAGCT	-0.33721135644723	0.347994137116243	-0.449347844697526	0.0433482234757889	-0.383700747865438	0.00836569688807837
AAGAGGA	-0.297499154074607	0.500108158787398	-0.547007766714582	0.0189930267133921	-0.406404255691942	0.0177534932992161
AAGAGGC	-0.191745536460447	0.798355916536124	-0.325928669028296	0.346725696211634	-0.245559808786707	0.30590350494397
AAGAGGG	-0.19814329576522	0.669282877196798	-0.386116349138684	0.127574886717133	-0.28043294517266	0.111350480250764
AAGAGGT	-0.271827823033998	0.40527154640203	-0.492135057221671	0.012733789574368	-0.3664244833176	0.0256897236485253
AAGAGTA	-0.34677428898924	0.441836792329712	-0.497799582030367	0.0386813737142777	-0.413769285369887	0.00744395181192758
AAGAGTC	-0.254193646844569	0.566406427787716	-0.189353620770445	0.540817482738539	-0.215252998446156	0.253468679027203
AAGAGTG	-0.274017495429833	0.526265898019965	-0.628396557760282	0.00217641238610847	-0.427582116571107	0.0228484180294349
AAGAGTT	-0.256412798833601	0.488995205734905	-0.378046915385659	0.0427935926618955	-0.309899318718561	0.0100219065759334
AAGATAA	-0.240448528592011	0.607545812063043	-0.368116391832403	0.110567262409172	-0.295510352845032	0.0323155941280684
AAGATAC	-0.110455675172393	0.872975720990948	-0.388779547518476	0.0959182509035622	-0.230989807493333	0.25634656286193
AAGATAG	-0.28593109206914	0.619758640113784	-0.301639036801542	0.28597498726077	-0.285669648129048	0.104350212929195
AAGATAT	-0.0763854924941387	0.886834343623844	-0.137935058252736	0.531631581153169	-0.0984288545351149	0.505424377150279
AAGATCA	-0.263873489646814	0.506543963476682	-0.000994825835295149	0.997482614570271	-0.121513763561143	0.49564561357937
AAGATCC	-0.0392325716913928	0.951603480898	-0.135142036240293	0.571375017777863	-0.0781309862935649	0.62592473040489
AAGATCG	-0.266725191025917	0.542890206890499	-0.260311766974062	0.269636553667272	-0.255271797270859	0.0697657146718883
AAGATCT	-0.008216752553321	0.990143898400448	-0.0225754035759863	0.934677379460418	-0.007158649717826	0.970856730646028
AAGATGA	0.100437237938645	0.852563725952042	-0.144737001545275	0.572410249737795	-0.0113846508919808	0.958739341232635
AAGATGC	-0.0663068533377022	0.931314549434163	-0.248320880248377	0.339009229277393	-0.143746687657618	0.49564561357937
AAGATGG	0.000593399327033117	0.998738026663447	-0.0140407862165977	0.963545848065241	0.00184608514188759	0.992189328804569
AAGATGT	0.251201837165937	0.405063993841467	0.10863821395438	0.639287125729134	0.191245882915817	0.232356067102384
AAGATTA	-0.0836182582808304	0.895061235325217	-0.404416039181692	0.032150717144557	-0.233515679483661	0.140574749796877
AAGATTC	0.0255991766468262	0.975131746924362	-0.0664587471728642	0.796951403750291	-0.00926731508407998	0.970856730646028
AAGATTG	-0.3004032781611	0.381931080675364	-0.282205942440264	0.198274845440501	-0.28441917000386	0.0315922253667132
AAGATTT	-0.118191494970464	0.798355916536124	-0.159464255191457	0.402354670651607	-0.129998959526605	0.387994606533752
AAGCAAA	-0.443508773897035	0.485170391544533	-0.692462265121176	0.0210893451359336	-0.556383292879805	0.0036522881150703
AAGCAAC	-0.0905819723911395	NA	-0.747884119944271	0.0621158188950481	-0.404874907866403	0.167986630629934
AAGCAAG	0.0649096646182287	0.946894621700749	-0.16352127541762	0.628219679446735	-0.0446665870635779	0.857158129326941
AAGCAAT	-0.21333922776654	0.718776213771958	-0.249583694949116	0.317952039103302	-0.223922330842946	0.23381663542939
AAGCACA	-0.121425382206926	0.894471351769502	-0.0965745851014788	0.769213841705725	-0.100376484653078	0.637646497382359
AAGCACC	-0.211471763601294	0.795643992452568	-0.502583997557495	0.119101372888672	-0.335972762123861	0.150834798887512
AAGCACG	0.0284365199421489	0.978617842475068	-0.0397817182511409	0.917042279404527	0.00225511574730446	0.992078912040708
AAGCACT	-0.0165635100988867	0.986684846381505	-0.091305885293028	0.777574360928671	-0.0452931981353332	0.829724640743586
AAGCAGA	0.168736509936147	0.79085603048784	-0.0784840323604593	0.826756412457355	0.0556019879513985	0.796688280359418
AAGCAGC	-0.71514398740589	NA	-0.875873659663327	0.031714773041182	-0.784379415258564	0.00159966663242959
AAGCAGG	0.11415421336851	0.837186857829535	-0.348173046145299	0.227545128817788	-0.0915661325754272	0.734507424776971
AAGCAGT	0.0890612854063505	0.896153603186709	-0.322219784321428	0.262859658166844	-0.0873242892395006	0.75763964333048
AAGCATA	-0.196732495371317	0.779693644164592	-0.791354924638441	0.010492957261469	-0.456563115109312	0.0689460208482623
AAGCATC	-0.623767658291622	0.29442307539578	-0.703030401478334	0.0172158378118447	-0.65413261850759	0.00408210713945511
AAGCATG	-0.202878560257387	0.74747967811166	-0.540080165077592	0.0306828261496989	-0.352298287537642	0.0598504935206453
AAGCATT	-0.00399375238910785	0.995838167847194	-0.185759346722656	0.483381337011371	-0.0797155786907206	0.743710392502868
AAGCCAA	-0.28281970017083	0.683723457008367	-0.777311769704101	0.0343425017365829	-0.502587772430583	0.0579271083337436
AAGCCAC	-0.592258779912849	0.332833609414181	-1.40461342194076	2.28551122279259e-06	-0.968890265651302	7.10846800188516e-05
AAGCCAG	-0.228606685630798	0.731315598816748	-0.659316463242791	0.00869209866630083	-0.428090307869911	0.0172814740222369
AAGCCAT	-0.141993864596249	0.798355916536124	-0.399668777505598	0.0729045221660199	-0.259212450722047	0.0966197114291127
AAGCCCA	0.0384489526885919	0.973683334499212	-0.392848877020922	0.136359315497287	-0.153808930757597	0.525616191542765
AAGCCCC	0.260469361683916	0.731656769239224	-0.386645394114659	0.222321262840357	-0.0566218384086676	0.850113760479426
AAGCCCG	-0.123707609996618	0.849689203694595	-0.33051819171134	0.197439144338549	-0.21914750167166	0.176896480691778
AAGCCCT	-0.0736833016518107	0.904120728847073	-0.0115471805207166	0.971637625984434	-0.0388065482118144	0.866033309876799
AAGCCGA	0.0192077970243731	0.986181346734868	-0.210647375412937	0.380822302038261	-0.0881429605811738	0.630275803511165
AAGCCGC	-0.411059695841265	0.514385279403776	-0.605864162982859	0.0655108663036387	-0.497371716608463	0.0111617761709126
AAGCCGG	-0.110777673279004	0.813108158436121	-0.0456968029969441	0.867808629791967	-0.0702156532738761	0.626381882367491
AAGCCGT	0.129743397174522	0.783110734271425	-0.198211634654822	0.358233507527674	-0.0141380040639307	0.953818154429495
AAGCCTA	-0.105296646899426	0.918355785575402	-1.4741279334527	1.29548492250012e-06	-0.610710876679051	0.35201715756116
AAGCCTC	-0.0802450034459217	0.911180344625945	-0.421153210848803	0.0827893883051031	-0.233904174438488	0.215204181571221
AAGCCTG	-0.188070496615384	0.672369689991371	-0.438276936920354	0.0236758713060946	-0.301529865660036	0.027445414194218
AAGCCTT	-0.0769168147383112	0.89318766390719	-0.167645774986878	0.476097098521162	-0.113250148527848	0.476619584995791
AAGCGAA	-0.478515392992706	0.398575199383377	-0.685342193253869	0.0445495762113595	-0.564342452552186	0.0187218849831934
AAGCGAC	-0.154245313499592	0.862773011426843	-0.557982515740639	0.068873479566379	-0.341718615245252	0.0935933006161118
AAGCGAG	-0.2990695970647	0.517761728545541	-0.334599992322574	0.199022640282377	-0.309523056320874	0.0580912445432768
AAGCGAT	-0.311344562358454	0.446202710317259	-0.546369874433876	0.0381178454973719	-0.418544386181513	0.017149442807086
AAGCGCA	-0.0691506787297834	0.929964193500569	-0.514406427992658	0.0491643699211858	-0.264864953316576	0.246231082312476
AAGCGCC	-0.236523479534436	0.762594244435914	-0.727370106169273	0.0126758076043227	-0.464598579686514	0.0202904973503404
AAGCGCG	-0.571969464951288	NA	-0.222135773151075	0.768717144926953	-0.398597790732202	0.311680081470667
AAGCGCT	-0.096847183298685	0.905362305931851	-0.193080402512263	0.505667703107806	-0.135547088278374	0.497504245211435
AAGCGGA	-0.0615162570527615	0.934588852199211	-0.140030007560903	0.636851281479981	-0.0920879363869421	0.655203386332334
AAGCGGC	0.192620793293136	NA	-0.898965732799882	NA	-0.349654575344391	0.450975331746101
AAGCGGG	-0.328712852976041	0.386170525743934	-0.259730738228345	0.317394733323158	-0.289509303578399	0.0764493857329469
AAGCGGT	-0.222338019742769	0.747036283429468	-0.421027473695059	0.0930685189931857	-0.310550993990103	0.083837387618857
AAGCGTA	-0.352273288537172	0.462161527751979	-0.75918650605756	0.000935674726468666	-0.537134466236149	0.0030238780411061
AAGCGTC	-0.542112339381435	0.382006725032369	-1.52292453935297	2.28551122279259e-06	-0.965887349348221	0.000971659282873712
AAGCGTG	-0.38707655733729	0.179117335311626	-0.793098260689687	0.000166506099318797	-0.569269156438705	0.00084685196275044
AAGCGTT	-0.110258057948509	0.833531063685577	-0.374381598281414	0.053888059759407	-0.228936165288799	0.146953571422965
AAGCTAA	-0.821970768658802	0.0534666375975001	-1.77851149040817	9.41155621149679e-08	-1.22655087367656	7.05064902021329e-06
AAGCTAC	-0.523904306861127	NA	-1.67880605085167	3.44251065024213e-07	-1.04127194920077	0.000399854749019479
AAGCTAG	-0.19994140221306	NA	-0.833250181216574	0.138160911367602	-0.495656821915106	0.183415460231815
AAGCTAT	-0.271788450661965	0.716682326876382	-1.03711929990465	0.000316545570412266	-0.613798956597764	0.0139852243141332
AAGCTCA	-0.197279896812591	0.731656769239224	-0.48781131835436	0.0433259463285884	-0.323397393410781	0.0966884746049882
AAGCTCC	-0.336337715276594	0.616666321878413	-0.954279087699851	0.00067187511614626	-0.629898080540799	0.00198435181758507
AAGCTCG	-0.365742012223609	0.2438127247317	-0.284661817567045	0.206211166573964	-0.319198702023855	0.0162915899662573
AAGCTCT	-0.175636866473556	0.776785898578064	-0.513044842548834	0.032770938053834	-0.323748919141505	0.113403037234901
AAGCTGA	-0.149763252720777	0.795519596109868	-0.457357904571745	0.0571942830466393	-0.287138751821293	0.122220419836121
AAGCTGC	-0.309729536687325	0.777166848657649	-0.497594266979249	0.197998808196661	-0.394969707660995	0.114910576276464
AAGCTGG	-0.0551356504793037	0.913094305843827	-0.0511303918526725	0.838533684537653	-0.0459599444417317	0.764242124870902
AAGCTGT	0.0662539221039295	0.910117027017708	-0.228508752279514	0.374592245879225	-0.0543710431869255	0.852961810133262
AAGCTTA	-0.317272070502793	0.526265898019965	-1.00598534658261	3.30431474979701e-05	-0.62401916271421	0.00487860346560687
AAGCTTC	-0.32674345561259	0.595419761306125	-1.09322577845124	2.1133368583577e-05	-0.68464295133222	0.00189544305787726
AAGCTTG	0.00757030003810463	0.991457670048445	-0.471368569275174	0.0172158378118447	-0.211030314678944	0.269115910790267
AAGCTTT	0.0486959607086592	0.946752346249298	-0.63698074384553	0.00139466885676488	-0.255834254957961	0.28974622557595
AAGGAAA	-0.485525358305539	0.386170525743934	-1.24788625146383	0.000243874726982265	-0.799693593022124	0.00616910902603611
AAGGAAC	-0.0345475410595808	0.973683334499212	-0.539067891131026	0.019572682820099	-0.259814769778993	0.230651303637979
AAGGAAG	-0.321049867074913	0.544399765291357	-0.841302015536402	0.00393200687841704	-0.549212114549575	0.0172814740222369
AAGGAAT	-0.502456066508404	0.0554262458229707	-0.60275476579759	0.00376016354996832	-0.541763289971929	0.00155268729172899
AAGGACA	-0.220730938572876	0.704564592799511	-0.211487527247797	0.4527229607142	-0.21019813512182	0.334884007255557
AAGGACC	-0.212282343269462	0.668376872269687	-0.376312374017933	0.0816615501397859	-0.284371568026814	0.0712467862566262
AAGGACG	-0.448858245925176	0.203523189178687	-0.513326400119393	0.0273762589057824	-0.472562848588824	0.00162293783102733
AAGGACT	-0.215885686227899	0.570700895255459	-0.325728616652701	0.0892274315275981	-0.261150127609866	0.0647165560739903
AAGGAGA	-0.197546266354704	0.747036283429468	-0.506547460407015	0.05305069042935	-0.334688443318616	0.101085536213094
AAGGAGC	-0.191331268306382	0.76431442701667	-0.446437571206585	0.0881206813500064	-0.295924144775461	0.220389511227005
AAGGAGG	-0.211993161804483	0.568077848879948	-0.402775401386745	0.0498429177297579	-0.293841721484879	0.0641433531112268
AAGGAGT	-0.0512202142421391	0.929740609615672	-0.330970195939433	0.0725176160063353	-0.176803978379719	0.274465324195385
AAGGATA	-0.253651829379662	0.632046477823078	-0.560380614126949	0.0211203818551125	-0.388335730163112	0.0419431706380943
AAGGATC	-0.164724063074227	0.728428271841312	-0.469863218912189	0.025754899380472	-0.300528890302477	0.081133253874378
AAGGATG	-0.523387984337018	0.179434937922964	-1.14362135510821	2.28844549703142e-07	-0.798268272702251	0.000107632969972142
AAGGATT	-0.250039237440523	0.458233669289239	-0.36768684042651	0.0308483832662398	-0.297992564544119	0.0359668456489022
AAGGCAA	-0.793735940949672	0.061550026414309	-1.22111928948475	0.000290002825538356	-0.990806808255096	4.28279520047599e-06
AAGGCAC	-0.395495127431315	0.535194508891842	-1.35174620553571	3.01230087167945e-07	-0.809125073362152	0.00457147299273111
AAGGCAG	-0.678274450960968	0.0379796060902428	-1.40614876529961	3.04136281003642e-05	-0.972832938675805	0.00103204055558292
AAGGCAT	-0.517670464779556	0.141867974169434	-1.17669673125596	1.18973611862469e-07	-0.797093815513892	0.000590409024145744
AAGGCCA	-0.51593830455738	0.170106515074878	-0.78359005867652	0.00144641672761457	-0.62830376457435	0.00376166810953854
AAGGCCC	-0.397926842732246	0.274054612439882	-1.11572514537047	1.21205806226185e-07	-0.716978830917322	0.000561897085413517
AAGGCCG	-0.360169612261821	0.471942525704925	-0.466720216732429	0.0701401989447527	-0.402446605900994	0.0355969489701348
AAGGCCT	-0.539498619537555	0.0187653332531908	-0.849015142234373	6.09767635501282e-05	-0.679561216490511	1.5100143042481e-05
AAGGCGA	-0.364186043271186	0.516375625924311	-0.5737913222806	0.0792629222322196	-0.456579540383138	0.0264146170339736
AAGGCGC	-0.511790254038656	0.347994137116243	-0.390808526935011	0.266453593921603	-0.446708191150413	0.0399831327043835
AAGGCGG	-0.726953526213589	0.00716644976683406	-0.266303231018348	0.415846347090763	-0.524227542923597	0.0315922253667132
AAGGCGT	-0.26700576856485	0.552895598508956	-0.770827857435443	0.00384615387057916	-0.490919892896609	0.0237245095347463
AAGGCTA	-0.497974527560542	0.129281144082746	-1.08123169800952	3.00654399504049e-05	-0.740943311442885	0.00197482580512953
AAGGCTC	-0.528715822905574	0.0313996177972749	-1.05252419149155	5.3005426067651e-08	-0.762188815399118	1.75288980837596e-05
AAGGCTG	-0.672975518451808	0.0166751324386153	-1.19373080652864	2.00594286306796e-06	-0.880229821375876	0.000620523053947784
AAGGCTT	-0.616123888049343	0.00684531619602644	-1.36162711354403	3.40555192344485e-11	-0.923970637975923	7.26596973595946e-05
AAGGGAA	-1.39894331332671	NA	-0.977023082747509	NA	-1.20384347521924	0.021486001093297
AAGGGAC	-0.293266108981172	0.526265898019965	-0.337302388127068	0.292693406783506	-0.30660324346099	0.171975372782398
AAGGGAG	-0.307179345377631	0.607353155920829	-0.600199178079981	0.00665084442541543	-0.447171703313779	0.0142722736742631
AAGGGAT	-0.384570304685577	0.283126156427597	-0.491400073047505	0.0149660705107374	-0.429609932788981	0.00341853082762748
AAGGGCA	-0.266470398530566	0.596867994307402	-0.316700219125369	0.206211166573964	-0.28364209156972	0.0894736916090516
AAGGGCC	-0.236705389444642	0.516375625924311	-0.0169414084688796	0.956083992887049	-0.123616007013369	0.465020540959986
AAGGGCG	-0.452103633055228	0.552895598508956	-0.257560196257954	0.532324215536512	-0.350866691761355	0.118409906253442
AAGGGCT	-0.195755975002139	0.596997618651085	-0.20717967609098	0.333063350295015	-0.194056221504846	0.222158380983178
AAGGGGA	-0.306203370290676	0.42112388278004	-0.381913721687431	0.104862166857331	-0.335991690965997	0.0182381607113374
AAGGGGC	0.0541305492967316	0.926226536894447	-0.0765299243135255	0.775915485391679	-0.00292996432897666	0.988950156400576
AAGGGGG	-0.320862770207546	0.204966409901659	-0.308057424384682	0.102707917582361	-0.307510337936958	0.0187218849831934
AAGGGGT	-0.177524396586282	0.630939515215754	-0.249036541197653	0.219525268400592	-0.203674450911792	0.198557325452621
AAGGGTA	-0.412182623509811	0.20264996301518	-0.376825197329871	0.115147830373572	-0.388187306493702	0.0160363822603747
AAGGGTC	-0.112764720089951	0.806556518383483	-0.40439104041954	0.0302628094201739	-0.243250897744817	0.121989226902085
AAGGGTG	-0.550991594078085	0.00774637994609285	-0.819492740925339	2.80060077563063e-06	-0.672192411291126	7.05978571933485e-07
AAGGGTT	-0.221849028532217	0.526265898019965	-0.306005762894953	0.113124478941398	-0.254873930078721	0.0748417097502945
AAGGTAA	-0.541600472296795	0.203523189178687	-1.33576248696273	2.92547853069708e-08	-0.888454413081645	0.000182516495815805
AAGGTAC	-0.344348819245406	0.323346918216226	-0.776970463942338	2.55670732263621e-05	-0.533054977864694	0.00374844075223188
AAGGTAG	-0.462701315439803	0.179434937922964	-0.649479907041479	0.0112987410837858	-0.539975062416249	0.00945119605242501
AAGGTAT	-0.232522464371208	0.450387831903688	-0.561502430738775	0.00487686144024053	-0.38319587095128	0.0139852243141332
AAGGTCA	-0.559551432435016	0.0992397104505855	-0.671640407665327	0.00559674628279214	-0.604608837793362	0.00129159006028104
AAGGTCC	-0.11343052026027	0.808099881754766	-0.526840789839767	0.00569187244289957	-0.302111953548867	0.0756735182009862
AAGGTCG	-0.482232767679949	0.163989422836255	-0.593028084649076	0.00541616207671809	-0.525541138020671	0.00356383204771893
AAGGTCT	-0.220861167138386	0.449533744997576	-0.405297285910569	0.0251536479014556	-0.3010947001298	0.0295646856849621
AAGGTGA	-0.274764116620046	0.506543963476682	-0.699475355714669	0.000468859079524455	-0.478463246816571	0.00293767228461597
AAGGTGC	-0.166355801323025	0.669282877196798	-0.411185729038341	0.0202022452212086	-0.270909494622567	0.104385394449627
AAGGTGG	-0.160082969923343	0.696628843307494	-0.621183678431631	9.25815148369934e-05	-0.36715201921372	0.0310111857452112
AAGGTGT	-0.159825243915221	0.650787272035569	-0.390072198007016	0.0230192323752226	-0.258148970333277	0.121224028559054
AAGGTTA	-0.549827134911582	0.00774637994609285	-1.12560839546699	4.13548070941896e-09	-0.801626309376029	1.73896184054888e-05
AAGGTTC	-0.191934477981345	0.564715050128834	-0.498169495076228	0.0026324699797292	-0.332871299483862	0.0113756347293526
AAGGTTG	-0.266118424816001	0.385231125157468	-0.717069075777694	0.000102441236137309	-0.46485002152043	0.00945119605242501
AAGGTTT	-0.269434572558462	0.332833609414181	-0.538494653795291	0.00243381841962022	-0.389260868843916	0.0108836890568333
AAGTAAA	-0.325639059886613	0.452148034690976	-0.329937828876626	0.222766843667097	-0.321457100328488	0.0687775301677898
AAGTAAC	-0.374037302911323	0.581395823373485	-1.1955647452244	4.24929206728001e-05	-0.723088117005135	0.0071825588354919
AAGTAAG	-0.132384400785956	0.874456952224389	-0.416040751776785	0.113173483431579	-0.258917519267231	0.204804988201078
AAGTAAT	-0.262823960433495	0.566406427787716	-0.0205794175321758	0.943482587034278	-0.131441324096114	0.464676167324629
AAGTACA	-0.148386450812289	0.787107140293634	-0.103747262759008	0.727990583496871	-0.119322269279068	0.479606609564741
AAGTACC	0.0593664298211135	0.958664515698574	-0.659422711012758	0.0338253699833235	-0.261293171763112	0.339278897007841
AAGTACG	-0.168153862823222	0.7883474157347	-0.53554800289726	0.0172554363082801	-0.335860159415073	0.0494474068611988
AAGTACT	-0.0826588103157605	0.870515061463532	-0.138964725987169	0.531918856813005	-0.101642875130539	0.54101127676223
AAGTAGA	0.0339930433639621	0.973683334499212	-0.0741966213608742	0.861194595531017	-0.0114587434835356	0.970007587957345
AAGTAGC	-0.217011235078512	NA	-0.912065794391215	0.0205805647992071	-0.532340397946129	0.0543261925752381
AAGTAGG	-0.0542867947109684	0.937667675055856	-0.255915697220366	0.292726237323122	-0.145833381194147	0.381491341507655
AAGTAGT	0.00828716334581283	0.993122539677093	-0.176134277879787	0.608199831231502	-0.0683631532791304	0.827939432285853
AAGTATA	-0.191091563801773	0.659442503595128	-0.112734512916732	0.651783049666796	-0.146633483026666	0.317885402610523
AAGTATC	-0.398936698008226	0.468343509595465	-0.801188137995928	0.00209016466154437	-0.588257351540736	0.00200517320967617
AAGTATG	-0.183436432879681	0.741793853471247	-0.171987210353402	0.51259439656762	-0.17010820740372	0.218411917877804
AAGTATT	-0.0382006663710868	0.946957038968702	-0.0142039866212257	0.959366800762955	-0.0195589453370584	0.929465371415531
AAGTCAA	-0.33434582801623	0.61822090775449	-0.755350930852893	0.00128896128043023	-0.532437534242132	0.00671333735094161
AAGTCAC	-0.274258716696504	0.591229337836064	-0.777474185537122	0.00269961770351213	-0.494020985920057	0.0284083650401707
AAGTCAG	-0.404801130820123	0.405063993841467	-0.801779826672913	0.000625683154062479	-0.592725558614753	0.00115611540534401
AAGTCAT	-0.128359120078024	0.80747376016842	-0.262986254116227	0.299838959364021	-0.185501563284308	0.292419481432367
AAGTCCA	-0.266705230789074	0.595419761306125	-0.196635298375635	0.476457533821314	-0.226656496652844	0.165047166715704
AAGTCCC	0.0596184255889113	0.923967643632715	-0.235588911771268	0.392984888318598	-0.0653636189135375	0.809745507185447
AAGTCCG	-0.0400317840736344	0.972727415325169	-0.207330088928689	0.404667882666669	-0.114002989188078	0.588699558174021
AAGTCCT	-0.077324907557098	0.886200428054006	-0.0559675861090529	0.839432419455962	-0.0589870037928423	0.712646879470545
AAGTCGA	-0.0498112089340184	0.939160611105109	-0.181133986084885	0.489610080572288	-0.105174179853521	0.571555110572881
AAGTCGC	0.0489860219299039	0.959645879068994	-0.77005962193039	0.00519911715132852	-0.324420561743436	0.204927923955753
AAGTCGG	-0.156936997425801	0.731100541215296	-0.227339058992447	0.27339937132509	-0.183788836653848	0.159105999006323
AAGTCGT	-0.129886784092754	0.778184070995052	-0.0951328051633499	0.67198083735018	-0.104765824499844	0.410432365321101
AAGTCTA	-0.611822760163847	0.0980750921934448	-1.21987239637533	1.15944383053936e-07	-0.896100579071751	1.28895837164747e-06
AAGTCTC	-0.188682955046345	0.685094225697366	-0.52111708731513	0.00713384609847211	-0.341474987695164	0.0204574104398923
AAGTCTG	-0.145298305462926	0.785575267331027	-0.314184577915504	0.191375994393095	-0.217691137709345	0.195151728373625
AAGTCTT	-0.170021043926255	0.669282877196798	-0.292592087612695	0.120180578440653	-0.220707018904593	0.120474064533501
AAGTGAA	-0.433566117350504	NA	-0.816925998858264	0.0524663740189766	-0.604332919107838	0.0209925981012814
AAGTGAC	-0.135780371327168	0.80951810944678	-0.298818486201017	0.199686278089996	-0.204568136210353	0.257196078684549
AAGTGAG	-0.372626556849245	0.303118563576756	-0.657940896110427	0.0111659539670306	-0.502067320610915	0.00839769071389612
AAGTGAT	-0.327403658474851	0.209304337472654	-0.250610324960267	0.211083327596963	-0.283468443734377	0.0301107763342723
AAGTGCA	-0.27538590651332	0.552895598508956	-0.241089752774865	0.318480822398534	-0.251893329667473	0.129600595383394
AAGTGCC	-0.133448073994954	0.7883474157347	-0.220126723977008	0.386751993007157	-0.167542908834361	0.338618130146864
AAGTGCG	-0.362709225582747	0.501842527801252	-0.746595409884493	0.0137995421596372	-0.540361951168384	0.00792392463671769
AAGTGCT	-0.0983308050785527	0.886856111407897	-0.372081132352841	0.0541279464239644	-0.211894603342937	0.370903589396829
AAGTGGA	-0.457410120261823	0.0777762023364232	-0.55920844934564	0.00610773180987752	-0.499703776196603	0.000229406925102124
AAGTGGC	0.15895358546144	0.787625128411792	-0.190352591558583	0.534471221910298	0.00304800052260839	0.991202868374896
AAGTGGG	-0.20558062415963	0.559304946961387	-0.550297512087531	0.00474312513339545	-0.357455567569316	0.0360545960965317
AAGTGGT	-0.196309322613818	0.580998910824565	-0.426615106416669	0.0293406778807096	-0.291929763621541	0.129982794444629
AAGTGTA	-0.368889848653766	0.160872204133108	-0.333617024709903	0.164549184378198	-0.344809672704949	0.0341410363615035
AAGTGTC	-0.0532541151356255	0.922951855053988	-0.306955531832523	0.085652634307329	-0.16365714190593	0.342323854464697
AAGTGTG	-0.183597268888968	0.687045081123405	-0.574471962825421	0.00245032442955374	-0.357686088180198	0.0382775156393101
AAGTGTT	-0.178842239252896	0.596997618651085	-0.229136288202824	0.237375275131655	-0.195784453539922	0.106894997130768
AAGTTAA	-0.365549349177997	0.213355010179277	-0.437796935924984	0.0307319719701735	-0.392846003592639	0.00389143066600926
AAGTTAC	-0.050232697786706	0.933442304752039	-0.384911111332312	0.143150877858865	-0.19471572954147	0.402147743898704
AAGTTAG	-0.143517490526208	0.808099881754766	-0.379591928819099	0.0685921507127113	-0.249706008376708	0.137589477745575
AAGTTAT	-0.0286483516675384	0.961388988724664	-0.158182641321472	0.445603229871275	-0.0828198450744047	0.615646638080399
AAGTTCA	-0.090713525866156	0.888375632869289	-0.141882085784186	0.55320360147905	-0.107916074632716	0.528016402439254
AAGTTCC	0.00654353112098474	0.992376470900443	-0.246021462744222	0.228071618954128	-0.0991699614432261	0.655579969536655
AAGTTCG	-0.0945166914651843	0.860551909881203	-0.175181206730336	0.422678952536133	-0.126373591659031	0.375196022282663
AAGTTCT	0.0635163725514027	0.900801938387654	-0.0425587875243054	0.859494141554805	0.0201100443497855	0.912441818286161
AAGTTGA	-0.00613862604913899	0.992767067572837	-0.0827397528547716	0.731514726803773	-0.036168427028472	0.819038600777465
AAGTTGC	-0.223775903253662	0.705127567261856	-0.315614735638627	0.223014707509867	-0.25835225991323	0.211438641652336
AAGTTGG	-0.0454852922545245	0.925821131208522	-0.0424457572580695	0.861674072724689	-0.0363764767232285	0.811117984472498
AAGTTGT	-0.00402466645273157	0.995570736593105	0.205185157737069	0.247631681277003	0.104246343668986	0.488046366421847
AAGTTTA	-0.215859983420062	0.500108158787398	-0.282364221979337	0.134784138744634	-0.240293692069781	0.0916274036115481
AAGTTTC	-0.0897667298847733	0.836012958196057	-0.285911939059422	0.219607976587712	-0.168339041578935	0.479664115094773
AAGTTTG	-0.0797658202855156	0.879815048635925	-0.217629030937111	0.261504912966214	-0.139576870924269	0.298288790225814
AAGTTTT	-0.0696339115369711	0.886200428054006	-0.170854488734231	0.397535046566987	-0.10914284734892	0.543054387666034
AATAAAA	-0.163923131810862	0.811767172628683	-0.177797521358793	0.555752859768258	-0.162959965619156	0.542519022211781
AATAAAC	-0.00167612640152762	0.998738026663447	-0.508827018543452	0.074753844103719	-0.204328993906978	0.532373363637493
AATAAAG	-0.117779021554369	0.872975720990948	-0.153347058443108	0.630976918496315	-0.127441745141295	0.567935892026968
AATAAAT	-0.0255954812890843	0.989915292819291	0.257085187858523	0.312854762223692	0.108365870802444	0.693334867981663
AATAACA	-0.014252336336424	0.986935278423343	0.0616040358571923	0.838278813191941	0.0298833732368964	0.880475057502228
AATAACC	-0.147347610977532	0.835738613292654	-0.353642088202397	0.250803271370372	-0.238772524200443	0.221013219757615
AATAACG	-0.0501681106637953	0.953230886996707	-0.120575404779687	0.728703338925503	-0.0763330447901837	0.754628931989392
AATAACT	0.141465004672597	0.743601297200114	0.034776430535183	0.903877583972378	0.0999860797498236	0.622267600747803
AATAAGA	-0.0451940113957883	0.951762581937376	0.476922760452488	0.0464249333154194	0.21465779359458	0.313324973056541
AATAAGC	-0.324397667231599	NA	-0.333599573488045	0.447377987789764	-0.322438407858405	0.240801416805678
AATAAGG	-0.142134938536217	0.810073260600513	0.219427782199825	0.387042755971826	0.0376359530802838	0.869656270503826
AATAAGT	0.105140860161777	0.834039708302473	0.208090795508795	0.438159422543463	0.160210164467659	0.396755429281459
AATAATA	-0.154849387956695	0.76616616721346	-0.148873037934356	0.535263974485401	-0.144813296661154	0.56153185796094
AATAATC	-0.157881126655098	0.753170529182422	-0.480946628732423	0.0371308377691333	-0.287597845524208	0.247545564719262
AATAATG	0.02148721616681	0.978617842475068	0.137001592939477	0.61477878054195	0.084920823820078	0.64511062839855
AATAATT	0.00366329211121641	0.995838167847194	0.136608380059656	0.607478917127801	0.0682564344218128	0.815016360893779
AATACAA	-0.0249536950073839	0.974868134756071	-0.185613912926611	0.481616846218749	-0.0949997620517536	0.618498982593582
AATACAC	-0.129576565042326	0.845093979611994	-0.445330135642815	0.0396969694708668	-0.26632212583792	0.185272621038145
AATACAG	-0.125951974815125	0.85133908430335	-0.157050687935622	0.596428725368336	-0.133858130252923	0.463585407262996
AATACAT	0.0947511829547686	0.813108158436121	-0.0307621396706692	0.907807227572068	0.0437947287241363	0.828037015659025
AATACCA	-0.0679646950454371	0.917717055525401	-0.0634910750798764	0.84306374095894	-0.0583637410307372	0.768274471629625
AATACCC	0.051093707199375	0.961429586812274	0.0551641896683344	0.886954485829363	0.0603760196227673	0.818352638887172
AATACCG	-0.0424612300406039	0.961279177082262	0.132614585982929	0.646002583413033	0.0493779224060902	0.803579918073191
AATACCT	0.106904835257723	0.860647661625578	0.146127578243127	0.517151867796625	0.1327035090378	0.486926826429499
AATACGA	0.0676383606406768	0.911180344625945	0.0992142807853937	0.719808381458866	0.0908914106662054	0.585988225248251
AATACGC	-0.237020117552178	0.782598070492208	-0.84175730783621	0.00226963606817088	-0.522040263042536	0.0159188335844341
AATACGG	0.0332127211054932	0.965908285050409	0.0790739023362045	0.800732997273354	0.061516457178498	0.765293857470905
AATACGT	0.135999304314099	0.785668681503497	0.0854907535176124	0.721318191399074	0.118962281731498	0.442513506727439
AATACTA	-0.348916604469984	0.214912921385195	-0.53781565482579	0.00435571975739438	-0.426155241582692	0.0162142869004152
AATACTC	-0.0550893386456567	0.937790971072752	-0.264700728449683	0.373472537219123	-0.141751066257833	0.587927692301792
AATACTG	-0.0721704942436261	0.915201059288569	-0.00401131223737619	0.990051130880993	-0.0332043642445733	0.891434028602007
AATACTT	0.0736445236465208	0.888375632869289	0.0417146613141447	0.866141708918389	0.0663555154687458	0.72724543461326
AATAGAA	-0.0944307826578837	0.899896411466599	-0.000209296988122591	0.99914989879932	-0.0423906452356392	0.854004098243544
AATAGAC	-0.342055131715472	0.402451063284101	-0.74206572710654	0.000679751008529048	-0.519776204766581	0.0032239306264198
AATAGAG	-0.0495481981320585	0.945452818162972	0.301354492321921	0.192701493594628	0.128407214488968	0.481051127736853
AATAGAT	-0.016161629420836	0.984162603481203	0.145548870602924	0.471213624170787	0.0676467209679591	0.714386384414794
AATAGCA	-0.0149413644618954	0.987696643138925	-0.13633342466485	0.632306255336778	-0.0596872928447992	0.84345868046644
AATAGCC	-0.151804623099232	0.828932324398672	-0.400643134770879	0.130621926769234	-0.264187853500845	0.173001246140151
AATAGCG	-0.519789626453842	NA	-0.131175438532266	0.871920208673406	-0.335251620193825	0.380372876073821
AATAGCT	-0.356373456868242	0.213701981535413	-0.556282564166612	0.00313105378094206	-0.435911127721949	0.0268728408163464
AATAGGA	-0.181455477999813	0.692125604626116	-0.00946375077632886	0.977097990745959	-0.0922836278923257	0.617040031549994
AATAGGC	-0.151527193782163	0.872975720990948	-0.102619070005334	0.793337360271065	-0.119180927684992	0.584179420960025
AATAGGG	-0.114911344400978	0.848484761623711	0.0106928760887923	0.974145417751782	-0.0506157738571887	0.835292335452944
AATAGGT	-0.0769683849139127	0.883511647057021	0.0348021893799338	0.900955131308753	-0.0171295382511801	0.931791471334218
AATAGTA	-0.208653844176566	0.70557861036416	0.00533894600945607	0.9844607726032	-0.0983326170082647	0.617623562650517
AATAGTC	-0.393684418852923	0.204966409901659	-0.359529796829759	0.104562252936155	-0.369685728647773	0.0137952576834249
AATAGTG	-0.0631045345066492	0.917717055525401	-0.0331885749244237	0.917084992529614	-0.0421737213869974	0.833903722082723
AATAGTT	-0.0259681809700567	0.969008561475948	0.139419909648168	0.479739826860948	0.0597040128772643	0.739129620913326
AATATAA	-0.205571695968212	0.654658825091385	-0.257652002473197	0.333698567915722	-0.222117729557633	0.30716455156222
AATATAC	-0.100892067391674	0.872975720990948	-0.204712183032663	0.406041583528346	-0.139003677656437	0.581610306266171
AATATAG	0.00439381468196502	0.995834047019797	0.304885462898862	0.187974534690794	0.152100878734935	0.439276216082544
AATATAT	0.116469320943064	0.828346430312811	0.287381457033924	0.229041963663202	0.200687131079701	0.387978015867593
AATATCA	0.0406799121743322	0.952803500641965	0.100957938466438	0.647788281364394	0.0786297574686473	0.648522152039824
AATATCC	0.107853830482162	0.885018447865549	-0.0275202744562613	0.947413014729959	0.0541656099196492	0.863276556926004
AATATCG	-0.0153739624680728	0.988528967362032	0.030374723620478	0.932686365731722	0.0121282500914175	0.968985390626923
AATATCT	0.0109997880441846	0.990143898400448	0.153192397150912	0.522272308056255	0.0827843599662206	0.736212538940783
AATATGA	0.0940831438134998	0.829115515904933	0.343906956794869	0.0798906865678	0.218076091307529	0.179063756114242
AATATGC	-0.0834867246966857	0.91730812918349	-0.570224172993779	0.0291161277089764	-0.279122792872182	0.331842369008272
AATATGG	0.058005529570801	0.926226536894447	0.363363572357727	0.0499590100197215	0.213206905333988	0.192989691790604
AATATGT	0.0587050523976544	0.909999054947726	0.341452878681268	0.0381621601925114	0.197130305256953	0.237236815818428
AATATTA	-0.113924142364874	0.810073260600513	-0.160361310818709	0.442816403676547	-0.127358242606607	0.539858703739095
AATATTC	-0.168216933138302	0.755743359704542	-0.0656241811420099	0.835831043008063	-0.114753100713435	0.654592744990623
AATATTG	-0.00505230176371043	0.995570736593105	0.0610817586288181	0.818376122144278	0.0320768141274451	0.902284458249361
AATATTT	0.0215114396861557	0.990143898400448	0.0828420523093373	0.772259988356023	0.0555732523977883	0.8486673977291
AATCAAA	-0.00315409464966533	0.997347636121035	-0.319400110227234	0.23906129227696	-0.13644768857398	0.585824579032744
AATCAAC	-0.285326388018775	0.654658825091385	-0.218226102673148	0.501657053153114	-0.250671225699049	0.280073101525323
AATCAAG	-0.112278049496092	0.889142291863961	-0.0433173126725058	0.904481667801581	-0.0742438567889472	0.772476474959939
AATCAAT	0.0242956586969272	0.973683334499212	-0.162269979369661	0.450044122252013	-0.0528079342456474	0.815651636697511
AATCACA	-0.01646882367857	0.986828370778486	0.0731903745119547	0.810053988090678	0.0338150546862704	0.873266519151309
AATCACC	0.0455259758831706	0.963855500174912	-0.478038824082353	0.0650178317107446	-0.194335950017943	0.397785640963993
AATCACG	0.272963686889866	0.630939515215754	-0.129069337989185	0.651983904767948	0.0843422886564551	0.713868916345696
AATCACT	0.0566893975481464	0.91641683506849	0.0654603398646735	0.816597363323093	0.0675671551203571	0.749843567566092
AATCAGA	0.0222852696496487	0.979740208696082	0.256407565314945	0.314444113371878	0.140985688967377	0.419533152259249
AATCAGC	-0.452780584136944	0.526265898019965	-0.601624949157257	0.108102606158519	-0.517974541335751	0.0147802526443774
AATCAGG	-0.0226453724221923	0.981521947530536	-0.0590580665188756	0.846091193867628	-0.0327210234097029	0.874898028648512
AATCAGT	0.153916581386954	0.76431442701667	0.25811774925924	0.250877319615732	0.211519710510505	0.191378020186092
AATCATA	-0.0792836063164769	0.883144433420323	-0.225771811422202	0.355894522868694	-0.136315643972599	0.572362771941872
AATCATC	-0.0484337282063341	0.938763563341391	-0.200056279895581	0.422696016814138	-0.10984207646858	0.619023939837949
AATCATG	-0.183822081831445	0.719640744953457	0.116555434421415	0.681791591532515	-0.0242712495655417	0.911208062795784
AATCATT	0.132923857917907	0.738932727412499	-0.0286432198339294	0.906283627959687	0.0656322933951405	0.726805372598236
AATCCAA	-0.0315292774969777	0.974868134756071	-0.292464547907363	0.244537511661504	-0.147495012776791	0.470190882077141
AATCCAC	0.00485613126140975	0.995838167847194	-0.714554295034343	0.000782583318740698	-0.298753725810086	0.253178345577594
AATCCAG	0.0578031784435733	0.930508292840887	-0.327743639042525	0.139784365558334	-0.127367240429312	0.479845072457466
AATCCAT	0.0456267783629149	0.936633995858876	-0.23823415241234	0.250311594986171	-0.0844099618396931	0.626369825592289
AATCCCA	-0.0478148404610744	0.938763563341391	0.0462786385929102	0.879119896875507	0.00439994951838017	0.984535299625616
AATCCCC	0.144956647557335	0.791187732319871	-0.10368996866094	0.70532187051329	0.0367320178836742	0.875143295589836
AATCCCG	0.013985530911347	0.989443490686477	0.0674333227619012	0.815135204167914	0.0477934351398856	0.810197206840963
AATCCCT	-0.0123973356218411	0.987696643138925	0.116469404690272	0.602755738875686	0.0583872469958195	0.712650129969643
AATCCGA	-0.0635946128494354	0.917717055525401	0.0598361629786541	0.82849040454551	0.000756062024117497	0.997005035947051
AATCCGC	-0.302971098966087	0.611581653075309	-0.678624180881526	0.00393200687841704	-0.477049578977895	0.00967516634771119
AATCCGG	0.061703079137899	0.910117027017708	-0.05224990060169	0.839671045987602	0.0159876804494404	0.938972623578204
AATCCGT	0.089376826757156	0.854830581821685	-0.0547558141251509	0.823747063930058	0.0286443176884355	0.880505122746205
AATCCTA	-0.158085886514956	0.747036283429468	-0.569321545714625	0.00665084442541543	-0.3418753671762	0.0612154732228776
AATCCTC	0.0452938738850469	0.931314549434163	-0.212947232094341	0.280412998456429	-0.066827362620208	0.742386147163376
AATCCTG	-0.0306510075179595	0.969151024419935	-0.0798861778410983	0.754059349544882	-0.0472705569544627	0.79760160465719
AATCCTT	-0.0148820760362182	0.981521947530536	-0.127204370995848	0.557757594598822	-0.0610706139651231	0.714505438623211
AATCGAA	-0.14781277549135	0.795519596109868	-0.503538939145886	0.0571942830466393	-0.310689085241914	0.120026566239261
AATCGAC	-0.238226973799259	0.596997618651085	-0.457422514428217	0.034585785525898	-0.336163317487865	0.0221287805606805
AATCGAG	-0.258874236874326	0.535180128924199	-0.290126673199013	0.173206066202005	-0.266976768928799	0.0882851128183634
AATCGAT	-0.175783977064793	0.674321418400266	-0.375107857547835	0.0420888270843877	-0.263202388652409	0.0650403191141801
AATCGCA	-0.237212553645275	0.589278836921085	-0.667105872227777	0.00937634893888832	-0.429602867250128	0.044412247254004
AATCGCC	-0.219210648270698	0.61567244664372	-0.519654476750189	0.0142193754305099	-0.357245735899686	0.0234541806911361
AATCGCG	-0.340891877919436	0.632046477823078	-0.93775006402468	0.000493973103726925	-0.616399379412811	0.00429638331007114
AATCGCT	-0.214886482887821	0.617512865605704	-0.75969018026087	0.000122832899258039	-0.469802333759511	0.0103134779388224
AATCGGA	0.0754855763203676	0.89449731693289	-0.176477965685288	0.474265348037351	-0.037555910682008	0.856915646608537
AATCGGC	-0.536673420674208	0.207500764255766	-0.170974178656863	0.641067404611986	-0.354785859437668	0.102343411172887
AATCGGG	0.0123362870152442	0.987696643138925	-0.167937773851408	0.414342174392315	-0.0679361961263013	0.671498854618757
AATCGGT	-0.057232503914356	0.91641683506849	-0.318757536144584	0.0997733224576272	-0.174012694380218	0.266347503013297
AATCGTA	-0.197065867501584	0.597528609413818	-0.332806348576236	0.10600383468272	-0.253425383045514	0.106233020371207
AATCGTC	-0.31686859084012	0.265298593454022	-0.681587471791676	0.000228788512872161	-0.478824950252909	0.00348293601624559
AATCGTG	-0.173986449859223	0.707266464692926	-0.500642217602831	0.0378728887020092	-0.322333092792222	0.093004049144773
AATCGTT	-0.105509157609587	0.797004082682576	-0.175559655516705	0.368676751841668	-0.131464563335807	0.349747439665355
AATCTAA	-0.0111392066961605	0.990143898400448	-0.700396068582287	7.17157537366634e-05	-0.303360550375318	0.217510966329655
AATCTAC	-0.396723111397002	0.192357037237351	-1.08673850622333	1.36236467324599e-07	-0.679471038820775	0.00517230813342705
AATCTAG	0.0186643093366984	0.984942944692248	-0.447006349757346	0.0778850701369641	-0.166652947806799	0.589072983673754
AATCTAT	-0.0214943680042487	0.975131746924362	-0.256841630455896	0.259298725340799	-0.116158910103897	0.658064281511335
AATCTCA	0.0810703935366571	0.893688752618645	-0.308707014025324	0.111982868940846	-0.0920211465679623	0.676632339593635
AATCTCC	-0.0554547586949104	0.933802070912999	-0.708301447167349	0.000406854329812155	-0.336105517912683	0.160010264819365
AATCTCG	-0.0223841916761377	0.97521051967185	-0.0591573971225669	0.832463954257438	-0.0325306179172863	0.889839222388892
AATCTCT	0.0492709002189432	0.926226536894447	0.0268916794695685	0.917394474443609	0.0466995733697365	0.830489192073251
AATCTGA	-0.0141503138206115	0.989166578094378	-0.0582840835633059	0.831046972666912	-0.0275366221687241	0.911105931327183
AATCTGC	-0.291119823081152	0.526265898019965	-0.79978860547691	0.000241607469562268	-0.51229875075468	0.0116233411896827
AATCTGG	0.0645717573494864	0.917717055525401	0.126459860790624	0.543483424886117	0.102463780158068	0.521120284727261
AATCTGT	0.11442932904533	0.7883474157347	0.130688609656183	0.531463176857633	0.129649396858453	0.444841732254425
AATCTTA	-0.109863012595762	0.810073260600513	-0.662571324607024	4.42353567954502e-05	-0.342400048998695	0.125112506486991
AATCTTC	-0.090486873361684	0.829543300244478	-0.366704642490226	0.0440472649542979	-0.2069704651427	0.289843983942206
AATCTTG	0.0551656185707759	0.913086984011174	-0.294574598030766	0.109610026999972	-0.0957945557688426	0.661397764101045
AATCTTT	-0.045310047793896	0.933442304752039	-0.393438909473937	0.0268531545401977	-0.189847102492136	0.406853372530553
AATGAAA	-0.171301846317093	0.73726560309649	-0.394996913596886	0.077385663490824	-0.269043003646482	0.107647477406628
AATGAAC	-0.0731539466195713	0.913094305843827	-0.342518933648735	0.149269786657445	-0.194361030801448	0.277510591745672
AATGAAG	-0.185394072760819	0.731656769239224	-0.395121153280235	0.124590066493767	-0.279252779950319	0.102092799673572
AATGAAT	0.0509243244368135	0.917717055525401	0.0200998261567255	0.93816857986887	0.0438529760766932	0.808136007105634
AATGACA	-0.111020947402237	0.861839732642193	-0.0309142458963776	0.914626456731777	-0.0649812412599165	0.732574882389161
AATGACC	-0.125235189997116	0.812401761036811	-0.341066970127715	0.109492685440173	-0.219157852091174	0.185135195954651
AATGACG	-0.165559518847798	0.788567499320576	-0.206169049155955	0.461418452225472	-0.177908851886641	0.282020030187926
AATGACT	0.0348968941501681	0.950092983739627	-0.0472735521611553	0.856772529456617	0.00272655511731019	0.989608115311043
AATGAGA	-0.146577537918125	0.789708796968751	-0.0749333676312254	0.781637178439139	-0.100792426427409	0.539037015951235
AATGAGC	-0.115592661438649	0.860551909881203	-0.809675619775334	0.000329986724283016	-0.403095339507228	0.121421966776022
AATGAGG	-0.0274930627200412	0.969088555868398	-0.250090460945806	0.25390212311294	-0.128387323912168	0.415830023560371
AATGAGT	0.0300773395430929	0.964846092353643	0.102983626012642	0.648191771279604	0.0721344208152224	0.653483762523216
AATGATA	-0.022829988527271	0.973913213525677	-0.00681138230556101	0.979784569416883	-0.00753175239008014	0.971186942465433
AATGATC	-0.186874384439726	0.628129616582811	-0.411067329838965	0.0227188670009922	-0.285617883705921	0.049372788544627
AATGATG	-0.531034628106308	0.126276204806267	-0.582169317175679	0.0270822784685419	-0.548469196544341	0.000754058709358145
AATGATT	0.088833195261571	0.814068354907037	-0.0483988286504554	0.827058932358215	0.0320293581802568	0.859710792117612
AATGCAA	-0.324816943170545	0.526041377965472	-1.37199732648932	5.03726264032142e-07	-0.817276463761994	0.00198435181758507
AATGCAC	-0.571311291217122	0.0449757195954136	-1.20773594734611	2.04491703484659e-10	-0.855179948477711	7.05064902021329e-06
AATGCAG	-0.354488643722344	0.428182495258197	-0.514263844561694	0.040138371550295	-0.423366629865274	0.0174787276606296
AATGCAT	-0.26833781768939	0.418503509612187	-0.617814523163259	0.000147774303892116	-0.429528128365892	0.00228311798915978
AATGCCA	0.0022114418836034	0.998061794505111	-0.911381159818937	1.06162903696759e-05	-0.420767752377844	0.0761817169714736
AATGCCC	-0.189068723703801	0.7232385908534	-0.398706460579437	0.0598899574620926	-0.280311000335578	0.102092799673572
AATGCCG	-0.382727806846646	0.462161527751979	-0.335057411219249	0.248458376994476	-0.352442223534312	0.0409079270981647
AATGCCT	-0.191607191349794	0.630939515215754	-0.237372150830871	0.281040830591699	-0.205231705022593	0.188362147391159
AATGCGA	-0.300858103978145	0.445928925212308	-0.643145919097353	0.00259440334931719	-0.453366447627821	0.00863335939217272
AATGCGC	-0.509577811627205	0.275494368207298	-1.09969835848585	0.000161316804338611	-0.785320173557549	0.000224579858422023
AATGCGG	-0.0608298339007943	0.920705637981826	-0.288527686008459	0.248807606365322	-0.162547461151922	0.367422975134444
AATGCGT	-0.220663030604929	0.614141841770731	-0.463633147465923	0.0151279376333688	-0.331548877141576	0.0228951659088547
AATGCTA	-0.646526418798124	0.0313996177972749	-1.33827402267358	9.92335941560093e-09	-0.941863016889054	1.75979639611032e-05
AATGCTC	-0.361507773988057	0.163989422836255	-0.91414091088147	4.33230372492769e-06	-0.615792625128469	0.000523883054454289
AATGCTG	-0.260458319974923	0.552895598508956	-0.517941785152633	0.0128512918650737	-0.376505859326228	0.0126067259795681
AATGCTT	-0.282072695410642	0.298494973095453	-0.718130662026365	9.80579889722681e-06	-0.480219939341809	0.00167547394496557
AATGGAA	-0.688624674663076	0.0534666375975001	-1.00388362537699	0.000943270634916156	-0.816635337795452	0.000854092672277766
AATGGAC	-0.166560842170259	0.73210450690033	-0.451168500420454	0.0383281296476031	-0.289368522491621	0.130809432710998
AATGGAG	-0.247923179172676	0.526265898019965	-0.614403625371672	0.0112987410837858	-0.402654214501179	0.0672498913572785
AATGGAT	-0.113756233640756	0.80054977312516	-0.220898875637032	0.277837017522586	-0.157571905586139	0.303251043382381
AATGGCA	-0.167380841221571	0.757861571569149	-0.120938874718882	0.667798685540782	-0.138492487283441	0.439276216082544
AATGGCC	-0.218512028942827	0.605890147838978	-0.42560279277823	0.0656683728219521	-0.312104052967419	0.0546965932169392
AATGGCG	-0.992954396272391	NA	-0.47507234979865	NA	-0.762730466385273	0.0873881995427048
AATGGCT	-0.402848253227381	0.240085888186125	-0.490619571841305	0.0112053130197417	-0.437115877240568	0.00564008583491852
AATGGGA	-0.286140946824129	0.406125547210338	-0.224231946220797	0.415036580974075	-0.248387551108306	0.165575238772483
AATGGGC	-0.178100003186417	0.714604506258954	-0.0859493443033393	0.755563185441746	-0.125713598271764	0.396409754064167
AATGGGG	-0.228525470008261	0.535194508891842	-0.16539835405138	0.411268487760925	-0.190189611140098	0.140905571924449
AATGGGT	-0.102962662182702	0.796428059934647	-0.275458407239007	0.139961546195091	-0.177228630308448	0.228896295845586
AATGGTA	-0.213983083333808	0.517761728545541	-0.398915405393277	0.0225820253493648	-0.293473266748858	0.0359668456489022
AATGGTC	-0.13046447522978	0.755020143092869	-0.159382969171282	0.438159422543463	-0.137017996245285	0.331019833233604
AATGGTG	-0.283126284779141	0.379930109615035	-0.341544640899922	0.0681934262436486	-0.303847789501492	0.0304127125697564
AATGGTT	-0.0802188471894674	0.844560654972449	-0.108151022238452	0.584097860437812	-0.0858434950310978	0.573763109172697
AATGTAA	-0.185143115235705	0.669282877196798	-0.798269516795996	0.000119771509878012	-0.459041788383288	0.0281565947728088
AATGTAC	-0.131428257085579	0.79258031698201	-0.464438409436508	0.0182631296249098	-0.272668206282155	0.183012497071918
AATGTAG	-0.171470469246714	0.779693644164592	-0.588023315052383	0.00200948136556283	-0.361863145382088	0.040194517115825
AATGTAT	-0.171825227610722	0.618503333727938	-0.170249738395427	0.42672526916981	-0.162957925959537	0.371845526947046
AATGTCA	-0.0657966356878927	0.903209809742281	-0.374445058650168	0.0604972447118117	-0.208322667806684	0.186097855225679
AATGTCC	0.0394495772416036	0.946957038968702	-0.215371929400516	0.261705526776135	-0.0686677887348171	0.753035363648045
AATGTCG	-0.452966495938058	0.170106515074878	-0.583757958830338	0.00975902826150855	-0.511491202153744	0.00030812759768962
AATGTCT	-0.0185936684678981	0.977693313540532	-0.26924839987425	0.111836842931042	-0.130142585893901	0.399271790002802
AATGTGA	-0.00787164934195961	0.990143898400448	-0.210901714044302	0.290321777539578	-0.100512474900619	0.482926211155849
AATGTGC	-0.0097043106198479	0.990143898400448	-0.424765794128427	0.0410734950101909	-0.198222438353151	0.28974622557595
AATGTGG	-0.172696963095218	0.625301926900095	-0.163525210028283	0.41460504026214	-0.160906975604972	0.23969554615523
AATGTGT	-0.125680959391935	0.731315598816748	0.0699520415794795	0.748935366571839	-0.0249866081979388	0.892092444885117
AATGTTA	-0.238237725821166	0.418869096166427	-0.757504921402708	6.6801375771251e-06	-0.467572280500072	0.0111617761709126
AATGTTC	-0.0317451172524118	0.963351014782709	-0.248988837307158	0.184086254196012	-0.121813131650402	0.564584462960117
AATGTTG	-0.158123101375606	0.683723457008367	-0.312017295386722	0.123099751574746	-0.223658687498813	0.138961139025239
AATGTTT	-0.0857390852987501	0.84441848779431	-0.426723704762933	0.00500735544726742	-0.232552356909067	0.20080087264998
AATTAAA	-0.16507839448559	0.785465181532271	-0.202313100980181	0.430955400632685	-0.173243988484583	0.54665914053668
AATTAAC	-0.233580352975327	0.654658825091385	-0.536241699786591	0.0310071768415058	-0.355632854803081	0.143670337959962
AATTAAG	0.0408725970746845	0.961279177082262	-0.0989244787379348	0.749847778126807	-0.0138571155656141	0.96421787154369
AATTAAT	0.0474548803480102	0.939160611105109	0.128836039165117	0.85560626473942	0.0901773091911795	0.766121809663552
AATTACA	-0.0699513884573113	0.891095573714093	0.0621558769694125	0.800269009898584	-0.00205222058028602	0.992189328804569
AATTACC	-0.252597148713257	0.632046477823078	-0.711178821673787	0.00431618444633922	-0.438806906857246	0.0883077810836538
AATTACG	0.0913075780321973	0.867699325545455	0.0317122463993852	0.917596170946805	0.0709693484575394	0.744174694833129
AATTACT	0.114121729782394	0.824304881524484	0.115458601569007	0.641067404611986	0.122163720140815	0.627769302938544
AATTAGA	0.0253301450161731	0.973629427563386	0.406386600914141	0.0778118360898657	0.209492214480335	0.31341983564812
AATTAGC	-0.63433247712496	0.332833609414181	-1.20546417132495	0.000467496363342515	-0.859560067000393	0.00539755515833533
AATTAGG	-0.0105350449620232	0.990143898400448	-0.236693396412785	0.246347662309455	-0.108251812408138	0.58692034378865
AATTAGT	0.15115059852397	0.748554200010008	0.0943304539475852	0.762936307333742	0.132921288880641	0.577310855067448
AATTATA	-0.0889438760427966	0.954954027109496	-0.156554506874407	0.544429437302917	-0.110265736963682	0.720400199400201
AATTATC	-0.351617660689678	0.266258640680366	-0.819089047386141	3.73968461283314e-05	-0.554620325227169	0.00532247498618804
AATTATG	-0.0363112340470215	0.966792959619879	0.0220060977179775	0.944967378991561	-0.000553205990764437	0.99798420411877
AATTATT	0.0357293219379277	0.983739889024318	0.0480968323805415	0.951681118136047	0.0481713381222551	0.924419550414471
AATTCAA	-0.0890716634634029	0.872975720990948	-0.446550761775711	0.00955398717847357	-0.244180345550365	0.188362147391159
AATTCAC	-0.233778915332258	0.566406427787716	-0.737177960924144	7.11093994580256e-05	-0.440266355506421	0.0616836021796089
AATTCAG	-0.140813660380275	0.76431442701667	-0.114155530578211	0.634053652126599	-0.120592629828838	0.435312812297056
AATTCAT	-0.0119707605815478	0.987635966627352	-0.128570517862706	0.501657053153114	-0.0571315972382377	0.789265813485503
AATTCCA	-0.0147836290466889	0.986764352385991	-0.0328468891450604	0.910339831369339	-0.0160761857360126	0.941406885382667
AATTCCC	0.123010626423902	0.819733189620491	-0.0558018143376216	0.868084868592146	0.0512798391301946	0.856709619650675
AATTCCG	-0.0670682089252462	0.906441127714685	0.0492122619697315	0.859494141554805	-0.00909430604400382	0.973162280124306
AATTCCT	0.106054087379378	0.808099881754766	0.155661405442367	0.450220271191556	0.135982689339592	0.473042510356052
AATTCGA	-0.00901719333977313	0.990143898400448	-0.00505912780382752	0.983959519070915	0.000247528373991455	0.998814183194907
AATTCGC	-0.36820442540332	0.345382830570463	-0.939490664208875	1.26381084650706e-05	-0.625608586870057	0.00084685196275044
AATTCGG	0.0235072273925937	0.972727415325169	0.114921019330561	0.599439976325044	0.0746006927932596	0.647178702151263
AATTCGT	0.105604225215327	0.783110734271425	0.0626823308059778	0.772259988356023	0.0931280961211194	0.570489165212418
AATTCTA	-0.331156521668421	0.284754954332336	-0.715299448362531	1.14389350576951e-05	-0.496737660559005	0.00604007745832506
AATTCTC	-0.0331974229358947	0.965908285050409	-0.303197573636109	0.0948023000418655	-0.148462741659277	0.468592639058324
AATTCTG	0.0779102606644108	0.891095573714093	-0.158503070166355	0.445909381988968	-0.0210480914430341	0.934070581177335
AATTCTT	-0.0692373095715548	0.911429916188077	-0.305554556594847	0.0741793702261417	-0.166232297392416	0.451018232494816
AATTGAA	-0.380984626840909	0.248918064206776	-0.506549155714027	0.0120167350374723	-0.433280248364215	0.00376166810953854
AATTGAC	-0.141175295083909	0.74747967811166	-0.478990387394467	0.011627546048082	-0.281192221724249	0.188780646943689
AATTGAG	0.0350807712327387	0.956152909306429	-0.143556516603915	0.587442800445961	-0.0446184063889874	0.826588040037847
AATTGAT	-0.0545366238541284	0.906441127714685	-0.107959443273859	0.585030347458561	-0.0720426351417441	0.675898556858214
AATTGCA	-0.233606295504158	0.468343509595465	-0.324546135895168	0.107664792226098	-0.269292159233243	0.0539583294562085
AATTGCC	-0.0862678439705736	0.861839732642193	-0.305776885700595	0.112846899793431	-0.177340842995435	0.369916172263314
AATTGCG	-0.375831914289566	0.526265898019965	-0.515399105960336	0.0624398586136967	-0.436932073818263	0.0162142448384274
AATTGCT	-0.192744128367299	0.566406427787716	-0.289605884294646	0.132751913815719	-0.229026630967842	0.181944256126365
AATTGGA	-0.184682586245208	0.634068970572508	-0.0355791795774547	0.896572941569928	-0.10176867083594	0.485327099335577
AATTGGC	-0.00740472767109196	0.993099231471508	-0.210646677123504	0.466706945163432	-0.0953034909796932	0.676632339593635
AATTGGG	-0.261276162024766	0.386170525743934	-0.0983622131831434	0.653603187611371	-0.176784062996086	0.236835438490136
AATTGGT	-0.226052344870084	0.426005951231179	-0.126748401452331	0.52637679636825	-0.174254233866831	0.349356675868356
AATTGTA	-0.14707569553156	0.76156826116543	-0.513478871918411	0.00209422822536758	-0.309395218251058	0.0765957411616178
AATTGTC	-0.122531721173169	0.795519596109868	-0.396695901160571	0.0141770434553313	-0.238155042022603	0.200185211244631
AATTGTG	-0.0307952886137884	0.969410715058639	-0.39486486175343	0.044746225030774	-0.198963990172643	0.269017568206083
AATTGTT	-0.107051213695851	0.76616616721346	-0.221231213687492	0.193166485647457	-0.15123040090645	0.380983709469559
AATTTAA	-0.397131194252726	0.72298486493193	-0.819534050122221	4.32929083931429e-07	-0.568437523177524	0.0153565935445127
AATTTAC	-0.14010204866973	0.795519596109868	-0.438505008408854	0.0519024968108512	-0.257786778791033	0.336530579452141
AATTTAG	-0.00703363805893147	0.992376470900443	-0.146275306492086	0.529125528588664	-0.0587961210258051	0.838315257310163
AATTTAT	-0.0503262618296533	0.978617842475068	-0.167151382614619	0.520755614836977	-0.0920717004902104	0.774089463829913
AATTTCA	-0.137343769681388	0.783110734271425	-0.303743324941581	0.0811591849648599	-0.204041101515491	0.312754181059549
AATTTCC	0.0629417213929257	0.918150851550136	0.0353589429144485	0.925143219370206	0.0581975337372869	0.854004098243544
AATTTCG	-0.113407297853317	0.787107140293634	-0.137763841768134	0.578919749175291	-0.117208466030978	0.621032404491377
AATTTCT	-0.0293899648142331	0.987635966627352	0.0400539672463954	0.903643268129415	0.00768505234487399	0.983133321065934
AATTTGA	0.0821245163219697	0.869057429222538	0.0665940338531053	0.796108021499974	0.0827539232969373	0.723753900144513
AATTTGC	-0.352473475425276	0.386170525743934	-0.597590059534465	0.0170752678066577	-0.451508076512108	0.0508282926881948
AATTTGG	-0.0154209761105853	0.986767250109352	0.216141555094838	0.244103525122318	0.100001727444284	0.628636322298036
AATTTGT	0.0219903737848202	0.973683334499212	0.306734646314925	0.123870588936698	0.156238797778373	0.477959738930288
AATTTTA	-0.344321607026081	0.76431442701667	-0.738131704501084	0.000159213077697049	-0.495974014187207	0.253802118474503
AATTTTC	-0.0518391645261805	0.934588852199211	-0.226703715092484	0.352090276575049	-0.11908705090632	0.678017783853432
AATTTTG	-0.0780369689638563	0.904120728847073	-0.191047462948116	0.396250996459843	-0.119743548538443	0.640395733991438
AATTTTT	-0.256656689754453	0.85613390578298	-0.486182389434305	0.0195809605648282	-0.34230053196722	0.457147197259309
ACAAAAA	0.00427755596700696	0.996120227210339	0.134975904092507	0.634160737965894	0.0774014179523742	0.666001473640196
ACAAAAC	0.165372193931266	0.810073260600513	0.346981473284101	0.236133610345591	0.255930803367116	0.179110621736257
ACAAAAG	-0.132931213870199	0.842148751627434	0.295828378315281	0.266312753947906	0.0881748723055436	0.680683971393904
ACAAAAT	-0.0565277025541778	0.925821131208522	0.21917000367771	0.284375336266834	0.0907272827934409	0.584950234055375
ACAAACA	-0.122034450303869	0.870515061463532	0.262581395619974	0.327160707673644	0.0802726635946401	0.698782891952921
ACAAACC	0.341541393296543	0.621710833252156	-0.290097908799926	0.455201613971017	0.0644945154496374	0.845267643458744
ACAAACG	0.0432024606192165	0.960790724046776	0.0844229450594087	0.80099625511699	0.0692044290158214	0.72888936161671
ACAAACT	0.237299029602443	0.566406427787716	0.362962312552847	0.0843173001549777	0.305215857902875	0.0324408119144532
ACAAAGA	-0.00101607614823332	0.998738026663447	0.253897840518911	0.378133288872412	0.140176008132353	0.516595675748737
ACAAAGC	-0.140287402404651	NA	-0.154199788883864	0.795109039579186	-0.142231233858502	0.694915847263038
ACAAAGG	-0.150640060733472	0.798355916536124	0.330925154786756	0.256510505444609	0.0841398921696141	0.748719700882038
ACAAAGT	0.240869258573113	0.59624740486996	0.189236887298272	0.507249167600446	0.222449518912382	0.193529597161499
ACAAATA	0.129331132431694	0.827808008044612	0.166439720472408	0.48439774343038	0.155601701661345	0.339278897007841
ACAAATC	0.244987965190217	0.672369689991371	0.168595882260685	0.548275352434157	0.215667064630303	0.236750385026495
ACAAATG	0.0284209931293734	0.978617842475068	0.371062694789721	0.149393540653629	0.204378064749695	0.274959176898693
ACAAATT	0.137794210739787	0.71745689789428	0.300572167835504	0.0861587354989416	0.221031334161574	0.140036955158378
ACAACAA	-0.0883752341021162	0.911429916188077	-0.163373964686658	0.565779957769146	-0.11793618711014	0.499494181900464
ACAACAC	0.0640229796268081	0.934827180686489	0.265606477658064	0.450220271191556	0.160548992978941	0.54081581420147
ACAACAG	0.113245862900673	0.879913160060108	-0.331473855131017	0.22732852186285	-0.0981367930985133	0.66420315125374
ACAACAT	0.22766431814357	0.591229337836064	0.162305749256834	0.527596705819439	0.2028281277362	0.181461934543196
ACAACCA	0.0537393568576096	0.969008561475948	0.00684014130356861	0.986753490809594	0.0379268889722099	0.898812588937974
ACAACCC	0.408519723103548	0.276622991996214	0.100482381310947	0.779273206001068	0.269291626198657	0.171505695744697
ACAACCG	0.118105135075519	0.876128658382967	0.440472127149812	0.0512746563776633	0.279336244476894	0.124744132809277
ACAACCT	0.0832693658619496	0.891095573714093	0.301533379223285	0.14274807387113	0.20117940633672	0.149002685067398
ACAACGA	0.0685883498947897	0.926226536894447	0.183034996440324	0.517151867796625	0.135058750788566	0.446444997450986
ACAACGC	-0.318502340303233	0.731656769239224	-0.42751163855379	0.260967934396697	-0.363557245690479	0.129417028571955
ACAACGG	0.241591691189934	0.566406427787716	0.240395915246833	0.336772321884253	0.247930574998605	0.129171265636776
ACAACGT	0.288252489605923	0.542076617153173	0.0765380992310964	0.784594786746137	0.18911837480848	0.269050812979091
ACAACTA	-0.0466145537486935	0.962649373444948	-0.317758488574291	0.254662810585845	-0.164181056452701	0.469122489315435
ACAACTC	0.194436972409138	0.719644746718791	0.311188445823811	0.192794287621722	0.255290093788118	0.158213273522533
ACAACTG	-0.0991696628745883	0.889473103154435	0.0703048100152225	0.818992020286065	-0.00863746629990333	0.970007587957345
ACAACTT	0.207400895036781	0.566406427787716	0.132719216400153	0.562305740967202	0.177709661237887	0.185135195954651
ACAAGAA	0.105584249868529	0.911429916188077	-0.334171357258457	0.357240600984507	-0.100601820172988	0.708420076620335
ACAAGAC	0.0123603946408085	0.992080771101102	-0.409490441700163	0.267914260712515	-0.170750967183902	0.569497009289508
ACAAGAG	-0.0817844394125236	0.909226291127356	0.265853593698386	0.283810639443639	0.0914834958281385	0.653091327596382
ACAAGAT	0.205650339692247	0.680962130178651	0.322354874020453	0.105676122235726	0.270340987854757	0.0645550084679124
ACAAGCA	-0.0562427427210626	0.954935229877557	-0.265836852392436	0.398324170781164	-0.151791016084899	0.434704136792289
ACAAGCC	0.0941066192831701	0.907585354840172	-0.103463813100155	0.772259988356023	0.0083025300163617	0.974972141819862
ACAAGCG	0.107777135000392	NA	-0.625464802450988	0.261219042111259	-0.244351522633523	0.62160802462072
ACAAGCT	0.0889138987214639	0.911180344625945	-0.391241167182011	0.208885626049718	-0.128856371191397	0.633217065021929
ACAAGGA	-0.0405058690383984	0.963351014782709	0.00401080096365707	0.992494532143005	-0.0127520352065707	0.963490847738564
ACAAGGC	-0.016023781873074	0.990143898400448	0.212447880049334	0.559513874546527	0.105277267458089	0.660030818142297
ACAAGGG	0.0407772043575559	0.951688471320447	0.192604011026119	0.405379958538365	0.124150446629455	0.381041132513216
ACAAGGT	0.0449378824924959	0.950092983739627	-0.0248002779780768	0.934369284319946	0.0183828877518069	0.930673301832891
ACAAGTA	0.24944123259219	0.559732861279645	0.0535178884399055	0.862278530230421	0.157225204317593	0.308671053982268
ACAAGTC	0.0501970245463414	0.951045991706478	-0.218997264127645	0.431126485668078	-0.0636222110739147	0.80866155857262
ACAAGTG	0.157567826340697	0.793621552798808	0.254550320330269	0.351588805196587	0.210921800207298	0.232173333169703
ACAAGTT	0.076931813428085	0.886200428054006	0.303395973033397	0.13091647569271	0.19460972918823	0.177766414808067
ACAATAA	0.0389880088038685	0.958645036054365	0.172270624770742	0.449597953173663	0.111542451456654	0.503533229491078
ACAATAC	0.284531742800995	0.452148034690976	-0.00524044230910732	0.986811112772596	0.162469390705217	0.45758210848139
ACAATAG	0.0621688707257183	0.926226536894447	0.353002733982486	0.0997733224576272	0.209460530054121	0.194909950026618
ACAATAT	0.0869275199767873	0.860647661625578	0.324095024697168	0.048995881330705	0.208552325775994	0.143207029730573
ACAATCA	0.273711797336316	0.405063993841467	0.306904790248618	0.162979332286573	0.298074954245342	0.0199292615356039
ACAATCC	0.245345838045385	0.555558929111534	0.109982915834379	0.687407321091239	0.185886431045925	0.219698574483702
ACAATCG	0.213035227241862	0.671566490356878	0.338086582970697	0.161097917576152	0.2800020129471	0.09866972750251
ACAATCT	0.0951510811056766	0.827808008044612	0.389291665340187	0.028209691613518	0.244807824968087	0.0870822165017298
ACAATGA	0.182272742827861	0.713487531322027	0.306625497472889	0.162767690352747	0.253055793133808	0.0766188797494957
ACAATGC	-0.125884346141364	0.877781959147059	-0.260949019563502	0.4679623452918	-0.181992030440253	0.456960034152238
ACAATGG	0.000564044987647374	0.998738026663447	0.464160562005185	0.00839849678339815	0.240682521004663	0.167868729638705
ACAATGT	0.278300273194569	0.333371974126283	0.256210959907017	0.220140344442176	0.274854571013953	0.027445414194218
ACAATTA	0.176308638084901	0.630939515215754	0.27721821103118	0.123558645396922	0.229354136040352	0.176970156157686
ACAATTC	0.224493178313003	0.470584393030102	0.280214412161365	0.17594071847491	0.257914182667825	0.0958904438123493
ACAATTG	0.203070239432384	0.617372123064257	0.489598357055306	0.00322380314997672	0.353160202541794	0.00827517380371029
ACAATTT	0.214806102396015	0.400473429949739	0.411699659388002	0.0136611878543761	0.318570340129974	0.0109525826131176
ACACAAA	-0.00426192268138229	0.996086871726965	0.225581265508487	0.397810478298394	0.113305695154572	0.528113210316064
ACACAAC	0.280291821314654	0.587224378926639	0.056596400571872	0.888722075657527	0.183336592773531	0.396409754064167
ACACAAG	0.21143395205612	0.686748968117098	0.283534716025168	0.277241999079875	0.253676459421025	0.0950365229155145
ACACAAT	0.27295951875039	0.454038823902909	0.355176814916826	0.07310943435313	0.321422165046202	0.00945119605242501
ACACACA	0.345798603762177	0.368128420230756	0.215708124676093	0.392940522488084	0.287776814618036	0.0338034485199034
ACACACC	0.173293384385854	0.824616337349947	-0.0648555858529845	0.859458479645778	0.0664374382467067	0.796570673513185
ACACACG	0.203625465384012	0.731656769239224	0.073120120332658	0.824324908981279	0.14550835710797	0.389538020786745
ACACACT	0.238202274800945	0.591229337836064	0.254801405672677	0.231839233093796	0.253616433878436	0.0751433383859223
ACACAGA	0.126259938688338	0.828522545710351	0.348983209639989	0.1388423431687	0.237639221812966	0.150844461598053
ACACAGC	0.0841567980227457	0.938763563341391	-0.200473919155353	0.688982012203961	-0.0464554153922487	0.897053819288905
ACACAGG	-0.187403689559738	0.796428059934647	0.340452285098632	0.362369269484538	0.0546519887370395	0.870841349800005
ACACAGT	0.104624617057147	0.871786016665352	0.222535240290848	0.379795649463656	0.166250634075215	0.347803960697887
ACACATA	0.247024794018737	0.603372009024632	0.155901626164197	0.530535272600847	0.210699241394821	0.174055485910802
ACACATC	0.234589019071484	0.62058962923068	-0.0906134434664636	0.827481722592307	0.0872114290107001	0.756505694687264
ACACATG	0.186245384636539	0.731315598816748	0.524427065770948	0.0119596949372316	0.366837717632474	0.0156700422379407
ACACATT	0.0966790307818352	0.825014084991489	0.275770128140193	0.124116442315505	0.190531179100095	0.15245723760297
ACACCAA	0.0822866289746829	0.911429916188077	0.128563389161078	0.67304876296838	0.113791608067058	0.502171516926601
ACACCAC	0.350124437396277	0.405063993841467	0.235873841163842	0.430895818321454	0.300328559321082	0.0674378446191904
ACACCAG	0.226294675214321	0.6376557392577	0.169999540293952	0.524980405300042	0.205814840332084	0.186835109941709
ACACCAT	0.268148887221945	0.488995205734905	0.0996234264771822	0.692088892465784	0.190429781413936	0.156272228438201
ACACCCA	0.180585223461371	0.798355916536124	0.104592996160648	0.778413908002267	0.150586518602737	0.476619584995791
ACACCCC	0.206691033234994	0.669282877196798	0.254193679185566	0.341953007998116	0.236111324120673	0.151775759724373
ACACCCG	0.135100506234806	0.813075197957651	0.254584728142987	0.291506286046178	0.202345732084252	0.194231520089767
ACACCCT	0.325623492837502	0.400473429949739	0.254729526080527	0.290632698726735	0.298012210134929	0.064417296536402
ACACCGA	0.074959758040539	0.914089443197173	0.362667112491837	0.11837763724957	0.234003763362951	0.19358396700039
ACACCGC	0.264091428048266	0.707753705352629	-0.406721338391689	0.206445120999707	-0.0386217646536332	0.910556229290039
ACACCGG	0.0925181834723969	0.872975720990948	0.246417180547086	0.224627341312113	0.176089714703551	0.200453570180054
ACACCGT	0.232926430359664	0.552895598508956	0.0819651246819996	0.749368952134653	0.167585629794372	0.283211703914695
ACACCTA	0.180731835886145	0.74984027632241	-0.141370049295135	0.668016225224074	0.0319624743684513	0.899114497134081
ACACCTC	0.377566659427921	0.265298593454022	0.122473022747764	0.609100978482511	0.257810446839875	0.0865467853748577
ACACCTG	0.224152986603951	0.58080501082882	0.309373289173064	0.147776677359473	0.275763480829889	0.0523806449061688
ACACCTT	0.237594354780845	0.446202710317259	0.190373194753938	0.352326626536095	0.222382497262197	0.104385394449627
ACACGAA	0.254246888832553	0.655300307013708	-0.0458061167352479	0.915698936295613	0.117507051993344	0.615780867874133
ACACGAC	0.034125128111525	0.973629427563386	0.25535949539057	0.340613415289859	0.148421004888987	0.430907265893542
ACACGAG	0.039458099169317	0.964800364147378	0.179104835261524	0.48450433126645	0.113208146830026	0.557737241192384
ACACGAT	-0.278977804145271	0.721034185906241	-0.7018458179776	0.0127738487283519	-0.483818169312213	0.0137952576834249
ACACGCA	0.0293624206239982	0.974868134756071	-0.21908859064197	0.381181788254182	-0.0842113408128276	0.642200226596184
ACACGCC	0.185537904124546	0.729697552172676	-0.194048124260203	0.498882191326546	0.00517588531369778	0.984541879138017
ACACGCG	-0.281161749222612	0.740536802267609	-0.655621951142108	0.119811998400654	-0.446395959345092	0.102190728501051
ACACGCT	0.0917916016231335	0.886200428054006	-0.343533971092156	0.11456683544511	-0.10964733199352	0.588873813576559
ACACGGA	0.0327324471097339	0.968321859148131	0.0842021574864555	0.7737138247646	0.065334983298681	0.703883755258408
ACACGGC	-0.194656933496477	0.795519596109868	0.170012389013083	0.647353578683528	-0.0206442026196415	0.946599861241929
ACACGGG	0.00214235198942681	0.997773874969275	0.0169818197209968	0.951802370306342	0.0176856349396299	0.913932787411997
ACACGGT	-0.137203612512624	0.825918416050194	-0.227851994331191	0.343271566479713	-0.173393277176712	0.40131988954183
ACACGTA	0.331707202692528	0.31670707384726	0.11441367540734	0.643266138333527	0.232369772463857	0.107118088078669
ACACGTC	0.197892270367099	0.655034827829851	-0.285314085963189	0.224486847737283	-0.0210894752911313	0.935556791629651
ACACGTG	0.0717812699980728	0.910117027017708	0.191810485925946	0.470274585665886	0.139940490105888	0.422969647609777
ACACGTT	0.32899319941562	0.203523189178687	0.0266792012629966	0.919749822325633	0.188105018082298	0.219489918959597
ACACTAA	0.0823774081959042	0.893688752618645	0.15334231689334	0.576977780480092	0.123987940325531	0.458600670622
ACACTAC	0.148126335050121	0.810073260600513	-0.0536991848026849	0.894791060262884	0.0643421639675375	0.82041965184211
ACACTAG	0.0495901425423574	0.940641494772852	0.360309269769357	0.125991977351643	0.203522608159643	0.258010307627198
ACACTAT	0.180642307389487	0.669282877196798	0.313372103866396	0.137797544187557	0.252291613119478	0.0901797200271619
ACACTCA	0.190395991972564	0.668376872269687	0.254752844639378	0.271773425001923	0.228684221270812	0.122473213224838
ACACTCC	0.304554344198332	0.50248817939904	0.08611569015029	0.781035350692495	0.211042406958922	0.312910756925034
ACACTCG	0.118871379891237	0.827115409445071	0.415205779013819	0.0265647708307851	0.276949225062958	0.0657210562289798
ACACTCT	0.234631730234313	0.426005951231179	0.152083707578422	0.495116665450469	0.200935077725126	0.118455811980159
ACACTGA	0.225740902933199	0.591229337836064	0.312121209973671	0.130597406013623	0.272722704353647	0.079845332357883
ACACTGC	-0.152655865619969	0.843056848075183	-0.252570006275467	0.386751993007157	-0.192192642086383	0.367879956949515
ACACTGG	0.256952679277159	0.384509819470416	0.233844968547834	0.226039256145962	0.25307553392144	0.0338034485199034
ACACTGT	0.0366111413912891	0.946957038968702	0.223481868419983	0.238431194699884	0.136373615707857	0.310088705924959
ACACTTA	0.131141300214159	0.783110734271425	0.32003826492398	0.0846227222036873	0.23282518117983	0.0616836021796089
ACACTTC	0.250219285918508	0.419236240335175	0.198845637850717	0.367120913591326	0.232655446621668	0.0875305244802082
ACACTTG	0.182415729972292	0.606037625174832	0.24854968502591	0.226017206720305	0.221306540593691	0.115114366428569
ACACTTT	0.0703564169648154	0.875385653611959	0.379140673269124	0.0142193754305099	0.229892725448652	0.0783122991947452
ACAGAAA	-0.019117013631059	0.987696643138925	-0.195115792150955	0.582181812762495	-0.0967081466106226	0.675289336600832
ACAGAAC	0.0915867694352808	0.89449731693289	0.103002443978723	0.771456791628894	0.102241429134619	0.670480010553002
ACAGAAG	-0.127484393009155	0.852759647934556	0.0142788172189865	0.974635463261162	-0.0569669189408804	0.849201227752962
ACAGAAT	0.121020923335275	0.798355916536124	0.220764275585187	0.315199206536795	0.178563268032626	0.175978071260521
ACAGACA	-0.11281657162299	0.86182625585794	0.235191430293718	0.355723824747197	0.0701232353197056	0.720400199400201
ACAGACC	0.153875100987518	0.805184817195361	0.0759908580317283	0.839155287356749	0.122583442867481	0.571110291460827
ACAGACG	0.154879445060561	0.820060976201747	0.166799381924756	0.604161498848947	0.169627998701496	0.356832040488582
ACAGACT	-0.0020488260435028	0.997965337947922	0.237873482516888	0.243359393855088	0.124808720294505	0.384845965865695
ACAGAGA	0.00657546696973723	0.995183670824082	0.26089673027601	0.333391109954137	0.146703397157279	0.438209816719661
ACAGAGC	-0.103142738674466	0.908698470159489	-0.153391443017282	0.657366547353613	-0.120938828282992	0.552607704749018
ACAGAGG	0.0799065728430501	0.894689747247769	0.111592547559802	0.654852514171058	0.103130251571984	0.503110650907481
ACAGAGT	0.0811935150420189	0.89449731693289	0.28179145761857	0.195991568167195	0.191027168813476	0.19344644829628
ACAGATA	0.106743471104375	0.874456952224389	0.178621483978633	0.495225667258449	0.147577663461411	0.419750598638105
ACAGATC	0.0539945621240422	0.931314549434163	-0.0193252712519517	0.951662654181114	0.0266210406088486	0.899514762817896
ACAGATG	-0.230633404684193	0.801940361156869	0.0966312810741397	0.845719153988871	-0.0625928070716112	0.829724640743586
ACAGATT	0.251310134787681	0.35065364151106	0.256470443447233	0.163201398721388	0.261110552358144	0.0528629762330372
ACAGCAA	-0.31911090659505	0.591229337836064	-0.288938845938264	0.382240018274808	-0.296070071660455	0.117163180178247
ACAGCAC	-0.0558039806480263	0.946957038968702	-0.645255339847976	0.0156867485367537	-0.320876991162068	0.168965213733198
ACAGCAG	-0.132925930903812	0.838301891756559	-0.432421435194646	0.0574647450887017	-0.274130090855571	0.0940547658773695
ACAGCAT	-0.0686063522191555	0.917212851621222	-0.112458117282076	0.663566508472759	-0.0822517448409498	0.646030895094036
ACAGCCA	-0.0862137548144288	0.910117027017708	-0.433212854739922	0.0684704729634586	-0.256389784249705	0.138113434843617
ACAGCCC	0.145888084494389	0.795519596109868	-0.321531207383389	0.139709723573659	-0.060189500591204	0.814163020011799
ACAGCCG	-0.195990923068792	0.753170529182422	-0.12355805770208	0.682148206272883	-0.152054284622119	0.373146246107561
ACAGCCT	0.0864680009935393	0.872975720990948	-0.0992326999276668	0.668826246725132	0.00370762470663566	0.985631013791708
ACAGCGA	0.0692795734959676	0.917717055525401	-0.533070751511816	0.0204509517741576	-0.19998828615705	0.383896466371942
ACAGCGC	-0.447739100014325	0.591229337836064	-0.815245719429921	0.0163497457820949	-0.614106230697993	0.0138769434072745
ACAGCGG	-0.112127559362359	0.845093979611994	-0.167297733612653	0.473220382272256	-0.131893488149677	0.39757958421643
ACAGCGT	0.0128843710316156	0.990143898400448	0.018198749573073	0.955519214819381	0.0210009156021842	0.941205829484232
ACAGCTA	-0.508812732127771	0.249308350295495	-1.08344708565494	6.90527789219627e-06	-0.789025972173335	6.3484773845409e-06
ACAGCTC	-0.0837093906635961	0.89449731693289	-0.39963154820655	0.0696896527678777	-0.217668452969581	0.30112836049283
ACAGCTG	-0.242243814196356	0.591229337836064	-0.138276462603124	0.655091961751892	-0.184750852411576	0.29309377692755
ACAGCTT	-0.128139572413376	0.813108158436121	-0.487530344901086	0.00910788404965482	-0.294328620757228	0.0741949564230184
ACAGGAA	-0.600868729738481	NA	-2.17155653899544	NA	-1.36121650005054	0.00122970745942965
ACAGGAC	-0.150837544092874	0.810073260600513	-0.059815063706272	0.854801915132624	-0.0994983222568417	0.597494949792717
ACAGGAG	-0.00907613502618928	0.990179710810274	-0.116731997456078	0.698350163401659	-0.0516899381162924	0.834431553615055
ACAGGAT	0.0694969256900015	0.909999054947726	0.090047968807739	0.757352664221769	0.086900348911207	0.627858948274231
ACAGGCA	0.130030705731234	0.872975720990948	0.0409449288491642	0.901399235292702	0.0933207795225806	0.675269664481411
ACAGGCC	0.0366172743549997	0.961279177082262	-0.0933596775397906	0.709306969664908	-0.0199985300307295	0.916890371127234
ACAGGCG	0.183819858448174	NA	0.502570580017706	0.301746970573284	0.330217785840756	0.322576788425123
ACAGGCT	0.193600333527235	0.713487531322027	0.0434025511361045	0.889151667893416	0.126437661577474	0.485523463804652
ACAGGGA	-0.639368914639662	NA	-0.576296483499585	NA	-0.604162014285396	0.107197443455256
ACAGGGC	0.0194310938216676	0.984469671256117	-0.0877871518902574	0.770338088546904	-0.0262737264683738	0.888159547012872
ACAGGGG	-0.0960277021231489	0.864788032559537	0.205638279557854	0.39206557777817	0.0545855025555568	0.796586861306372
ACAGGGT	0.0675540705086556	0.917212851621222	-0.10779264888906	0.68551431586472	-0.01053606274549	0.958739341232635
ACAGGTA	-0.153068075486678	0.783899684633207	-0.11018751696965	0.732043024787089	-0.128150836150652	0.593009936776956
ACAGGTC	-0.320251888752525	0.526265898019965	-0.85292335710093	0.000760329900895815	-0.54862441228341	0.0148090608711796
ACAGGTG	-0.0940353740394516	0.888375632869289	0.00112032856046127	0.997210721136943	-0.0392912047950415	0.830994701008224
ACAGGTT	-0.0662229408938601	0.913094305843827	-0.0139682280228718	0.960910793114011	-0.0330122849284179	0.847613454979637
ACAGTAA	-0.017023655346153	0.988528967362032	-0.10439334971906	0.73267419841859	-0.05262198860346	0.789987438594301
ACAGTAC	0.0374481370752636	0.959645879068994	0.050854260498381	0.867808629791967	0.0514040337579529	0.766375418930115
ACAGTAG	-0.0155716857804804	0.990032876498156	0.0919311047138523	0.741244136254649	0.0457188423202606	0.835962540763537
ACAGTAT	-0.0356072724018729	0.948370885007289	0.0394498267681761	0.872384377627427	0.00994660322098949	0.950149611894565
ACAGTCA	0.217963412425509	0.688438623798266	-0.0762877773211954	0.802568212468596	0.0774642150113139	0.687174785754098
ACAGTCC	0.276508397721228	0.382006725032369	-0.0934977760789209	0.716134296992791	0.103614423092382	0.56924815926992
ACAGTCG	-0.0144842564790247	0.987635966627352	0.0752404735490731	0.774967408062808	0.0406226342867833	0.814163020011799
ACAGTCT	0.12624283292328	0.7883474157347	0.168101650774658	0.380529647418703	0.154455581424023	0.256858785513245
ACAGTGA	0.103816212207886	0.89449731693289	0.0879686483915085	0.802568212468596	0.102687798891283	0.614022427608885
ACAGTGC	0.0504688382620381	0.93837236191008	-0.203363527567201	0.406041583528346	-0.0690276588984444	0.710281426160269
ACAGTGG	-0.0074777845139394	0.990143898400448	0.17068400829178	0.391818536257325	0.088392135617971	0.538543272106917
ACAGTGT	0.131398622601733	0.743601297200114	0.0277126087272223	0.911498533888256	0.0885845831125933	0.529757552881729
ACAGTTA	0.115793590838898	0.810073260600513	-0.151205880420062	0.559141128184337	-0.00425049737273115	0.986696307942871
ACAGTTC	0.0533121132757129	0.932438603788443	-0.0209956443444661	0.941942156486042	0.024814205562679	0.896967821394298
ACAGTTG	0.0377745646173209	0.946957038968702	0.0240670489679225	0.928445592258957	0.0390493377160094	0.797076548434645
ACAGTTT	-0.0438859312001424	0.925771889718193	0.0711326167959593	0.735149335906041	0.020146031215313	0.897053819288905
ACATAAA	0.125292011054564	0.792298428925275	0.311391234487979	0.115257413190473	0.218975667392306	0.166027182247006
ACATAAC	-0.175280943333133	0.786360560458644	0.115489944957834	0.776571043995933	-0.0384109060646258	0.904268616970582
ACATAAG	0.0777408307622007	0.906441127714685	0.210960797445882	0.385571857379924	0.149356541589199	0.37452295902938
ACATAAT	0.0521595349277868	0.917717055525401	0.331102529455482	0.0416166587622955	0.200504181481335	0.132435113794221
ACATACA	0.301162068300158	0.332833609414181	0.220583438254624	0.302397776985081	0.268985438706815	0.023675327851265
ACATACC	-0.249768635575917	0.724240056445264	-0.325612111230007	0.284660611862788	-0.278471838435641	0.193199535440783
ACATACG	0.0818804495157706	0.904120728847073	0.452678087284123	0.0265647708307851	0.274386269396623	0.0780530898072429
ACATACT	0.281545564567736	0.449533744997576	0.230753640387816	0.275110302412795	0.264318632541726	0.0960686898141485
ACATAGA	0.0181651455121863	0.984469671256117	0.184184898952464	0.496793003555642	0.0990283371635756	0.687577635911822
ACATAGC	-0.114076998092848	NA	-0.246321524777424	0.680451946854848	-0.167353464756828	0.693996358242877
ACATAGG	0.186059029809432	0.705464138376062	0.190958524406526	0.396250996459843	0.195576892942937	0.1903713057837
ACATAGT	0.258465568776258	0.477137353389941	0.13925630111579	0.603517705166406	0.209288690371869	0.210709914197135
ACATATA	-0.0370218289014657	0.952157780353795	0.317933109734529	0.171605645715587	0.138003080215453	0.503533229491078
ACATATC	0.0690848378601727	0.926659263326306	-0.118628130024035	0.772705961142008	-0.0100304270863654	0.978140002494726
ACATATG	0.157387213850331	0.747036283429468	0.425666492754784	0.0266851200784513	0.297953834924324	0.0235387787594274
ACATATT	0.160975913311529	0.587926281454672	0.284450770982208	0.102593306919027	0.227388092709769	0.0815823101975574
ACATCAA	0.136901965214058	0.76616616721346	0.00524437755351479	0.984542122364953	0.0800847447967099	0.595138032748682
ACATCAC	-0.0118333852251179	0.990143898400448	-0.171445107111961	0.479910706339798	-0.080332195088675	0.670200747025683
ACATCAG	0.18015984353206	0.668376872269687	0.27635976691366	0.162421315830892	0.234704900807634	0.0495574030360639
ACATCAT	0.134849962870176	0.721034185906241	0.27397329814401	0.147127052020884	0.210635711824716	0.106894997130768
ACATCCA	0.181074955374187	0.670247915813935	0.104136374551941	0.66810088586981	0.150559288550382	0.260320286948743
ACATCCC	0.170078411838018	0.689527086238926	0.30082189337433	0.122922291638071	0.238244048987242	0.109356705858274
ACATCCG	0.191574197848145	0.683877756278214	0.32838798535115	0.154405626452588	0.262732030371333	0.106505443271048
ACATCCT	0.175023628983251	0.6376557392577	0.183022685675452	0.333432510775537	0.186142464030175	0.141680014713769
ACATCGA	0.27407538805139	0.366836128330554	0.113998450829049	0.649292027267603	0.204260983953534	0.153305058897268
ACATCGC	0.072181372319163	0.931314549434163	-0.529753504609798	0.0427935926618955	-0.210324814061388	0.373475089772054
ACATCGG	0.109936203387592	0.789066674721548	0.161579170003751	0.389396528038287	0.142300436225516	0.255782549490018
ACATCGT	0.234634394735	0.566406427787716	0.155907076993737	0.421944473541122	0.203682764415782	0.174288945506541
ACATCTA	0.108016246830175	0.820397522753363	0.0123322655845279	0.965538067506453	0.069391330409085	0.680735408981485
ACATCTC	0.311103820025792	0.263365520508216	0.116768602937846	0.641519155073278	0.227442388200379	0.178213249824306
ACATCTG	0.42067293010166	0.0639809474354877	0.564734380274117	0.00177444481373083	0.497390148747248	0.000122919714237
ACATCTT	0.272617720341714	0.214912921385195	0.445334749226182	0.00427416276721339	0.364126421597725	0.00200575552784668
ACATGAA	0.129920108127493	0.828932324398672	0.0751682596948579	0.807231154424273	0.110472174642795	0.482651816695342
ACATGAC	0.0520106990926494	0.934588852199211	0.063746466695528	0.845927134513819	0.0634297256529363	0.774847631508843
ACATGAG	-0.123062362749527	0.810073260600513	0.154868655631692	0.501657053153114	0.0161647114939183	0.942590752020197
ACATGAT	0.141652047453952	0.731218593486556	0.11951952128228	0.565527708056265	0.13826937605146	0.29476017194147
ACATGCA	0.0346835389711538	0.960790724046776	0.0422068625085193	0.87941881846333	0.0450327101411028	0.804895107716924
ACATGCC	0.0396308081774164	0.956190106379199	-0.157214908391949	0.545752385079927	-0.0443911569350636	0.840496235263257
ACATGCG	-0.0511797697630059	0.961429586812274	-0.0419572623860665	0.914626456731777	-0.038899956816524	0.859128126389497
ACATGCT	-0.11641543683526	0.80951810944678	-0.229759900535939	0.238067327412285	-0.164030614235143	0.214006268233013
ACATGGA	-0.0686297110586749	0.913094305843827	-0.0966087555510844	0.721251136710986	-0.0750902307559924	0.675269664481411
ACATGGC	-0.00394614049828024	0.997773874969275	0.191067993783708	0.700708643126158	0.0948712692483605	0.776579063792545
ACATGGG	-0.0251531093522746	0.973683334499212	0.0815825415123503	0.73267419841859	0.0344578539420272	0.834921646440748
ACATGGT	0.0578899280638293	0.918494407919997	0.238481821008641	0.285652125995283	0.149504389283841	0.392407356383019
ACATGTA	0.123345295990049	0.789207869704618	0.0172910572643136	0.951439170027485	0.0791242718534204	0.581196497856329
ACATGTC	0.186530574739873	0.685155023034424	0.0951935014804774	0.758401886814496	0.151077969180932	0.441368667307503
ACATGTG	0.0943612359510389	0.844560654972449	0.12863884593115	0.557570090512375	0.118137103884587	0.38118697522009
ACATGTT	0.136971940461951	0.718618045038046	0.165462189998341	0.367120913591326	0.158308444700801	0.214652915562599
ACATTAA	0.114784231936588	0.797004082682576	0.191202744824643	0.32056281358193	0.158780317093814	0.271358301269573
ACATTAC	0.0763034259441665	0.886200428054006	0.106075656539501	0.719315015191228	0.0966500801845724	0.661993275873578
ACATTAG	0.0214583034324772	0.975131746924362	0.277740280538651	0.189184633497927	0.149535169361772	0.401221841759889
ACATTAT	0.128458342003613	0.712012699515071	0.438762274250158	0.0100892356864204	0.285120744025718	0.0516587165717702
ACATTCA	0.228343124565184	0.430798951901446	0.36175866275436	0.0310915550866146	0.301919282524566	0.00852050184764743
ACATTCC	0.241091449412071	0.535194508891842	0.158245126298294	0.504054728857084	0.209641642381127	0.231420272317824
ACATTCG	0.082552165771446	0.860551909881203	0.388924267746442	0.0213831094212373	0.239625178492599	0.0901641226957925
ACATTCT	0.256196559650579	0.255050167379079	0.40982378105052	0.0245711420941721	0.338697540022672	0.00936999333512227
ACATTGA	0.104910218065911	0.812401761036811	0.278331836778753	0.115135347954184	0.197371504989061	0.127226048325945
ACATTGC	0.0204387543880504	0.982397100339504	-0.430641610587114	0.0882678307258942	-0.18676132995291	0.385363180921402
ACATTGG	0.195618512801028	0.526265898019965	0.4028979199981	0.0107320483271152	0.304876779193561	0.00950880734429576
ACATTGT	0.155962567425008	0.630939515215754	0.39163929742129	0.0128414397692613	0.282240081961456	0.0154634455326229
ACATTTA	0.0878514112374243	0.814903007293938	0.344736348220071	0.0574932978434391	0.219051110770184	0.144667547116955
ACATTTC	0.135308101704812	0.728628982993598	0.431111797401693	0.0148554116284452	0.281858063186043	0.0799560814100563
ACATTTG	0.16374111215404	0.596770926389679	0.350399448853475	0.0392680617774709	0.262275032192984	0.0323155941280684
ACATTTT	0.222396169333659	0.345382830570463	0.48901049305566	0.00181031481038804	0.356996247236792	0.0103350731944144
ACCAAAA	0.0489899776104844	0.968347236867151	0.178587561804105	0.674940457669258	0.122589719683956	0.627982792129958
ACCAAAC	0.23270775489051	0.803780118292368	-0.0831583672206843	0.880048121251272	0.0947721666360114	0.792940733685299
ACCAAAG	0.106931769194856	0.91641683506849	-0.300206477154033	0.404318511103007	-0.0989314390505313	0.75763964333048
ACCAAAT	-0.0335451968560714	0.972727415325169	-0.0647713963618738	0.842452804390554	-0.041010541287416	0.826053975331046
ACCAACA	0.307635703062033	0.482311947638405	-0.0208778358782232	0.954620145566861	0.153597567123543	0.397628140357303
ACCAACC	0.22397556421812	0.76431442701667	-0.372417743164976	0.16029151739554	-0.0637381841777158	0.815651636697511
ACCAACG	0.190083405549456	0.746747110131246	0.19225633171643	0.495626092956679	0.198920274754321	0.178738963188347
ACCAACT	0.254311550107917	0.526265898019965	0.264798157007398	0.246321787598318	0.269206117337429	0.0791313556812933
ACCAAGA	-0.00596426207962299	0.995834047019797	-0.0225476946276188	0.953873526125429	-0.00606017616052577	0.9813821886075
ACCAAGC	0.173632753220243	0.885925785901877	-0.33103417099531	0.438515922301399	-0.056421203091037	0.867350073328678
ACCAAGG	-0.109129357460885	0.869057429222538	-0.129868273946841	0.62540219983966	-0.1118498578598	0.507229862238785
ACCAAGT	0.157934116165174	0.785668681503497	0.00936959060676124	0.976806687239915	0.0926177506737282	0.598345947893308
ACCAATA	0.107835862277667	0.877714263559682	0.0539736781971127	0.86515539938006	0.0891538138386673	0.617288864218304
ACCAATC	-0.0794407606872993	0.931314549434163	-0.511866509629401	0.0341537981150272	-0.288686561289552	0.145287889681711
ACCAATG	-0.452157091072469	0.41842755420395	-0.273656780374138	0.411938083151478	-0.348120691364803	0.0673843553184438
ACCAATT	0.146072645546266	0.787107140293634	-0.0463293373999309	0.863092827010967	0.0560032404750249	0.764515352879986
ACCACAA	-0.102136020710754	0.91641683506849	-0.48081185169001	0.122208114284669	-0.29418128408795	0.191378020186092
ACCACAC	0.17701529861018	0.788996683181926	-0.670456873203373	0.00434235193372407	-0.215418065479238	0.398736236421746
ACCACAG	-0.102932742265925	0.906441127714685	-0.168362479075836	0.596932440278911	-0.127723899637815	0.587036534567708
ACCACAT	-0.00101682707905277	0.998738026663447	-0.252863640133357	0.339027794358985	-0.122972670024184	0.520261182745702
ACCACCA	-0.0395615324604486	0.973515434818955	-0.10102848467891	0.800732997273354	-0.0625269284581698	0.797607377333288
ACCACCC	-0.0696078311479747	0.921747511308349	-0.0647686853391621	0.854779462802313	-0.0591723426957592	0.776339615858957
ACCACCG	0.0844957358647266	0.918355785575402	-0.0634075402150253	0.835300342101778	0.0197213930670536	0.936096581030671
ACCACCT	0.209391032043291	0.642816951511233	0.202692436639829	0.405379958538365	0.214324688083412	0.145558982638819
ACCACGA	0.116019431921336	0.87420989192596	0.116419930632194	0.701320476596999	0.12364278549791	0.572302762489141
ACCACGC	-0.0214883036278791	0.987826933787783	-0.683197101056992	0.0143881613635463	-0.334578366440884	0.138521726153989
ACCACGG	-0.0908097358344305	0.861839732642193	-0.0807168073919006	0.76916891413132	-0.0780582536119656	0.63974592539537
ACCACGT	-0.0143142822360552	0.988711356984349	-0.0531868038850708	0.873495401430805	-0.0261020646024609	0.902243540075707
ACCACTA	0.0793833183632913	0.909020129936487	-0.373590570161605	0.0882295612854938	-0.139912866613879	0.440763540546235
ACCACTC	0.0627467325364047	0.922265323407345	-0.209843473309931	0.336004894577762	-0.0606629298532578	0.755425455649438
ACCACTG	-0.0270503563658786	0.974673666421018	0.0119451024712938	0.967084268703769	0.00080388203979662	0.996249536500225
ACCACTT	-0.084927822884336	0.907703929633476	0.050260343792696	0.857169122161464	-0.00857806132391449	0.971942362175798
ACCAGAA	-0.488172172855334	0.40601578675893	-0.492391977335175	0.0762610464691866	-0.479641979390582	0.0177534932992161
ACCAGAC	-0.418783738620412	0.42866935190859	-0.7782029878958	0.00619969632175584	-0.579071754334144	0.00293767228461597
ACCAGAG	-0.0215344110793836	0.984469671256117	-0.35470527117275	0.165725709355177	-0.174856554081224	0.364506442893207
ACCAGAT	0.0827657276709288	0.902686893473828	-0.0321783767561359	0.918882539418741	0.0334511398619257	0.863107341467809
ACCAGCA	-0.131806744927218	0.882930975947254	-0.443174499681912	0.115011860393823	-0.282821568653576	0.141680014713769
ACCAGCC	-0.167985095638171	0.810073260600513	-0.624486732426593	0.0243956126453074	-0.384966989418814	0.0608706690201613
ACCAGCG	-0.439791658518528	NA	-0.872479281409381	0.118144471458692	-0.631622155874319	0.0777774006885187
ACCAGCT	-0.15595866229061	0.819089582062529	-0.623239232292613	0.0222556759909276	-0.367183730273285	0.095182035212754
ACCAGGA	0.0791967526804646	0.917717055525401	-0.172011438338468	0.550997674215586	-0.0312278470862968	0.900662881216091
ACCAGGC	0.117097204697687	0.874456952224389	0.0301315036907239	0.947734940707467	0.0809783139464687	0.738580311837051
ACCAGGG	-0.110246739329342	0.852759647934556	0.0386337362379576	0.903641307784183	-0.0313537954367744	0.880047500056312
ACCAGGT	0.053519856026118	0.926743201730169	0.164343046159003	0.495626092956679	0.113051359201505	0.515101203119807
ACCAGTA	0.0385906577721794	0.968871736679126	0.210569986129447	0.446533689840631	0.134278722620912	0.475923383701596
ACCAGTC	-0.173011737751559	0.795519596109868	-0.447715994937454	0.0491809069424736	-0.306057038946833	0.0655861142166257
ACCAGTG	-0.103450179384042	0.88758288839123	-0.162175604716039	0.637728023921362	-0.123628379904115	0.621645695063867
ACCAGTT	0.133993680358827	0.776785898578064	-0.0278871498101208	0.926185129278046	0.0625885814846677	0.716893545355248
ACCATAA	-0.0989419865497488	0.877714263559682	-0.221097693243356	0.433859182635972	-0.15235939375171	0.39007001615666
ACCATAC	-0.088931950137524	0.886200428054006	-0.199637511033722	0.415710289060112	-0.135884574157062	0.366044483526057
ACCATAG	0.0960981434968948	0.89449731693289	0.00562210040976199	0.985935236501023	0.0581656844191046	0.759433578874098
ACCATAT	0.12446589016718	0.808099881754766	0.0883944916241487	0.698017525148195	0.114243230163884	0.440499768592389
ACCATCA	0.163399567318957	0.720038556787551	-0.0652234597655093	0.818480707355073	0.0589035446769704	0.744174694833129
ACCATCC	0.404441869829154	0.126276204806267	0.107705936074382	0.650660193177218	0.266046848264623	0.0688819057656537
ACCATCG	0.183799451895434	0.669282877196798	-0.166061041167452	0.45406668647011	0.0230960229043444	0.912291668000529
ACCATCT	0.280513058962583	0.263719960524756	0.225900461904912	0.279863413079149	0.26127154661861	0.0387109132737984
ACCATGA	0.137416257338185	0.783765354463503	0.00158860443614391	0.996029587923255	0.0794202439367863	0.634475978752577
ACCATGC	0.0227289791060526	0.978617842475068	-0.251674245344121	0.337589463754643	-0.10599806802043	0.575432648805868
ACCATGG	0.0989518655891375	0.84441848779431	0.117755675753759	0.601092656817837	0.115126993652429	0.467777115101439
ACCATGT	0.10613032219239	0.813108158436121	0.146605561226138	0.499106461370898	0.134100359937365	0.281600262765488
ACCATTA	0.0938367543139218	0.856251579628933	0.0749615794116993	0.763349937229505	0.0923720490678906	0.502337360761113
ACCATTC	0.0628002513140496	0.917717055525401	0.127696064801015	0.627592920039657	0.105234897998567	0.566587296671797
ACCATTG	0.0651546843652992	0.906441127714685	-0.34052587902922	0.107429214378619	-0.122174243393807	0.518118089374026
ACCATTT	0.0323930264562767	0.950092983739627	0.0273195870841796	0.908961885702388	0.0377322423788166	0.785812622578592
ACCCAAA	-0.114025560077303	0.894689747247769	0.00894794527289958	0.98150765382273	-0.0416019083915667	0.856709619650675
ACCCAAC	-0.033851505992512	0.978617842475068	-0.413936147162911	0.188586504351886	-0.21006290405426	0.368651336344086
ACCCAAG	-0.2568556973634	0.655300307013708	-0.0859374396786635	0.813136062655826	-0.161835758738483	0.381963746974583
ACCCAAT	0.167146919497739	0.7883474157347	-0.167363999322297	0.568080364368714	0.00217429413745192	0.992788633434876
ACCCACA	0.013311728357406	0.990143898400448	-0.308453812318967	0.263479190789957	-0.14113144917528	0.451593152069346
ACCCACC	-0.187281543865697	0.812425699027289	-0.626924909724105	0.0165463773155176	-0.390254441164808	0.0616655244629412
ACCCACG	0.151504467026591	0.802417400419059	-0.0147467663571476	0.967004381517672	0.0758927233096732	0.713639057892074
ACCCACT	0.140691172718679	0.811767172628683	-0.105341870141278	0.72321491550933	0.0253184255863124	0.912485159921721
ACCCAGA	0.0376555314703852	0.966792959619879	-0.138147996842629	0.623629865530885	-0.0416738136567865	0.827955899015208
ACCCAGC	-0.252723445355609	0.778184070995052	-0.18271819654429	0.661183314615414	-0.2091563745091	0.330565809890135
ACCCAGG	0.176723321984226	0.729348910947944	-0.0625709897496758	0.825284174747359	0.0627565113076633	0.721898536618709
ACCCAGT	0.24798638621797	0.668376872269687	0.0990909026796621	0.735149335906041	0.183973257870203	0.34932474227125
ACCCATA	0.219980461064683	0.68581816918918	-0.391957365504123	0.108030498276994	-0.0711572736955535	0.782418750689514
ACCCATC	0.000172394738079797	0.999680393334755	-0.460215981942473	0.0550976476024508	-0.214477788451219	0.297541039352643
ACCCATG	0.249894536251462	0.6376557392577	-0.182947817670596	0.511061483975721	0.0363628476876975	0.875143295589836
ACCCATT	0.10048351439223	0.859095872527097	0.0218748957545495	0.941154932074425	0.0693004010566407	0.690763443243961
ACCCCAA	0.184366914474961	0.776785898578064	-0.179933694836173	0.582487034763247	0.0120369138382881	0.963445857459862
ACCCCAC	0.119376907766774	0.84198437948542	-0.33733371031775	0.114432220177898	-0.112099165950556	0.582987237228086
ACCCCAG	0.275487109725526	0.550574154777359	-0.0376956850578186	0.914916160792358	0.123289076721877	0.530134678591005
ACCCCAT	-0.0690734524864557	0.924302977674458	-0.143211010514374	0.577309466864834	-0.100855033677501	0.679387684695512
ACCCCCA	0.0832129135836414	0.915989219827813	-0.0663114716352531	0.874083626074833	0.0155900534416357	0.953818154429495
ACCCCCC	0.266302003920076	0.552895598508956	-0.0559284403003545	0.849640502966676	0.10599989145493	0.593009936776956
ACCCCCG	0.0702470284783046	0.915201059288569	-0.164431231988272	0.475307626483287	-0.0360995231341559	0.867044560623368
ACCCCCT	0.153169179731982	0.740536802267609	-0.0561093784082119	0.839155287356749	0.0542622211973301	0.748094799183581
ACCCCGA	0.103982127746039	0.890896157173743	-0.165604752748596	0.503799941744312	-0.0274534741229743	0.91207876097731
ACCCCGC	0.0422059420296817	0.951688471320447	-0.174134535005289	0.460350959780244	-0.0631664833144765	0.741022095950767
ACCCCGG	0.172347354805421	0.630491849690066	0.121039991972935	0.625549975766989	0.154490327255088	0.287791468796583
ACCCCGT	0.0478807705440568	0.937667675055856	-0.0223056990179978	0.935100415445285	0.0207876653610704	0.909426812404281
ACCCCTA	0.0734588985621938	0.913094305843827	-0.246695426406725	0.303801700122812	-0.0774938789185719	0.69321578748724
ACCCCTC	0.0917148801766084	0.862398772581104	-0.147256232377796	0.478174042292114	-0.0166843873395933	0.934084256604332
ACCCCTG	0.104924791339206	0.824905693821821	-0.303752719642716	0.171543157551639	-0.0927448460622118	0.643830653426969
ACCCCTT	0.0864675794680921	0.861839732642193	0.110474357388971	0.615369027617468	0.106756165667269	0.429892052769255
ACCCGAA	-0.182468938109144	0.777166848657649	-0.261571985804349	0.429117194473842	-0.214014378356333	0.281502115456836
ACCCGAC	0.0875339373928554	0.885513631436149	-0.203626348108374	0.396250996459843	-0.0440964704185697	0.83651148158983
ACCCGAG	-0.0591913180683413	0.926082891548558	-0.0997015232288842	0.702302514198291	-0.0715203629367161	0.680928302437849
ACCCGAT	-0.233225871856497	0.7093163567249	-0.756842964390102	0.000639186748309605	-0.482038300057934	0.00866443366854291
ACCCGCA	-0.0268312086180709	0.974868134756071	-0.394665538674803	0.0650358048431121	-0.203839122145228	0.225512337474297
ACCCGCC	0.131957234801229	0.783110734271425	-0.379976100499945	0.0403580731862671	-0.109148760219107	0.573052895933187
ACCCGCG	-0.332812555501183	0.550759354809049	-0.486499713977721	0.0754723968635265	-0.398867895674029	0.0212739271358524
ACCCGCT	-0.00993846783130629	0.990143898400448	-0.502505096551487	0.0204509517741576	-0.241751879688645	0.200185211244631
ACCCGGA	0.130513595418201	0.813108158436121	-0.168258359840508	0.508141825803601	0.00512280401246428	0.987533702368533
ACCCGGC	-0.0148749579244766	0.988528967362032	-0.183938436553673	0.568080364368714	-0.0873894260857086	0.713573628475924
ACCCGGG	-0.0103183520767223	0.989745607218713	-0.0877854939198868	0.6876734562835	-0.0389678141682652	0.840321227767165
ACCCGGT	-0.336415910874367	0.332833609414181	-0.550660853748183	0.00441372455629039	-0.436121964068209	0.0007620169652612
ACCCGTA	0.127656053084143	0.795519596109868	-0.219550847000011	0.325156891564109	-0.0448454173645138	0.835577844046619
ACCCGTC	-0.0529250639355931	0.923864491859317	-0.14881194258992	0.501524664466376	-0.0924656873796103	0.529447049247933
ACCCGTG	-0.0571288390848318	0.913094305843827	-0.246505904984063	0.199686278089996	-0.136492174576727	0.450564723086903
ACCCGTT	-0.0660753773448972	0.911429916188077	-0.221423202195957	0.297861311667555	-0.134273939007319	0.429009936404783
ACCCTAA	-0.0201818419005284	0.9852919680522	-0.155307026766681	0.567080721888437	-0.0815482440994389	0.678671559342753
ACCCTAC	0.190735760786844	0.670826643861718	-0.41107756727655	0.0391651775502479	-0.0963680488404906	0.660562775909572
ACCCTAG	-0.0189226508495511	0.984162603481203	-0.0338122290457143	0.915254199970939	-0.0189605393517923	0.928563965718339
ACCCTAT	0.10325054205507	0.813075197957651	-0.0843477458757296	0.719071628787272	0.0225903067154236	0.911105931327183
ACCCTCA	0.0905585589814756	0.872975720990948	-0.130328935187982	0.575488237896015	-0.0138572831614405	0.946769622128478
ACCCTCC	0.179347283878158	0.721034185906241	-0.0406108449289364	0.880295534966902	0.0765376771338156	0.682859788731146
ACCCTCG	-0.102032871007971	0.84172648072691	-0.20955632263046	0.276462221752941	-0.146870685869839	0.28980983517555
ACCCTCT	0.162681476478241	0.655614757658093	0.019635214603073	0.943948131093611	0.0978102437918026	0.488898080946964
ACCCTGA	0.0276060581997754	0.968871736679126	-0.00149291141163128	0.996241303519084	0.0204732312722824	0.913126853732322
ACCCTGC	-0.141212172576267	0.794843898514807	-0.244494950366014	0.247631681277003	-0.183909054423661	0.20286124053785
ACCCTGG	0.143541370858998	0.686438985702288	0.0795726720186731	0.735691760922373	0.12056707388876	0.411656034194235
ACCCTGT	0.133030950568348	0.743601297200114	-0.0385148569907567	0.873364078105519	0.0561481020484821	0.714505438623211
ACCCTTA	0.037984035910551	0.951743947367516	-0.192347604814041	0.377781160186006	-0.0711009428971706	0.675898556858214
ACCCTTC	0.151994539723463	0.716686393407203	-0.0440045469347944	0.85560626473942	0.0660348375464525	0.70275082939562
ACCCTTG	0.108425510236954	0.798355916536124	-0.0624423396552301	0.805077445157128	0.0313135275159972	0.845673100909979
ACCCTTT	0.0723248167590743	0.871803172032275	-0.125472935759183	0.513206599176981	-0.0180774602062204	0.91082799968197
ACCGAAA	-0.103344846269233	0.89449731693289	-0.328607813613311	0.252991642649566	-0.210172447426864	0.242224946391132
ACCGAAC	0.0865883343089615	0.888567076858541	-0.266719295755843	0.258347914916393	-0.0806701449397544	0.681260806490824
ACCGAAG	-0.151445827998706	0.80980772062029	-0.2552020098728	0.4206056919883	-0.194910873361643	0.318630885861366
ACCGAAT	0.0961451303789172	0.872975720990948	-0.0347284256887407	0.909113622917665	0.0357562429164553	0.86727926818924
ACCGACA	-0.130923319494501	0.83476059467447	-0.017450789742886	0.962293748215512	-0.0656050922517395	0.764938902637619
ACCGACC	0.0266445281515213	0.973579072968364	-0.234711934665129	0.257218977069996	-0.0963289559355821	0.532813692948763
ACCGACG	-0.0850866091484709	0.932636083175738	-0.165240971988968	0.636086337082239	-0.116746341627788	0.619669177641818
ACCGACT	0.0406813778649448	0.946894621700749	0.021017867344596	0.945576944539831	0.038969309348932	0.816016492462636
ACCGAGA	-0.0308393714433456	0.972727415325169	-0.108422837419124	0.664298797734067	-0.0614717122132696	0.72393994269087
ACCGAGC	0.162009682383304	0.813108158436121	-0.406232814923812	0.105460670027649	-0.102785185975247	0.701021621385197
ACCGAGG	-0.0344612452259122	0.957916332904886	-0.283865388552852	0.147648805489085	-0.150784381398608	0.315357742427237
ACCGAGT	0.111514452760125	0.839643057256505	-0.0243633825935227	0.931013957129762	0.0532972217330123	0.777953208365144
ACCGATA	-0.365356703678912	0.607545812063043	-0.481857464741628	0.150834050788194	-0.417739736217554	0.0539999828611793
ACCGATC	-0.134440371618125	0.782922096875971	-0.46529332105027	0.0114989282133827	-0.290467476732214	0.0383176847373566
ACCGATG	-1.22224249735421	NA	-1.71074783528118	NA	-1.44327604271173	0.00162293783102733
ACCGATT	-0.1061731857308	0.865199268379516	-0.0697994526479995	0.859494141554805	-0.0788831406786958	0.740887119196544
ACCGCAA	-0.357555421061172	0.477137353389941	-0.786941177952617	0.00258270967101377	-0.571727093059627	0.00198435181758507
ACCGCAC	0.0381713985481419	0.966801807375818	-0.911171124659058	0.000165864703893932	-0.395798242442842	0.13181043889157
ACCGCAG	-0.2601621755847	0.566406427787716	-0.400266498158349	0.0904493286885019	-0.323032014876124	0.0292090727891397
ACCGCAT	0.124053333943888	0.813108158436121	-0.292734393635499	0.183243670450227	-0.0858663396502799	0.680683971393904
ACCGCCA	-0.0960527410993464	0.886200428054006	-0.287983536477634	0.328426051779438	-0.187659594415403	0.400129907691944
ACCGCCC	0.0510991125194688	0.932438603788443	-0.351593043112791	0.0612198979340397	-0.138794998542937	0.417896864403118
ACCGCCG	-0.278756162067809	0.552895598508956	-0.339424638411609	0.148440629138827	-0.301305196163452	0.0263190490238304
ACCGCCT	0.025446871002463	0.973629427563386	-0.327108443678249	0.0650460050804035	-0.144851051728074	0.344741859460067
ACCGCGA	-0.192427138415422	0.703378493211116	-0.511220409597593	0.0237754965743058	-0.345096916218551	0.0304127125697564
ACCGCGC	-0.29846412471598	0.668376872269687	-1.05753233943468	0.000155521869735557	-0.630238800809701	0.00942021942467047
ACCGCGG	-0.23443102758315	0.526265898019965	-0.416868034239638	0.0272978021925467	-0.318745463874984	0.00938629878688622
ACCGCGT	0.0221729666413344	0.978617842475068	-0.47781643416003	0.0637412614099325	-0.201185311857894	0.390205358541512
ACCGCTA	-0.348634294986709	0.552895598508956	-0.879131548792362	0.00313105378094206	-0.612232079003248	0.00774868157273462
ACCGCTC	-0.169881440476747	0.718618045038046	-0.662856613818444	0.000404920845507038	-0.407692068861497	0.0149429163179288
ACCGCTG	-0.411016434111955	0.492976652862057	-1.02295151122421	7.50730514081158e-05	-0.713449819729848	0.000731892236472311
ACCGCTT	-0.0858852240182072	0.894689747247769	-0.983871097606961	1.68089238982147e-07	-0.557980569490497	0.0150169498193055
ACCGGAA	-0.184986234298392	0.857067744004409	-0.759572266534701	0.0392680617774709	-0.448147481138404	0.0743892280369547
ACCGGAC	0.0979988075942612	0.862091468729444	-0.195900161549529	0.357383345997697	-0.0336881526989153	0.87701334940464
ACCGGAG	-0.142095487338684	0.795519596109868	-0.313200157002159	0.141738465143722	-0.217989264132857	0.14850435496183
ACCGGAT	-0.216821908248997	0.632046477823078	-0.26470730627426	0.257482988773775	-0.231837524023751	0.237561329212855
ACCGGCA	-0.226460708806618	0.611358088245019	-0.123019898670695	0.673456130404705	-0.16799449195957	0.315963433600623
ACCGGCC	-0.0200376277174255	0.978617842475068	-0.215640335712456	0.289043777621639	-0.106492822969292	0.493912420174825
ACCGGCG	-0.668569788317943	NA	-0.42291483856976	NA	-0.570947102374861	0.166027182247006
ACCGGCT	-0.154963794173306	0.747036283429468	-0.0128650512519637	0.964988288460788	-0.0774762850783118	0.639574089113983
ACCGGGA	-0.112919450618755	0.84351639562127	-0.300873541096703	0.172766340971806	-0.198334242350828	0.160010264819365
ACCGGGC	-0.159594954317016	0.738932727412499	0.118978473243598	0.655091961751892	-0.0248821183924887	0.921239530625328
ACCGGGG	-0.251944841117219	0.386170525743934	-0.194092892400131	0.323963880412414	-0.216115303796288	0.0716614907889216
ACCGGGT	-0.192037017289215	0.566406427787716	-0.252289459176344	0.189793029791121	-0.212863419627321	0.150024268027079
ACCGGTA	-0.0825427120791637	0.888567076858541	-0.78775084779467	3.83328357359756e-05	-0.398476712797263	0.0628891875090291
ACCGGTC	0.0773512662914512	0.886200428054006	-0.204120870519278	0.362783856256734	-0.0516040938123699	0.799783710384523
ACCGGTG	-0.468992027565926	0.203523189178687	-0.951155642484939	8.74033909298462e-05	-0.690172019870497	0.000129276968999003
ACCGGTT	-0.268356051974022	0.367609165190434	-0.382080143888517	0.0288077612755577	-0.314501749887785	0.0298695826114426
ACCGTAA	-0.0883105337033599	0.904120728847073	-0.516395236026251	0.0141688971996682	-0.305480308894857	0.0998836841974516
ACCGTAC	-0.0283833837819799	0.968607538667996	-0.566562361839807	0.00205510755920976	-0.265278403624617	0.190743522360547
ACCGTAG	-0.168331469783512	0.731100541215296	-0.282987898000039	0.277042662437732	-0.218319986365231	0.228021666635361
ACCGTAT	-0.0673108314617624	0.894689747247769	-0.202903077420542	0.311447085096294	-0.12775774129097	0.339662878602375
ACCGTCA	-0.0692906644939918	0.900495985968246	-0.145746171160724	0.542022219104426	-0.100478370107664	0.546182199418668
ACCGTCC	0.0748465056876842	0.868130873637069	-0.186568132181318	0.299658557391767	-0.0470691196161398	0.764203475888845
ACCGTCG	-0.323747687384058	0.31741184958958	-0.448332278646604	0.0301074099275868	-0.37802297228825	0.00293767228461597
ACCGTCT	0.105468135667008	0.795519596109868	-0.145699339093486	0.471043226849371	-0.0150661373085238	0.93724478642419
ACCGTGA	0.0159064613077376	0.986135623045014	-0.225652595599786	0.270609357487066	-0.100230855458642	0.569777075574129
ACCGTGC	0.00230210994477802	0.997347636121035	-0.447906687557966	0.0126249111483135	-0.205555472945122	0.228807497233476
ACCGTGG	-0.0832816454763874	0.836552858969144	-0.194066291925766	0.323963880412414	-0.130418704574309	0.320292128940741
ACCGTGT	-0.0201095559282808	0.978617842475068	-0.195160810777038	0.294170708639454	-0.0962510520493016	0.581500049313952
ACCGTTA	0.0626431576842865	0.911180344625945	-0.314567118161865	0.0933338352994839	-0.122154697092233	0.474591705035494
ACCGTTC	0.0363235935730279	0.946957038968702	-0.275773866568521	0.123329230096018	-0.110326422397538	0.485238423718678
ACCGTTG	-0.166368452300549	0.705464138376062	-0.319766486741972	0.114409503012994	-0.236291611665647	0.0844003552163235
ACCGTTT	0.0102942067796017	0.988528967362032	-0.197197075110398	0.248458376994476	-0.0875854739315278	0.525616191542765
ACCTAAA	0.0427741986795342	0.959645879068994	-0.275213317538551	0.270621562878592	-0.106209437724613	0.567489282455732
ACCTAAC	-0.145335521422444	0.89449731693289	-0.791963679670429	0.0530641475810402	-0.430369783767385	0.147832099015469
ACCTAAG	0.212565723761623	0.698077853446521	-0.0818351100711281	0.79419410360437	0.0725335927738566	0.711193810098921
ACCTAAT	0.14470335145729	0.747036283429468	0.0449516757996285	0.863391494033074	0.104273883335326	0.508091568357713
ACCTACA	0.313910226834875	0.382006725032369	-0.0112236887898799	0.969922858385949	0.163569696810896	0.328466775723602
ACCTACC	-0.235329037845901	0.744917005709885	-1.0804698176567	0.000329986724283016	-0.621563774720539	0.0159188335844341
ACCTACG	-0.0412260107861087	0.960790724046776	-0.154538403705868	0.568586581854868	-0.0885871202912262	0.650623689122911
ACCTACT	0.21412622422316	0.526265898019965	-0.138371649550559	0.520114618074495	0.0540923439053377	0.780350500798507
ACCTAGA	0.384449283752667	0.332833609414181	-0.435784956737631	0.129242645296437	0.0435688845450283	0.910771558536535
ACCTAGC	-0.333220083131348	NA	-1.39862772815956	0.00298086053755465	-0.808076481304765	0.0285856580110489
ACCTAGG	0.103492010541392	0.842927010220986	0.0257032649573597	0.932073822866754	0.0740703477108863	0.718204764676701
ACCTAGT	0.206274174381944	0.774012361300107	-0.207257468721484	0.586558940385052	0.0240250024368468	0.943318466290174
ACCTATA	-0.0400940058118922	0.951045991706478	0.0987583817836361	0.694211284263205	0.0356716220381519	0.832992096187557
ACCTATC	-0.168807200872495	0.813075197957651	-0.785119460733537	0.0211203818551125	-0.42806470610742	0.150844461598053
ACCTATG	-0.0238915308422287	0.97521051967185	-0.191273121615412	0.392808537115593	-0.0959615276587161	0.582912595222096
ACCTATT	0.158233552210551	0.687045081123405	0.0356318867757607	0.902092646910215	0.11044279280303	0.619023939837949
ACCTCAA	0.067286783554739	0.91641683506849	-0.21378904124339	0.354553841353192	-0.0644285212332735	0.722564539884218
ACCTCAC	0.0645426018937239	0.938763563341391	-0.514705759418201	0.0188091216565344	-0.188891875247337	0.457771631679291
ACCTCAG	0.12423654811458	0.860647661625578	-0.0731641158909224	0.827481722592307	0.0366401586912012	0.887100604422217
ACCTCAT	0.207006981391596	0.535194508891842	0.00769813880029616	0.976806687239915	0.116475191352091	0.385857085441969
ACCTCCA	0.0903702790615748	0.870331351367061	-0.37703810178091	0.0808716563636802	-0.136620351047985	0.477959738930288
ACCTCCC	0.118915515147439	0.844328954364695	-0.696921337230038	0.000155521869735557	-0.247695698880093	0.31465222642629
ACCTCCG	0.093891704500711	0.874456952224389	0.0169090150551467	0.953873526125429	0.0643033705799202	0.725172027441377
ACCTCCT	0.00115562936384852	0.998738026663447	-0.0342895038453712	0.892035130308806	-0.00884741766409803	0.957788421952509
ACCTCGA	0.0164784368855133	0.984016691072959	-0.0508866161295029	0.840795579952042	-0.00886989439762346	0.963358197317221
ACCTCGC	-0.0591859813871603	0.938379255723137	-0.838560358450932	8.16885155762791e-05	-0.424373028568327	0.0489529899873463
ACCTCGG	0.0981253469352031	0.833650453647068	-0.0615411974962823	0.781726225604788	0.0281414759661345	0.878866467545944
ACCTCGT	0.0817709526710032	0.872975720990948	0.0835344954395721	0.700708643126158	0.0898174783770503	0.54563080961449
ACCTCTA	0.102334170163842	0.864788032559537	-0.246725314186833	0.259241852570568	-0.0567239085206445	0.79760160465719
ACCTCTC	0.0924038668363722	0.844560654972449	-0.636155331217602	0.00106297083354315	-0.249405826278504	0.252792989409887
ACCTCTG	0.127467678861224	0.824616337349947	-0.00932468642778676	0.977097990745959	0.0669873462555845	0.722564539884218
ACCTCTT	0.118626910260845	0.751654739681758	0.00457007922496143	0.984516959478535	0.0715849057519332	0.627982792129958
ACCTGAA	0.0425049237554365	0.965908285050409	-0.228889775182521	0.362310727919225	-0.0815476237655992	0.716893545355248
ACCTGAC	-0.131531906450031	0.810073260600513	-0.324036569093885	0.114802455836564	-0.216134218665708	0.179063756114242
ACCTGAG	0.0960787586335627	0.864487794327865	-0.207277392211678	0.353490839262409	-0.0447418829653701	0.829994087738226
ACCTGAT	0.147064421762996	0.704564592799511	-0.049839712341208	0.836714146777233	0.0583776989318063	0.694019689159436
ACCTGCA	0.061771652294548	0.916023168780988	-0.188968832450558	0.362369269484538	-0.055261941232152	0.749380148921517
ACCTGCC	0.0721432327986973	0.910117027017708	-0.449164559676998	0.0170073193375325	-0.174233675681603	0.369487458401143
ACCTGCG	-0.328724256545597	0.531147514267463	-0.513984477552774	0.0620693311013109	-0.411515039311713	0.0151128591706683
ACCTGCT	0.00382382055910801	0.995838167847194	-0.466929592677812	0.012570749381959	-0.213756835693335	0.243302236185734
ACCTGGA	0.0982403198529042	0.829115515904933	-0.168364544079052	0.407061658294494	-0.025350840604962	0.886399947199535
ACCTGGC	-0.108618101307373	0.856450799178171	-0.558232201529447	0.0116111865143467	-0.308649531383162	0.115496480006946
ACCTGGG	-0.149167873623251	0.728428271841312	-0.135983652272351	0.491391538078713	-0.135569885590255	0.3607718583744
ACCTGGT	0.113847780534627	0.785465181532271	-0.124909739553576	0.538984173917601	0.00811202123773044	0.969749694183014
ACCTGTA	0.0237312345116221	0.974868134756071	-0.0766491896231526	0.746094332706488	-0.0180808639626971	0.917010702610904
ACCTGTC	0.0713412905007814	0.890896157173743	-0.237388310321853	0.240731349722658	-0.0686332939229377	0.721520709563123
ACCTGTG	0.0474706956132168	0.937667675055856	-0.346445970786672	0.0628077227666183	-0.133244899723374	0.476268170877871
ACCTGTT	0.109433490018232	0.769202527899948	0.00282653830848259	0.991832208759912	0.0651063295706178	0.681260806490824
ACCTTAA	0.184409563726302	0.640211586565591	0.00245688572013419	0.99297095792478	0.104646051955489	0.504774271043711
ACCTTAC	0.0148000875735989	0.987252023685144	-0.368219695160586	0.0776444228523479	-0.151786525735733	0.480032235348248
ACCTTAG	0.127630039906153	0.777166848657649	-0.0485501873392446	0.858261572488888	0.0523270139374344	0.785165785693183
ACCTTAT	0.107403776663698	0.793691785578125	0.00618563611504712	0.980203391572314	0.0655188571522564	0.672271223460494
ACCTTCA	0.120261692098015	0.774012361300107	0.0943935272051166	0.682642677943091	0.115375137374216	0.410406585409973
ACCTTCC	0.0771653976743457	0.872975720990948	-0.287415414124879	0.17619947724686	-0.0865722222371118	0.682649443032989
ACCTTCG	0.136629589279144	0.74984027632241	0.00706120982225563	0.977515390074955	0.0810542943988554	0.587970201376932
ACCTTCT	0.163010275790234	0.591229337836064	0.261048107662964	0.104846534754168	0.218767001043374	0.0400275821903827
ACCTTGA	0.244748559320864	0.477137353389941	0.153842682346702	0.435202597909615	0.206808247560468	0.0992513944425886
ACCTTGC	-0.0743396545341466	0.911429916188077	-0.560619694009746	0.00575682862912652	-0.291978892326954	0.14430530007698
ACCTTGG	0.193178926512402	0.506210284778593	0.155300171997265	0.381864408988565	0.182228830610474	0.102092799673572
ACCTTGT	0.222268050536162	0.366836128330554	0.0347527991624143	0.889418531367628	0.140700083968483	0.356606426260701
ACCTTTA	0.1708546087841	0.580998910824565	0.198525412151598	0.277185268989239	0.191026800443967	0.17434258847093
ACCTTTC	0.0191978539338396	0.978617842475068	-0.297561280952142	0.105661017011425	-0.120620381468676	0.521142369939643
ACCTTTG	0.136843129731458	0.755020143092869	0.106241374797903	0.587252374091876	0.129930991588162	0.320363952525039
ACCTTTT	0.199552620521517	0.425803156512178	0.15107117647365	0.391524238083806	0.184300818289672	0.15245723760297
ACGAAAA	-0.297839358310892	0.685315146433171	-0.504334879282667	0.0876304371259752	-0.394342741128403	0.0359668456489022
ACGAAAC	-0.041106093695993	0.966505433929196	-0.247753121388178	0.387887817487608	-0.13563749775621	0.463445844471378
ACGAAAG	-0.263854396069845	0.685315146433171	-0.305498890750876	0.276613263297589	-0.277286560656322	0.116573399720382
ACGAAAT	-0.365788072624281	0.270439117038626	-0.318054101710092	0.177628513607447	-0.332993157006922	0.0168767565796758
ACGAACA	-0.00460902178558711	0.996488628172936	0.105010019620974	0.774459101824675	0.0555506270448397	0.806510090177416
ACGAACC	0.0273663963840823	0.978515024131544	0.0102303474659494	0.978289146693009	0.026287801596717	0.91036921701617
ACGAACG	0.0577025382030961	0.940035787850799	-0.184561528402834	0.548100120989088	-0.0533638313234111	0.809293433496817
ACGAACT	-0.115662337511619	0.813657195933413	-0.134340819269006	0.591964167741069	-0.117136356040969	0.451593152069346
ACGAAGA	0.0958855805190576	0.910117027017708	-0.00449299085214684	0.991167524771242	0.052323356436362	0.835292335452944
ACGAAGC	0.271730259617329	NA	0.109076824281696	0.874881623536067	0.2027822044981	0.571770733516949
ACGAAGG	-0.106682228650117	0.857471532905347	-0.0510978928575314	0.863092827010967	-0.0732093561532916	0.685590434113961
ACGAAGT	0.0162841191183522	0.987635966627352	0.11136164104908	0.679544763552204	0.0704054968724227	0.714505438623211
ACGAATA	-0.300654195051862	0.506543963476682	-0.340448554225071	0.174090073916834	-0.31248429123906	0.038241270835859
ACGAATC	0.0149092231374558	0.987907325628914	-0.175982300845595	0.536635491469005	-0.0684676723873642	0.755796868056711
ACGAATG	-0.213056130773229	NA	-0.271385822394372	0.585343037493555	-0.234984915318107	0.443823567706455
ACGAATT	0.0421188325698956	0.939808116846939	-0.0402850523310292	0.880016948667087	0.0102082552097514	0.958193918826338
ACGACAA	0.0548988076327885	0.96321872555897	-0.431262261063161	0.128164890073004	-0.183730898352441	0.458035823629777
ACGACAC	0.184449432510117	0.716391718854237	-0.197345017387577	0.399208776659322	0.00523824642530405	0.982829521397936
ACGACAG	-0.130015215964077	0.872480675452203	-0.56691402244862	0.0319202622310581	-0.338628426651189	0.0792918923284729
ACGACAT	-0.213452836235922	0.690713223135513	-0.410744464784191	0.0741178783031333	-0.303929201122665	0.058350687752173
ACGACCA	0.0203101896337688	0.986708457377128	-0.161923222300667	0.593484285093861	-0.0588527579091199	0.809945030952607
ACGACCC	-0.0804956188681471	0.886200428054006	-0.0554023839009088	0.842452804390554	-0.0615924724475356	0.724393059777844
ACGACCG	-0.0311895812368334	0.973683334499212	-0.0478354728784783	0.876274762020543	-0.0319602546530626	0.874777887761057
ACGACCT	-0.0904832363803482	0.864553005050351	-0.121170783092177	0.606696373531045	-0.0979531823629899	0.519781963784593
ACGACGA	-0.250501648842094	0.780001529445417	-0.361571044281713	0.267493507705822	-0.297318599828664	0.173202752697481
ACGACGC	-0.00413571667011163	0.996984467954278	-0.464284502146402	0.0723153671285205	-0.222937401764391	0.286185848197952
ACGACGG	0.00649187887701905	0.993649445698826	-0.0746075742741353	0.786987550036771	-0.0256551493453795	0.897053819288905
ACGACGT	0.338770581305202	0.489113556551946	-0.0306640181995115	0.9333559026337	0.168922131473063	0.470290480693515
ACGACTA	-0.325559770751782	0.591229337836064	-0.850308507985348	0.000493973103726925	-0.559563230601692	0.0105901689171766
ACGACTC	-0.343479199469732	0.310250931371632	-0.288222740744335	0.172063588323138	-0.307526147097843	0.0159188335844341
ACGACTG	-0.273247489969071	0.604560531232201	-0.25293085053596	0.401555660036114	-0.25641651515896	0.12641781234216
ACGACTT	-0.0703621135707088	0.906441127714685	-0.211894932756076	0.29120203679904	-0.133418976560872	0.315357742427237
ACGAGAA	-0.260947163910535	0.755020143092869	-0.788512328836809	0.00811017965759504	-0.519342805027587	0.00907505397812451
ACGAGAC	0.0975664760766378	0.906613539623965	-0.114216980298547	0.733228803618779	0.0101398831772532	0.97629782300039
ACGAGAG	-0.0295472210867088	0.974673666421018	-0.252881313360572	0.42672526916981	-0.132692272987637	0.579701511762899
ACGAGAT	-0.138906119256453	0.7883474157347	-0.282229340867788	0.192031031809102	-0.200547654664865	0.18962832470645
ACGAGCA	0.104489870108724	0.862398772581104	-0.233821126053416	0.479910706339798	-0.047754264219623	0.863557980036159
ACGAGCC	0.177335821090837	0.774012361300107	-0.0355472433452789	0.926516033232641	0.0885211849370613	0.753801067513684
ACGAGCG	-0.429821035167868	0.510756235443725	-0.600030155597921	0.073116938531573	-0.501555887066027	0.0221263898249793
ACGAGCT	0.0164250531136388	0.984162603481203	-0.252497048431463	0.219312682744716	-0.105252871603315	0.530989280648796
ACGAGGA	0.194790713221059	0.697355216918864	-0.0977430833093627	0.755565712523611	0.0756583646993516	0.794872205913957
ACGAGGC	0.124632057111359	0.917717055525401	0.0800542026942074	0.889633834790004	0.109058064441454	0.737045707840266
ACGAGGG	-0.143703377300465	0.735582205521443	-0.128895662209746	0.596928766780432	-0.129781244941944	0.493911291715808
ACGAGGT	0.00708658921828064	0.991445663603631	0.000173342503268897	0.99914989879932	0.0112985746136083	0.950461903689776
ACGAGTA	-0.330804224101211	0.458920142067432	0.00825048167154108	0.980850626728704	-0.167105760002137	0.43482538483523
ACGAGTC	0.180091304609528	0.718618045038046	0.170688219962487	0.582446933311276	0.182100862918322	0.353928418537039
ACGAGTG	0.0670812053016525	0.932438603788443	0.202542291145914	0.564947175195395	0.144090897966346	0.49690108130028
ACGAGTT	-0.101877635475946	0.844283453980172	-0.0394435109505511	0.894499308954143	-0.0640551498765138	0.736435377098594
ACGATAA	0.0499219184503592	0.949577280891556	0.0207534679821456	0.952282115626321	0.0430437735662108	0.815651636697511
ACGATAC	0.199727182418633	0.655496158545412	0.251682215871218	0.236917283233449	0.232802643590566	0.0657210562289798
ACGATAG	-0.19710978724481	0.794843898514807	-0.530427512530877	0.0922025301692382	-0.353158655777183	0.0746977720176967
ACGATAT	-0.165883435290242	0.713489888906271	0.15703169377815	0.559995456735148	0.00448989317502808	0.986188197228274
ACGATCA	0.179773373643045	0.715487765080962	0.377853229279609	0.0770504119373083	0.287466268347235	0.0432105699520328
ACGATCC	0.26976832797487	0.365471433550735	0.189704161496182	0.357383345997697	0.238240369636442	0.0443773700506657
ACGATCG	0.0661428964861693	0.916023168780988	0.206884295350972	0.371085775320733	0.139687834314595	0.390663812294476
ACGATCT	0.154676274158698	0.731100541215296	0.258105972828436	0.194290347034533	0.210819611578369	0.167977186142175
ACGATGA	-0.343347254125556	0.688641840710488	-0.137643297868216	0.814300947270949	-0.222658770184862	0.51222184250184
ACGATGC	0.0849829904669398	0.936633995858876	-0.0877279124609056	0.826756412457355	0.00739456846671104	0.983133321065934
ACGATGG	-0.186564469609632	0.802417400419059	0.119125483504099	0.743269252124397	-0.0242374343643707	0.924547691230046
ACGATGT	0.0566506602571523	0.951045991706478	0.301715987080013	0.423908283928255	0.190290334578387	0.459628658137702
ACGATTA	-0.194121251153029	0.675782464378221	-0.0259232296734426	0.945871870506961	-0.101702024424797	0.60668973852863
ACGATTC	0.151356354527757	0.693066974425912	0.0979666945701956	0.661065488073082	0.132587956209033	0.308061870047846
ACGATTG	-0.107904183656414	0.903224618639382	-0.133922610236352	0.732122546000844	-0.113546006323837	0.617288864218304
ACGATTT	0.00232535467818557	0.997347636121035	0.199001257924638	0.339184473906048	0.10481829842927	0.504049852694817
ACGCAAA	-0.354689033282071	0.407168821619408	0.0392098451844497	0.922984393715046	-0.164304766413179	0.466833648178074
ACGCAAC	0.21655802514211	0.734682248926381	-0.406842319373483	0.243461585319711	-0.0797891850203883	0.799783710384523
ACGCAAG	-0.140548793021787	0.794267276907893	-0.256910398545839	0.420019811564503	-0.191258801844751	0.373735871821851
ACGCAAT	-0.132132817037458	0.795643992452568	0.0993021808839309	0.731245587940742	-0.0148488586342505	0.950241447339667
ACGCACA	0.268714654322684	0.526265898019965	0.220352041183504	0.402692025465744	0.252638257206492	0.11566001535195
ACGCACC	0.246323473579429	0.637549837150107	0.0180968902070846	0.963242022125256	0.14300827331468	0.492752117533501
ACGCACG	0.0774507694943226	0.912013460836761	0.25405632080281	0.251009935058103	0.166888049653716	0.373662478228094
ACGCACT	0.0224732929836377	0.975830017349574	0.0863696165245074	0.724526798438084	0.0595298019366161	0.736435377098594
ACGCAGA	-0.0894932282831758	0.890622174717959	0.0357185366546674	0.917950639617704	-0.0248063922010025	0.919781298216746
ACGCAGC	-0.0919447323304842	0.926890943980474	-0.439232224804311	0.267493507705822	-0.249335343184325	0.348672914527195
ACGCAGG	0.0344954764241642	0.960790724046776	-0.327230464190802	0.0907726670031193	-0.132383926390554	0.43980664823129
ACGCAGT	0.0877236330772021	0.886200428054006	-0.0712922612761709	0.810247999245829	0.0210812498519038	0.927934371583661
ACGCATA	-0.0168552345599427	0.989747554115742	-0.222927227892194	0.361665053919433	-0.11048201941672	0.615108028989618
ACGCATC	0.231082557703363	0.669282877196798	-0.484784645501304	0.0526889981456345	-0.0789092434458969	0.79891883095697
ACGCATG	-0.125705855269508	0.837550366517173	-0.272059848429559	0.268061288495391	-0.190603408625622	0.250603941933216
ACGCATT	0.0961383264243481	0.840582224224299	0.0918482399805341	0.746613366864024	0.100852096872736	0.592450029975559
ACGCCAA	0.0247327108247814	0.977583464168284	-0.213744220836218	0.400044667694369	-0.0777887348650046	0.724393059777844
ACGCCAC	0.137259266512896	0.824905693821821	-0.23146194281873	0.348487410038077	-0.0406198801384144	0.852317864837653
ACGCCAG	0.0429623857815546	0.94919299710365	-0.289320828062837	0.15673151906739	-0.112222160819174	0.514812197573448
ACGCCAT	0.149922339710687	0.740536802267609	-0.102133518670834	0.67602025292582	0.0336025702436259	0.854521994113573
ACGCCCA	0.345703681358508	0.255050167379079	-0.11716087297895	0.641067404611986	0.123233287397333	0.490150286236982
ACGCCCC	0.0915881006573638	0.877714263559682	-0.277744699260051	0.260071131786219	-0.0742136672125301	0.744407893427774
ACGCCCG	0.265676618708768	0.386170525743934	0.0850461229304076	0.714189840088531	0.186389086184521	0.191378020186092
ACGCCCT	0.141937119338785	0.740536802267609	-0.00682267248812542	0.980203391572314	0.0774337228478989	0.65155961322858
ACGCCGA	0.148835043476323	0.777166848657649	-0.104634516913818	0.67304876296838	0.03491923459913	0.867044560623368
ACGCCGC	-0.228261102350082	0.74747967811166	-0.531756637357854	0.0408697060345676	-0.364705558037342	0.0540039524243056
ACGCCGG	0.0785900231679258	0.89449731693289	0.0645112282698384	0.840392758119125	0.0795312126957338	0.694812698002711
ACGCCGT	0.156240379622754	0.769202527899948	-0.226297364941797	0.385822900706271	-0.0192469502700647	0.940975677393089
ACGCCTA	0.0531136233780881	0.93891772378973	-0.0680479424120933	0.817280830773616	0.00184864163639761	0.992189328804569
ACGCCTC	0.129718803986977	0.76431442701667	-0.0601724232442257	0.844866691364479	0.0476723688220958	0.829238280389172
ACGCCTG	-0.0228230022882241	0.97521051967185	-0.0426419072774914	0.867808629791967	-0.0250707288859537	0.887739454285375
ACGCCTT	0.143742302006294	0.707753705352629	0.0854239118903776	0.720130746894813	0.122822150759413	0.402068931750219
ACGCGAA	-0.220480483150166	0.74747967811166	-0.244469287052009	0.438352626615275	-0.225351543385106	0.28974622557595
ACGCGAC	0.139176726626855	0.85756627494284	-0.509919165745845	0.0884084920964485	-0.152985199686976	0.58961331255282
ACGCGAG	-0.256142535710275	0.552895598508956	-0.3269775515336	0.168846334852756	-0.282488960020339	0.105199509319603
ACGCGAT	-0.159502828658052	0.791187732319871	-0.463326682328732	0.0474755703401449	-0.288171211190893	0.188362147391159
ACGCGCA	-0.0083059727201907	0.994996021741717	-0.221297435459775	0.430619581063117	-0.10136850594119	0.692538967811854
ACGCGCC	0.0139754411464038	0.990143898400448	-0.49512396341899	0.068873479566379	-0.200484933267795	0.451542459818937
ACGCGCG	-0.2600144216736	NA	-0.766391045487255	0.0574647450887017	-0.494446540932605	0.0470388013837703
ACGCGCT	0.0934150599189885	0.886200428054006	-0.433080769675991	0.0687994266573507	-0.138774820204446	0.573997542608009
ACGCGGA	-0.0686312404120995	0.929139353342329	-0.0122575876133914	0.969922858385949	-0.0369850897364834	0.886519959074245
ACGCGGC	0.355770507811483	NA	-0.613279484029008	NA	-0.141572606091262	0.799458267623226
ACGCGGG	-0.0362427368996039	0.951782104812245	0.0133738566019808	0.964647260628921	-0.00404426989324306	0.984233533509852
ACGCGGT	-0.153152976358733	0.848352559912153	-0.299529288910329	0.327043612403705	-0.215401037610633	0.318630885861366
ACGCGTA	-0.214583432925705	0.584230928602612	-0.202272270605173	0.367120913591326	-0.20172122412467	0.148598623150252
ACGCGTC	-0.675164259273161	NA	-0.8357483132214	0.0674366898220528	-0.743315533249613	0.00542710522803117
ACGCGTG	-0.0873958011172035	0.87420989192596	-0.351310846399739	0.119811998400654	-0.208686094029527	0.200985047611138
ACGCGTT	0.119295871664812	0.7883474157347	-0.287968092573787	0.119966578515528	-0.0592485936400819	0.80233238907528
ACGCTAA	-0.466173965784595	0.328056934895237	-0.590850722946796	0.0356298408362992	-0.519738410189383	0.00189544305787726
ACGCTAC	-0.0915005385684501	0.921747511308349	-0.538458417422948	0.0758275131747522	-0.298388603523294	0.204618806526542
ACGCTAG	-0.335196622457029	0.625301926900095	-0.336762612269089	0.345282764574242	-0.330897083900187	0.146091704498871
ACGCTAT	0.0419019281683261	0.961839476512523	-0.329409501436353	0.256373750884184	-0.115586078059875	0.681735234445885
ACGCTCA	-0.0413335317739812	0.951743947367516	-0.257232135706556	0.28597498726077	-0.138134146282455	0.419082535891846
ACGCTCC	-0.0691971382092165	0.927208744971214	-0.208803920136314	0.396351179538908	-0.130589704913684	0.453439540031635
ACGCTCG	0.0610878762861651	0.906441127714685	-0.105935307061708	0.612720929589083	-0.0127285348060362	0.941773336969477
ACGCTCT	0.000775137316372085	0.998738026663447	-0.185276805647417	0.412922852898704	-0.0834608509284514	0.617582520898889
ACGCTGA	0.150990514464222	0.75738871453278	-0.0927700519979778	0.763735282768411	0.0448889103240808	0.84907864715432
ACGCTGC	-0.0116677753482069	0.992080771101102	-0.768955970830118	0.0105874057796399	-0.359071298327642	0.160010264819365
ACGCTGG	0.0825598763247177	0.882683820310663	0.118116699665112	0.545436750098919	0.106867460212954	0.487383583246471
ACGCTGT	0.261342862904057	0.366176528760778	0.194635897574636	0.497450758228554	0.237686872683312	0.25638091497271
ACGCTTA	-0.137439771045859	0.801687120431487	-0.312017089342166	0.187550175372393	-0.213281656189469	0.196141038961077
ACGCTTC	-0.0665669416500637	0.930508292840887	-0.351617277097811	0.145182893092695	-0.193603153362826	0.344741859460067
ACGCTTG	-0.198564869186575	0.570700895255459	-0.192296521970896	0.317052231814045	-0.187723677216382	0.143404174341489
ACGCTTT	0.143257248860834	0.780385535479591	-0.303248913707963	0.175574873913122	-0.0581820259668332	0.817482493918731
ACGGAAA	-0.284722302291988	0.76156826116543	-1.03473137817714	0.00336226990515761	-0.601302825716669	0.045505873317634
ACGGAAC	-0.0125987354363264	0.990143898400448	-0.189946825309805	0.469977759146115	-0.0891173203356735	0.68617624302166
ACGGAAG	-0.222548422964866	0.672815462105471	-0.222638693022442	0.391368470563322	-0.21588115089955	0.298194620222386
ACGGAAT	-0.139992756821455	0.776785898578064	-0.350230040625905	0.0502874170806395	-0.234230011375716	0.0979229308366542
ACGGACA	0.137723448527206	0.819777086849279	-0.0340374742284067	0.917766398253549	0.0666542705992674	0.799783710384523
ACGGACC	-0.025044490339749	0.973579072968364	-0.178852348880072	0.385733049223836	-0.0941968338868821	0.489691364698438
ACGGACG	-0.241257416902693	0.617416602074112	0.0407163580157214	0.901265935259492	-0.0924101948397544	0.611155784280841
ACGGACT	-0.0468505749349927	0.926226536894447	-0.0584335607659599	0.815984418397875	-0.0448883569674534	0.770149938742053
ACGGAGA	-0.0380141038799615	0.951591183804356	-0.0976620668267108	0.690662097084886	-0.0598300319611791	0.70752748964896
ACGGAGC	-0.157745378861724	0.774012361300107	-0.399907497619428	0.0540197486150519	-0.26431613742628	0.133174201856857
ACGGAGG	-0.093823664731589	0.812401761036811	-0.0084637350882793	0.976590975467303	-0.0438522986433807	0.796764119654348
ACGGAGT	-0.0854284724448916	0.865790717537535	0.0551720578337947	0.81198603648749	-0.00928934327987222	0.959803478571963
ACGGATA	-0.00947446686095547	0.990143898400448	-0.125040649315396	0.59907071797637	-0.0565918355276912	0.789138723422395
ACGGATC	0.0386216843847292	0.946894621700749	-0.248257798104991	0.173206066202005	-0.0874309335024452	0.65015028061431
ACGGATG	-0.316622876556024	0.618346426120678	-0.115044270681825	0.749246745099244	-0.212159721262996	0.313846284870549
ACGGATT	-0.032105220464729	0.95499647885723	0.0651165025917834	0.775024114820004	0.0219936588612898	0.90144687211312
ACGGCAA	-0.33978939235268	0.542076617153173	-0.969736218030536	3.78190521769123e-05	-0.621782315968125	0.00341853082762748
ACGGCAC	-0.32764765468788	0.332833609414181	-1.0213768029885	5.3005426067651e-08	-0.638473349383363	0.00107907889778056
ACGGCAG	-0.239088597488334	0.638253260938038	-0.44298856706557	0.0615909115564098	-0.331186371714538	0.027445414194218
ACGGCAT	-0.235959690068502	0.500261197415714	-0.418178985623133	0.0235031537100579	-0.312055855314077	0.0613894944991338
ACGGCCA	-0.0944788758807238	0.864788032559537	-0.664412569542184	0.000860483112757818	-0.349727433910608	0.084094956967851
ACGGCCC	-0.22480652302332	0.53559361107	-0.518751921360244	0.00320492496163521	-0.359265748566924	0.0106241805429331
ACGGCCG	-0.208028450186065	0.716682326876382	-0.0789379438115601	0.810056626810206	-0.132005588884436	0.483291501915979
ACGGCCT	-0.157073822349689	0.6671409777154	-0.435433835361533	0.0112696697631433	-0.281537942409495	0.054005138877441
ACGGCGA	-0.199280641771382	0.782316343538077	-0.174036554456842	0.610411998749227	-0.181070722770008	0.443944011264878
ACGGCGC	-0.499201770884962	0.265298593454022	-0.536015369287827	0.0304476943397529	-0.509640261164345	0.00168911798972797
ACGGCGG	0.211752784643061	0.76431442701667	0.427952717802686	0.0433821858256907	0.32675719903254	0.0688456975171043
ACGGCGT	-0.0949625175044484	0.891095573714093	-0.163342726017092	0.508430507531072	-0.121139269630824	0.445892640165218
ACGGCTA	-0.26090701432368	0.425901047482884	-0.484169564361166	0.0161781320546095	-0.351640855402368	0.081032542905783
ACGGCTC	-0.210998853526329	0.516375625924311	-0.563216732509181	0.00036249816657017	-0.370245977649513	0.00976964531706553
ACGGCTG	-0.0898175251678194	0.886200428054006	-0.101035460999707	0.718075433895463	-0.087871458321153	0.587638875135057
ACGGCTT	-0.206804478673593	0.552895598508956	-0.627838877199675	8.4838875462826e-05	-0.391721207898399	0.021599399696174
ACGGGAA	-0.509963173809785	NA	-1.89399255214903	NA	-1.13131808846924	0.0466283011959481
ACGGGAC	-0.0578852769954825	0.918494407919997	-0.111137666643024	0.654852514171058	-0.0762783115911717	0.646030895094036
ACGGGAG	-0.12587545654069	0.810073260600513	-0.131084274183801	0.561895413122152	-0.120756197395331	0.430517382940684
ACGGGAT	-0.0576042540250417	0.923409539460814	-0.137784541924295	0.551038537824525	-0.0894268265724415	0.566644916994682
ACGGGCA	-0.14115007547452	0.779693644164592	-0.0824196042056313	0.783737446342554	-0.105524411127779	0.559395249502311
ACGGGCC	-0.156140666221423	0.721034185906241	-0.00519633511512727	0.982562489279753	-0.0754035160674315	0.641920696828054
ACGGGCG	-0.0134407086377984	0.992376470900443	0.478130529839537	0.184700045096412	0.24856804170659	0.400203503630183
ACGGGCT	-0.0393135245020289	0.940859602003205	0.0591645681428607	0.811258471724413	0.0154770349535572	0.934439803602322
ACGGGGA	-0.0271286646946258	0.973862295308713	-0.0908425214590159	0.719808381458866	-0.0502427037282552	0.792940733685299
ACGGGGC	-0.0717057291378573	0.893904213869125	0.142559115145427	0.508141825803601	0.0406733068629141	0.815016360893779
ACGGGGG	-0.104727095191192	0.782526325111354	0.0185689304013486	0.938191818216866	-0.0388934259273008	0.817482493918731
ACGGGGT	-0.0912358275072195	0.845419474762647	-0.0382716372593114	0.864528878524736	-0.0592310052001821	0.749336285690353
ACGGGTA	-0.0672932914352445	0.91641683506849	-0.183063824434594	0.372723095908218	-0.115689695671011	0.484081876017858
ACGGGTC	-0.168424801406952	0.631675970013197	-0.322059548936104	0.0656052054471022	-0.235100007087577	0.0746349136463532
ACGGGTG	-0.203535957061736	0.526265898019965	-0.215649408319959	0.314939797057575	-0.201544920469015	0.136462090707761
ACGGGTT	-0.0526507155227285	0.913094305843827	-0.0858520171295871	0.67304876296838	-0.0610339374430133	0.700260156311923
ACGGTAA	-0.471611353009037	0.316114371165832	-1.49109595480434	1.15840263325848e-07	-0.918308438958454	0.000571395465161187
ACGGTAC	-0.262703742136492	0.382006725032369	-0.43226424525469	0.0155817072994417	-0.33197528845219	0.0489529899873463
ACGGTAG	-0.14503340165666	0.731656769239224	-0.287060254061473	0.14967150790262	-0.202457704424057	0.251532558828224
ACGGTAT	-0.172445073983232	0.591229337836064	-0.279867207809608	0.144920791794893	-0.215763934537725	0.134046895684593
ACGGTCA	-0.626337197443355	0.0787876071993227	-0.980608745845418	0.000237339078134667	-0.794657965312867	2.96229140118137e-06
ACGGTCC	-0.0686796289252868	0.886200428054006	-0.166089719444344	0.415846347090763	-0.107961150066991	0.459628658137702
ACGGTCG	-0.244615540456713	0.426383399316359	-0.205055944473836	0.303715164144223	-0.216729664889285	0.0559852241200237
ACGGTCT	0.0172418243951732	0.977583464168284	-0.106527506615151	0.678160164224036	-0.0342468480517532	0.867430260214739
ACGGTGA	-0.132143078098881	0.786107636443561	0.000933766956441671	0.997210721136943	-0.0569235723578493	0.732170896130178
ACGGTGC	0.0670566659226603	0.89449731693289	-0.0951370529922107	0.707402012086496	-0.00432969960619713	0.984541879138017
ACGGTGG	-0.0609665659952802	0.890754041571663	0.0125334124644982	0.958871534209014	-0.0181929440957752	0.912616854151616
ACGGTGT	0.0310664133527959	0.955829734017627	0.0665134786917586	0.76206126736661	0.0562610935416215	0.713664138246492
ACGGTTA	-0.27198061722657	0.333871575476989	-0.607822714216821	0.000406854329812155	-0.420920213287532	0.00754988774417979
ACGGTTC	-0.101378764177764	0.798355916536124	-0.336939616215204	0.0389253368078019	-0.206838803009414	0.129982794444629
ACGGTTG	-0.10076947515312	0.798355916536124	-0.110276391724748	0.59377716666802	-0.0976948897716	0.425160421167201
ACGGTTT	-0.181556945849703	0.53559361107	-0.32003068825862	0.0697154360360316	-0.240257600810223	0.079845332357883
ACGTAAA	-0.11543537526803	0.870331351367061	-0.61084705460435	0.00763959826719904	-0.361505156312042	0.0429993360376309
ACGTAAC	0.147540410685977	0.813108158436121	-0.637766801439526	0.0374850919375056	-0.193965799891046	0.542750470256222
ACGTAAG	-0.493243675899613	0.0708360448180368	-0.363641614703712	0.0968823301694628	-0.419547950823049	0.00159966663242959
ACGTAAT	-0.152217872108845	0.746328235781575	-0.317761892270288	0.0783812865874094	-0.228395489545256	0.0811747073184128
ACGTACA	0.15509902548402	0.747489229794924	0.149211172502951	0.541807226133051	0.159841523321703	0.280417924932889
ACGTACC	-0.171851436180018	0.810101971061468	-0.724171994964659	0.00167391086756932	-0.423318231639357	0.0436598967229085
ACGTACG	-0.143668609876152	0.795519596109868	-0.405901920252106	0.0426576211974494	-0.267779551960634	0.0778841792011007
ACGTACT	-0.105431726249971	0.812691188030324	0.00400686902991762	0.98832357300648	-0.0429193837759389	0.800186317298245
ACGTAGA	-0.0523087441765474	0.940444227312853	-0.272522640354258	0.213798294855407	-0.149960519115713	0.399495235513759
ACGTAGC	-0.503817337279089	0.386170525743934	-0.544128647684201	0.115011860393823	-0.517201057687499	0.00907505397812451
ACGTAGG	-0.0843136002485464	0.872975720990948	-0.368726850411769	0.0698583323996065	-0.213892820265822	0.177269673347415
ACGTAGT	0.107778465279794	0.841186838196595	0.271162955033771	0.339430074124968	0.189511215346027	0.391180031748612
ACGTATA	-0.20867924933188	0.654566954703534	-0.123363865097592	0.597153688305552	-0.157331080924319	0.282020030187926
ACGTATC	-0.221291039574324	0.637965537474333	-0.364847187726185	0.118134640721528	-0.278362996330025	0.190691253925514
ACGTATG	-0.140256075888333	0.795519596109868	-0.280243948654883	0.224486847737283	-0.202042347016187	0.16871461255464
ACGTATT	-0.0507507593114001	0.917717055525401	-0.181899709891119	0.367141423595157	-0.107075833017964	0.466681344864788
ACGTCAA	-0.267961417666252	0.548998688007361	-0.399423302372975	0.124362706803654	-0.325724005028438	0.0548779099176896
ACGTCAC	0.0349224142361459	0.975996803631187	-0.909520593460394	0.000519576453710166	-0.404081059077791	0.129982794444629
ACGTCAG	-0.288684708293091	0.388108179028921	-0.519163656738922	0.0679311536570503	-0.394429157801311	0.0457423826296374
ACGTCAT	-0.172946046499935	0.718618045038046	-0.462246470803204	0.0394322391864301	-0.31028677517614	0.0777774006885187
ACGTCCA	0.0848920381981023	0.882930975947254	-0.289980002053843	0.218914370811867	-0.0951997630178059	0.62832203134212
ACGTCCC	-0.212447052382803	0.62434640704903	-0.502637306043173	0.0448779748213844	-0.34294455828044	0.0661127320344197
ACGTCCG	-0.104173850999823	0.823024254115401	-0.283691698403185	0.208676044965991	-0.18263339767595	0.269748941119567
ACGTCCT	-0.0123112156462903	0.988528967362032	-0.179389656138854	0.415036580974075	-0.0871978610172201	0.62301961580373
ACGTCGA	-0.0693210450236597	0.908443086506411	-0.0635075145254803	0.825621175871276	-0.0579801831211464	0.744174694833129
ACGTCGC	0.13879505696151	0.886200428054006	-1.08879941392749	0.000167962861985657	-0.409565006717781	0.202515077969781
ACGTCGG	-0.159735403049855	0.656489895149878	-0.207885489397244	0.305521744513187	-0.175787107833153	0.16918599383337
ACGTCGT	-0.128618688450688	0.782598070492208	-0.223713295854404	0.305681492464262	-0.165408864568924	0.371451942684161
ACGTCTA	-0.528002366970206	0.0710770418327214	-0.519910711599182	0.0344675690990789	-0.516133502354502	0.000420899888689619
ACGTCTC	-0.131512966369833	0.80054977312516	-0.541196423032363	0.0047020322466762	-0.318895210498785	0.0675125627967885
ACGTCTG	-0.232441321615253	0.492976652862057	-0.173417771459576	0.456371040941668	-0.194733991343141	0.150479057316092
ACGTCTT	-0.128842630426377	0.74984027632241	-0.231518178607346	0.213266206897621	-0.171938277390945	0.188362147391159
ACGTGAA	-0.639340429356734	NA	-1.04014474685556	0.0245711420941721	-0.812459102484564	0.00429842754525001
ACGTGAC	0.183544681126808	0.734417444531669	-0.0879866210250477	0.792954467408557	0.0699258018614618	0.802100052823062
ACGTGAG	-0.312115331783408	0.296716977356982	-0.565988696139631	0.0226831249563373	-0.425244412821625	0.0204574104398923
ACGTGAT	-0.16946037961492	0.729697552172676	-0.342406981897979	0.0622917584863521	-0.245216619938433	0.102092799673572
ACGTGCA	0.0205319521124009	0.978617842475068	-0.140007433617327	0.658507704020743	-0.0457088908102713	0.858258914829022
ACGTGCC	0.115877953392234	0.829115515904933	0.0327402750736864	0.913321766085125	0.0839175942401841	0.669767369496244
ACGTGCG	0.0304309954138162	0.978617842475068	-0.425189435109737	0.173497097214511	-0.169886559913821	0.508831979662611
ACGTGCT	-0.148967166599818	0.76431442701667	-0.296040551868539	0.134784138744634	-0.209545154591326	0.247272903155827
ACGTGGA	-0.166791091428957	0.732062722016614	-0.48671803115285	0.0127447318185009	-0.300133857254051	0.160057325165266
ACGTGGC	-0.155593272471114	0.835775294082894	0.0967616626607309	0.810552526347684	-0.0407137856330384	0.899029850099032
ACGTGGG	-0.259129662403722	0.332833609414181	-0.487338881723342	0.00385145127718108	-0.359007388116416	0.0112166773671085
ACGTGGT	0.0347231759499801	0.959645879068994	-0.302302175897576	0.102936981099104	-0.109917648567017	0.633217065021929
ACGTGTA	-0.0636170979423792	0.91641683506849	-0.297605465254088	0.219353078509403	-0.167546533766512	0.349673913029425
ACGTGTC	-0.02560158837825	0.973683334499212	-0.022249821486734	0.950377316650477	-0.018343978641599	0.946739158297481
ACGTGTG	-0.344376169686458	0.128412141893093	-0.460589433482005	0.0293406778807096	-0.391747507864603	0.00977200385221533
ACGTGTT	-0.213275099044667	0.438532553335236	-0.32518727250783	0.0600437659939998	-0.259630316550374	0.0372803364947068
ACGTTAA	-0.0443979769921745	0.946739457129268	-0.191623106534651	0.393396803172071	-0.114959412988345	0.564151710468398
ACGTTAC	0.0752012593726166	0.903526069864451	-0.388790678173694	0.0733924594007021	-0.138446743180543	0.503351257531919
ACGTTAG	-0.306900763722104	0.283126156427597	-0.183274513420503	0.393875961002518	-0.232166228485247	0.120474064533501
ACGTTAT	-0.174948080670534	0.581395823373485	-0.116872943050152	0.582348099081378	-0.136726323950297	0.312967517255158
ACGTTCA	0.0399570701701304	0.940774628694999	-0.0241817162863677	0.931564296047993	0.0155329136330417	0.930673301832891
ACGTTCC	-0.0307978973484482	0.958858896977577	-0.224492512843327	0.371556393686896	-0.115900327520716	0.560218608065565
ACGTTCG	-0.164341150531747	0.637350051454651	-0.182051121277218	0.316747086378944	-0.165348300198254	0.133684198974975
ACGTTCT	0.087342203062369	0.813108158436121	-0.0204342231258718	0.934165114336895	0.0416632157474194	0.773740302996873
ACGTTGA	0.0507247100369905	0.917717055525401	0.115757504367269	0.60443837760347	0.0908845654067866	0.539266859159006
ACGTTGC	-0.103466969707124	0.864788032559537	-0.392415185889023	0.095229875317584	-0.234891148708379	0.195517766014137
ACGTTGG	-0.0728380288824731	0.879815048635925	0.0255582087500338	0.919081466815406	-0.0164708638420568	0.925130295757264
ACGTTGT	0.122740110196996	0.752347755203754	0.177061344000806	0.4206056919883	0.156419657959231	0.314161564871399
ACGTTTA	-0.132598036612186	0.743601297200114	-0.13269750269167	0.488125192401499	-0.124425242633279	0.404937833586223
ACGTTTC	-0.0551451056482289	0.910117027017708	-0.248519121977466	0.220589765827028	-0.142633011560285	0.349131867746939
ACGTTTG	-0.196252321665048	0.526265898019965	-0.0864179116724379	0.686267164562509	-0.131071787779905	0.339815738204228
ACGTTTT	0.00770559068476648	0.990143898400448	-0.0316546349482306	0.887689491452583	-0.00448275246128129	0.979819023585357
ACTAAAA	-0.00293961908848927	0.997773874969275	0.146657473142784	0.57774334621201	0.0749296414945205	0.749075836635256
ACTAAAC	-0.386767723168813	NA	-0.036301749937734	0.961500810027132	-0.230950638703641	0.56908077232277
ACTAAAG	0.0582186356241831	0.931769407681084	0.162432776582722	0.561061388381961	0.116275162262786	0.482351516664847
ACTAAAT	0.0613127946887672	0.911429916188077	0.228044014502028	0.294171360430781	0.147599424071477	0.384845965865695
ACTAACA	-0.121028229343883	0.845419474762647	-0.126134427744813	0.710051638143234	-0.117208961788906	0.652876158469791
ACTAACC	-0.0835500222589172	NA	-0.108933080296312	0.844866691364479	-0.0894993361599507	0.776389720692201
ACTAACG	0.195994599427443	0.85564234559584	-0.188052797287638	0.699841825051472	0.0220454916588345	0.949980422316592
ACTAACT	0.227639567743324	0.68581816918918	-0.267997369486572	0.408183645675396	0.016149019004706	0.964349501887266
ACTAAGA	0.262289298963934	0.535777119506558	0.488133293589702	0.0266234675907206	0.372073497229035	0.0341431610746562
ACTAAGC	-0.308633853056423	NA	-0.367452844447447	NA	-0.331890163271563	0.304415395548156
ACTAAGG	0.260259189287448	0.517761728545541	0.362583539625702	0.0729542154839584	0.317693231501453	0.0154634455326229
ACTAAGT	0.0808577408351375	0.911429916188077	0.254547719659621	0.319574836402964	0.170071400399128	0.384845965865695
ACTAATA	-0.00461945697011968	0.995755225577337	0.229724514682482	0.363680651642186	0.107119590719878	0.66420315125374
ACTAATC	-0.375546789299094	0.526265898019965	-0.613980367617802	0.0794364993144064	-0.475999294568933	0.0531093078465164
ACTAATG	-0.19250909860618	0.723828817621816	0.148104985175854	0.586146544185283	-0.014483076999971	0.950461903689776
ACTAATT	0.111083716946563	0.80054977312516	0.168511699700053	0.479910706339798	0.144017106491142	0.522414289416015
ACTACAA	0.00400934211311038	0.996984467954278	-0.0320491735587244	0.917042279404527	-0.00517343834560359	0.984535299625616
ACTACAC	-0.0433956811295513	0.968632389497057	-0.837647529387939	0.00455861222461577	-0.403345881118682	0.126781657817583
ACTACAG	0.147966189782994	0.79258031698201	-0.00348384796076916	0.991168039043171	0.0773009237634193	0.680735408981485
ACTACAT	0.0358720412769205	0.951954957206535	0.000209376356001322	0.999129476223115	0.0255851574631998	0.877900487448979
ACTACCA	0.164187674877067	0.857827739350896	-0.623443767340219	0.105460670027649	-0.19930315098571	0.554256169447898
ACTACCC	0.149138313947186	0.849761199459277	-0.378856501541179	0.255489305253226	-0.0902018176528053	0.756610631647515
ACTACCG	0.0696313164382991	0.953812351368674	-0.298892175663942	0.51220590470392	-0.0918678920761774	0.790512999552622
ACTACCT	0.0300990958614498	0.973862295308713	-0.252308998475071	0.361127710793708	-0.092545512834709	0.693750071999197
ACTACGA	0.152897056691792	0.787107140293634	-0.1083914136785	0.687260439086216	0.0300824348561861	0.880944953560161
ACTACGC	-0.24367016630052	0.804424323632305	-0.997734920046541	0.0130235803976312	-0.586498018370442	0.0450107060567977
ACTACGG	0.0757543640633518	0.917717055525401	-0.181310504265161	0.47936853274815	-0.0385916255097186	0.877477525648549
ACTACGT	-0.105940028025261	0.904120728847073	-0.474963913686892	0.0602420767294074	-0.264060826196096	0.27365804355789
ACTACTA	0.127055891661727	0.82450873355724	-0.401972451494343	0.0909832963277781	-0.109279422454167	0.676208858590738
ACTACTC	-0.104020646982753	0.882930975947254	-0.400403861788439	0.206888813379456	-0.230433842473777	0.359496337495712
ACTACTG	0.274708444525873	0.438643696271557	0.208687928731562	0.365989412969281	0.251215654437096	0.103487926976533
ACTACTT	0.150949877121081	0.696628843307494	0.165890373576386	0.413491649961349	0.165858811058263	0.228871004808615
ACTAGAA	-0.0217680235380105	0.98408328863775	-0.280964762318595	0.28342742952457	-0.136713136778094	0.492496435823624
ACTAGAC	-0.41738329292659	NA	-1.04795955269617	0.0523244484473994	-0.701564345954109	0.0497948965644293
ACTAGAG	-0.068179247926967	0.911429916188077	0.168547703329452	0.483749125560531	0.0508795595427905	0.794972279873764
ACTAGAT	0.0251634983810155	0.977898884458961	0.145972006335441	0.608055203153719	0.0869479674911451	0.725172027441377
ACTAGCA	-0.205265656353102	0.829543300244478	-0.810304251132402	0.025951309201467	-0.460538275332286	0.118797091234588
ACTAGCC	-0.307171666967561	0.729697552172676	-0.534724670075267	0.141285438256	-0.407855762190791	0.0718754143808508
ACTAGCG	-0.222201079166348	NA	-0.827339652431173	NA	-0.433880397861823	0.457126914553528
ACTAGCT	-0.140071859689236	0.900604288448434	-0.678001099727822	0.0283698369882907	-0.403836088254697	0.0714521246559901
ACTAGGA	0.115185229157101	0.857827739350896	0.24033848586113	0.313095714235039	0.180189945199783	0.342300455453471
ACTAGGC	0.174559461747153	NA	-0.681679255602832	0.156916414424733	-0.226171508097967	0.538303828119455
ACTAGGG	0.0715164194237225	0.910117027017708	0.114617767985792	0.62582275006913	0.0995199342263003	0.542519022211781
ACTAGGT	0.0961953006137175	0.836710356299786	-0.0117534947953227	0.973476583042912	0.0559308678739664	0.843241886212555
ACTAGTA	-0.049762572492368	0.938763563341391	0.00786428952800001	0.979784569416883	-0.0153142803622975	0.944698101694906
ACTAGTC	-0.7741873452817	0.129281144082746	-0.970370775260254	0.00237455469581831	-0.866547441605214	3.65703309114277e-06
ACTAGTG	0.208361583250529	0.724240056445264	-0.117732820799348	0.698360477684396	0.0716244023835067	0.801527567390395
ACTAGTT	0.152651072029261	0.731100541215296	-0.144431782283569	0.589723323648363	0.0314464463251355	0.917385715455384
ACTATAA	0.0799691059113202	0.89449731693289	0.206479218430513	0.370616751976687	0.148362216481845	0.384845965865695
ACTATAC	-0.208830823919498	0.735582205521443	-0.364873871459202	0.276514583292804	-0.272314404712237	0.264101732962128
ACTATAG	0.123715603083455	0.808099881754766	0.230042762054454	0.291550736578065	0.181527806884808	0.226649379154223
ACTATAT	0.143052684232522	0.699384772087586	0.40587830464768	0.0540370746537804	0.275437856061295	0.10826261285451
ACTATCA	-0.0695493794839075	0.918643199953177	-0.359132488310643	0.202087787089183	-0.199200073016889	0.34113163689666
ACTATCC	-0.18376980626597	0.76431442701667	0.0239371794144929	0.952454731866685	-0.0796020080421489	0.732784266982806
ACTATCG	-0.0359442503418098	0.978617842475068	-0.364102216496533	0.286431725405706	-0.183096292258526	0.457147197259309
ACTATCT	-0.0824869440110636	0.904120728847073	-0.605152221576605	0.0148364881537295	-0.304435793899119	0.228468269572745
ACTATGA	0.126342103261073	0.798355916536124	0.396159972762775	0.0534975689147434	0.261168208770158	0.123152289882042
ACTATGC	-0.465301579286271	0.430798951901446	-0.401269434690625	0.256126345005401	-0.430499032405669	0.0589549688299428
ACTATGG	0.145995277347057	0.747036283429468	0.598397540010867	0.000625513663385085	0.368871926707105	0.0259295828802849
ACTATGT	0.246371391829221	0.407168821619408	0.448484111486569	0.0427662188914536	0.34919796689914	0.040194517115825
ACTATTA	0.0405044527793709	0.938763563341391	0.218736590254265	0.324518896612991	0.131159842418712	0.486926826429499
ACTATTC	-0.021310634690758	0.982660770431029	-0.49433081653453	0.0679311536570503	-0.228996233340792	0.367422975134444
ACTATTG	0.105062101094706	0.813108158436121	0.287510556695865	0.0891911938776614	0.202062521663293	0.129982794444629
ACTATTT	0.154778373944376	0.669282877196798	0.297006852286748	0.160386062620964	0.22645810206515	0.251953705435714
ACTCAAA	-0.0421443833543096	0.961388988724664	0.0262894100092668	0.9344725851381	0.00206444446303524	0.992078912040708
ACTCAAC	0.141082508085362	0.834841903814327	-0.12824497959129	0.739125187944611	0.0185564804283039	0.947876130570524
ACTCAAG	-0.0198727554312257	0.980924889334834	0.224552993435041	0.383572244631483	0.104380149219439	0.584136641839972
ACTCAAT	0.0779159726555681	0.886200428054006	0.100831138608662	0.677901404595507	0.0961514623583154	0.51976765001156
ACTCACA	0.314861359131122	0.512660282551288	0.212729393487158	0.370434319375213	0.271292921996357	0.0904584398609074
ACTCACC	0.0784832656457081	0.916311156691602	-0.339423405569056	0.242184134245894	-0.110488714530829	0.652876158469791
ACTCACG	0.105592526543593	0.879815048635925	0.209001717959971	0.412677014580153	0.161898234214781	0.354034396313003
ACTCACT	0.200047101988759	0.552895598508956	0.138821637549956	0.51414876075963	0.177819641601873	0.166027182247006
ACTCAGA	0.041030004759273	0.960245368542451	0.564173464001641	0.0142193754305099	0.308402191545224	0.10090622507981
ACTCAGC	-0.226276580241701	NA	-0.268129761207529	0.572410249737795	-0.240225720814939	0.360297231820957
ACTCAGG	0.140847253973976	0.789708796968751	0.00626764532243434	0.982562489279753	0.0815655443335217	0.598768725085272
ACTCAGT	0.181564854685596	0.66998679356807	0.0734772020222786	0.808943059360547	0.138486305351431	0.475923383701596
ACTCATA	0.0917477112718981	0.879319731907308	0.321517506047291	0.131493072756795	0.214684712046578	0.160436452235188
ACTCATC	0.273927292436286	0.542076617153173	-0.188324010538667	0.556549061318197	0.0748430867469462	0.799470770137427
ACTCATG	-0.0442316439773624	0.951584910254272	0.42736736031716	0.0270421475665149	0.211578986821665	0.257032450849731
ACTCATT	0.050501463224677	0.913094305843827	0.110546798738071	0.619121380839998	0.0866226432751284	0.57108294156403
ACTCCAA	0.0337386887646992	0.968321859148131	-0.0713536209635147	0.809913847222479	-0.0116343634258459	0.951651395027511
ACTCCAC	-0.0682486597589606	0.917717055525401	-0.223506911100665	0.379885873743934	-0.134464364118882	0.452649909267514
ACTCCAG	0.189405500797565	0.655300307013708	-0.064747415748627	0.813136062655826	0.0709493061921001	0.678671559342753
ACTCCAT	0.0725247511305082	0.89558277208436	0.0713151952327117	0.774459101824675	0.0799395564015272	0.582441400605351
ACTCCCA	0.239405751157789	0.596997618651085	-0.150263820310884	0.586146544185283	0.0594783203447177	0.793051056807529
ACTCCCC	0.175124888568105	0.693066974425912	-0.274757969500187	0.192839612675864	-0.0313481590216244	0.894773783719089
ACTCCCG	0.224066032925375	0.580998910824565	0.125868726379939	0.598244112252544	0.186244249333553	0.301286137483128
ACTCCCT	0.0245833085460117	0.973683334499212	0.0215700685600122	0.939399091493001	0.0308275175545295	0.857307760902687
ACTCCGA	0.269701547865053	0.526265898019965	0.00794769141919767	0.979784569416883	0.150658006880053	0.410944156759564
ACTCCGC	-0.0327528012487442	0.973683334499212	-0.616212852412591	0.0114179947250072	-0.299035605230043	0.155821835573182
ACTCCGG	0.216503183632589	0.591229337836064	0.0634218940283708	0.827520258563976	0.153481949332811	0.445827977162893
ACTCCGT	0.0297866277834058	0.968632389497057	-0.267637857680128	0.285998274541185	-0.102405935858246	0.635589168875243
ACTCCTA	0.0236819344848627	0.975131746924362	-0.0532314359836069	0.858315604538161	-0.00615117004629	0.975884190835516
ACTCCTC	0.0953966085374462	0.848484761623711	-0.487186009511395	0.0220799279602038	-0.187651175193114	0.350458097581206
ACTCCTG	0.0323864280750831	0.964069394180267	0.402797909450422	0.0229810374878755	0.22039154679274	0.155463279258376
ACTCCTT	0.228290324313295	0.400473429949739	-0.0459711242848229	0.85083251475006	0.103654406266897	0.499444508885424
ACTCGAA	-0.0939471023928034	0.886200428054006	0.152401360083771	0.57446270358622	0.035734336521079	0.856746097179698
ACTCGAC	-0.0388334448252468	0.975131746924362	-0.195130580166784	0.539051300512318	-0.107830307424112	0.633416207716695
ACTCGAG	0.0673358266777346	0.906441127714685	-0.00466457714366927	0.985729558090742	0.0386220687349976	0.802100052823062
ACTCGAT	-0.0280425691324771	0.975131746924362	-0.365965996459569	0.0778118360898657	-0.180068664646098	0.342462813996143
ACTCGCA	0.109181873873853	0.883312349998456	-0.57334514313736	0.0127990559950268	-0.202729633408795	0.406841486431409
ACTCGCC	-0.0944468587274171	0.888567076858541	-0.484935386981497	0.0683039599566637	-0.278895302576393	0.160560244074588
ACTCGCG	-0.572845781118722	0.436352444179953	-0.685591071209538	0.0588049656377806	-0.621042315203362	0.00436088839705402
ACTCGCT	-0.379747070258833	0.16994117050912	-0.511967205064673	0.012570749381959	-0.434570788042619	0.00311186935783663
ACTCGGA	0.10859125718802	0.824616337349947	0.0532988634865876	0.84306374095894	0.0894683043455811	0.588467489345607
ACTCGGC	0.247138750940302	NA	-0.26452149049146	0.62512639065745	-0.0147569952598754	0.971989219947065
ACTCGGG	0.0983188486114167	0.809325192717802	0.0369058878375647	0.880421746755059	0.0761526453310971	0.596904204670076
ACTCGGT	0.0791342929007616	0.877714263559682	-0.0627331843276898	0.806070803852367	0.0182645491346768	0.922598912014178
ACTCGTA	0.0442310354134955	0.931314549434163	0.16412787173359	0.415839880420076	0.112442036885591	0.387916689542643
ACTCGTC	-0.00610285496830706	0.995183670824082	-0.114108176844471	0.731785970349497	-0.0490117410897275	0.852742298691535
ACTCGTG	-0.0351712889981139	0.947293978119888	-0.0720925629033632	0.802627641752962	-0.0456495098397573	0.813139743052801
ACTCGTT	0.0631265587834064	0.889297406936006	0.0463086604862256	0.842452804390554	0.0627346472310353	0.643690319729661
ACTCTAA	0.0977275275963584	0.850276101298322	0.0230646488767021	0.942011622923836	0.0690246813850046	0.681896089919405
ACTCTAC	0.0122572953756696	0.989745607218713	-0.15148300920827	0.636851281479981	-0.0556719184836265	0.835939932338252
ACTCTAG	0.111709093981283	0.813108158436121	0.178199210860285	0.512216295075698	0.149191855182862	0.488666944469103
ACTCTAT	0.0762085855692345	0.862398772581104	0.303127459938591	0.102593306919027	0.192457640116274	0.190183668022559
ACTCTCA	0.122279836319503	0.782316343538077	0.142279188460271	0.535002601795402	0.140058450512515	0.293392326951887
ACTCTCC	0.166650798464158	0.669282877196798	-0.136356630209699	0.557570090512375	0.0300033812863094	0.887483664791743
ACTCTCG	0.114931482355405	0.795643992452568	0.121240984097345	0.576524194119005	0.125386904001735	0.408375598346899
ACTCTCT	0.107708869505114	0.795889400981141	0.339812538951988	0.0543803323603162	0.225688395511396	0.134065664329551
ACTCTGA	0.322733854112574	0.192357037237351	0.494926831013582	0.00212727268353988	0.412100390141371	0.00103204055558292
ACTCTGC	0.0116990727644606	0.990143898400448	-0.185589669378128	0.598010222247048	-0.0802575798650379	0.764329223813486
ACTCTGG	0.143596749114946	0.676004166808336	0.35213558213238	0.0417266311299683	0.252550591912363	0.0499151270487682
ACTCTGT	0.168624460134941	0.683877756278214	0.392835964166101	0.0304476943397529	0.286224901889242	0.0468282111003178
ACTCTTA	0.0641952836361559	0.894689747247769	0.285130874520233	0.143181437724957	0.178570396023649	0.231670994364168
ACTCTTC	0.102765086663253	0.833650453647068	0.0014696673131074	0.996268714918955	0.0624706739604166	0.771206221727629
ACTCTTG	0.226737417792251	0.438643696271557	0.184586746900768	0.345308352582638	0.213953180811909	0.0988581050125
ACTCTTT	0.199156100024164	0.501842527801252	0.192871266190163	0.299882057147121	0.203744339453896	0.109391657073839
ACTGAAA	-0.0654907242752409	0.921747511308349	-0.0234382010620616	0.947250000889062	-0.0379540750485527	0.860458547527582
ACTGAAC	-0.0530151923535145	0.938763563341391	0.0785329105182689	0.802490943055588	0.0178539329220726	0.931618757105757
ACTGAAG	-0.0898378803708278	0.885513631436149	0.346671793789662	0.0803629517595775	0.148536022036662	0.420871007980702
ACTGAAT	0.159347458116966	0.688641840710488	-0.000472611302728473	0.998319196670874	0.0878146331832404	0.526008253616341
ACTGACA	0.114304083765126	0.824905693821821	0.175892333927739	0.419374326589845	0.154882288513223	0.337990227724818
ACTGACC	0.112428778492872	0.833531063685577	-0.373095104387885	0.0847286613808572	-0.108629897129476	0.625530496002834
ACTGACG	0.0381278138935699	0.961429586812274	0.0193241679187354	0.954103188548564	0.0368267676472811	0.843291171126212
ACTGACT	0.156040028548612	0.721034185906241	0.0724996513514835	0.761279588640717	0.122683762757083	0.392182870470666
ACTGAGA	-0.000582574957773115	0.998738026663447	0.240062538736154	0.270438755794193	0.130048791705403	0.410354284469523
ACTGAGC	-0.232867597690535	0.731656769239224	-0.705678261082514	0.0230794012018087	-0.436438347302376	0.0950126906943871
ACTGAGG	-0.0282282354380967	0.960635481130419	0.0333682170490122	0.890072358355299	0.00890520388252587	0.958539994847059
ACTGAGT	0.137578187408115	0.731656769239224	0.114848066195299	0.607902573184043	0.13391120246179	0.302258318728582
ACTGATA	0.0150795034005787	0.98487334242022	-0.00826367741951926	0.977097990745959	0.011007721715694	0.951546049086755
ACTGATC	0.0695900535123757	0.902014295615859	-0.291893280820352	0.139953838088067	-0.0930121551302174	0.630094533805269
ACTGATG	-0.145329941506083	0.872975720990948	-0.157545727479708	0.693846827653464	-0.144265810207803	0.492496435823624
ACTGATT	0.0991391539159716	0.795519596109868	0.337421032218474	0.0325826220876521	0.222397588058188	0.0743311489000164
ACTGCAA	-0.105409619628862	0.874456952224389	-0.552655276778432	0.00942388259001086	-0.319705474283399	0.0539562918541956
ACTGCAC	-0.200835435138599	0.767710647547961	-0.691435116519303	0.00811017965759504	-0.432120214798653	0.0282422584219883
ACTGCAG	-0.288587784753294	0.488995205734905	-0.25548403381446	0.304416058242349	-0.264082590686689	0.0656480845599546
ACTGCAT	-0.135596915291527	0.75738871453278	-0.0725612323342262	0.762896974394667	-0.0969204449494929	0.453393339527967
ACTGCCA	-0.0434536266619136	0.946957038968702	-0.608446670193072	0.000965958513541213	-0.315308239839121	0.0621790345446709
ACTGCCC	0.0109407539253137	0.990143898400448	-0.455221558632834	0.0213831094212373	-0.198881993196218	0.325562937789054
ACTGCCG	0.0229090490831845	0.978617842475068	-0.128027261392412	0.644061866049424	-0.046166914899855	0.818334695822565
ACTGCCT	-0.143260521841342	0.731100541215296	-0.246718542070963	0.173224952505312	-0.183966282193151	0.259691652222139
ACTGCGA	-0.0752035921986512	0.910117027017708	-0.310131273437121	0.182169703136537	-0.18781617591217	0.277510591745672
ACTGCGC	-0.413675105194351	NA	-1.10887076233607	0.000442785421964532	-0.769372812517149	0.000886117125579187
ACTGCGG	-0.135270101889623	0.779693644164592	-0.110812673514919	0.639287125729134	-0.11592977329465	0.396245182226756
ACTGCGT	-0.369385915645746	0.430798951901446	-0.620110586905809	0.00399737536427323	-0.482855187913749	0.00293767228461597
ACTGCTA	-0.685114094434201	0.0166751324386153	-1.46669417371068	6.1930672076668e-09	-1.04485879839353	1.28895837164747e-06
ACTGCTC	-0.112813166846058	0.810073260600513	-0.489731271175791	0.0061826274719196	-0.28669859578191	0.0541730442332357
ACTGCTG	-0.160383382216237	0.729697552172676	-0.157484480440684	0.476457533821314	-0.151128622334562	0.237236815818428
ACTGCTT	-0.223965168387074	0.492976652862057	-0.367344768171875	0.0440472649542979	-0.285540411881893	0.0276836294997175
ACTGGAA	-0.178138414552126	0.809851275247917	-0.665616999712766	0.0245711420941721	-0.394140722002062	0.0822512679388133
ACTGGAC	0.144628799962126	0.74747967811166	-0.318009607314669	0.0894873729693808	-0.0592579604404393	0.804998828628334
ACTGGAG	-0.0829332374050831	0.885018447865549	-0.219195053025105	0.33251666662725	-0.142468417454156	0.346250823823992
ACTGGAT	0.0867971026712475	0.840014820894568	0.0583304470184351	0.82014381314451	0.080459681193167	0.632850799967364
ACTGGCA	-0.00498366114337029	0.995582630129742	-0.127618426564401	0.589614811422235	-0.0569943596226269	0.768140797950409
ACTGGCC	0.0701233686112026	0.89449731693289	-0.0785019204506065	0.74057375747248	0.00863828979498416	0.970526438583371
ACTGGCG	0.167575751273259	NA	-0.207953095991729	0.719309072800947	-0.00506176288890132	0.990593574499007
ACTGGCT	-0.0122520884401676	0.987696643138925	-0.182954528627781	0.387521446592887	-0.0866494982875129	0.591026345156611
ACTGGGA	-0.121090400407782	0.806556518383483	-0.164746461454482	0.452480316896281	-0.134215371092577	0.387499408898335
ACTGGGC	-0.0551824653410086	0.917717055525401	0.126310837008896	0.582890877956068	0.0407505317598116	0.812964166252438
ACTGGGG	-0.0309429565971295	0.957916332904886	-0.0796541978535245	0.716134296992791	-0.0473741619340637	0.749364230211316
ACTGGGT	0.0808235942753081	0.849301473402147	-0.0735759193485414	0.748365147233716	0.015405948069733	0.941205829484232
ACTGGTA	-0.0552891961486652	0.921747511308349	0.0487197213154783	0.867808629791967	0.00182462270567289	0.993511242462401
ACTGGTC	-0.00416892406366069	0.995183670824082	-0.0441026553149828	0.867808629791967	-0.0153084175695416	0.944698101694906
ACTGGTG	-0.155347506582579	0.767696905164423	-0.233123975378954	0.240327462006902	-0.185825329489267	0.1903713057837
ACTGGTT	0.0069851423487615	0.990143898400448	0.0309093304792607	0.893573506724056	0.0257655265115642	0.887539080245656
ACTGTAA	0.122091195736453	0.810941333175981	-0.245148157148286	0.293482448141894	-0.0557102155966758	0.791985740699843
ACTGTAC	-0.106825279061904	0.824616337349947	-0.424011524521137	0.0439575903376953	-0.247396571091164	0.171097322084446
ACTGTAG	-0.0659076996300906	0.906655351118376	0.050024137719339	0.851149303139948	0.00199902388251211	0.991202868374896
ACTGTAT	-0.0320212901305898	0.950046415292114	0.0780948642682244	0.712725659387188	0.0304321341592994	0.836768330898635
ACTGTCA	-0.0431437739090805	0.932438603788443	-0.0144126770392173	0.955519214819381	-0.02178468183527	0.889839222388892
ACTGTCC	0.200269966610749	0.522169539651621	-0.0406862050660186	0.876767857569492	0.0912330892667237	0.575068917010056
ACTGTCG	-0.0635065230970942	0.909545657125291	-0.179199871600884	0.437125144949977	-0.110846715473552	0.504289389052195
ACTGTCT	-0.00932386333122244	0.989377456078817	-0.0559096487130958	0.806438809832024	-0.024102182192741	0.882602237815513
ACTGTGA	0.0902937547130366	0.859465651420596	0.110668788619722	0.608061076279784	0.108228266827196	0.470867896277002
ACTGTGC	0.0227104419161853	0.978617842475068	-0.455832323997735	0.0430934944065264	-0.200530009221321	0.314161564871399
ACTGTGG	0.122778464108193	0.769202527899948	-0.0163207989929095	0.947413014729959	0.063128048292958	0.69674113015295
ACTGTGT	0.0968896375213737	0.795519596109868	0.119913618647682	0.524384487790709	0.115315444390819	0.40673981119756
ACTGTTA	0.144981852836992	0.707266464692926	-0.0977557358614882	0.645732482504802	0.0353325376793444	0.842029688560971
ACTGTTC	0.176936451764679	0.566303576397833	-0.285452323828228	0.0921846055673731	-0.0360132140543808	0.867562815131101
ACTGTTG	0.086273010089742	0.827808008044612	0.0513780999798259	0.823747063930058	0.0767638379781013	0.540417883225453
ACTGTTT	0.0970153451902317	0.783110734271425	0.0296039169420319	0.894499308954143	0.0720676057123761	0.588699558174021
ACTTAAA	0.0796739379807627	0.886200428054006	0.171491732483737	0.46560811716661	0.129565080653625	0.480889251522381
ACTTAAC	-0.0190879735321221	0.987252023685144	-0.381440475901681	0.256650612738023	-0.179577207723665	0.508494911156152
ACTTAAG	0.0911835090137297	0.866113094247358	0.274443130839386	0.185843012117912	0.187881059913561	0.173919046081667
ACTTAAT	0.09333337140477	0.844720539334749	0.174583036124766	0.423504698222932	0.13909396740176	0.433695147086098
ACTTACA	0.132784021059423	0.76431442701667	0.0450155065738421	0.871302414179403	0.0976638432376343	0.530967856324348
ACTTACC	0.157223220225058	0.798355916536124	-0.552999577498043	0.0526960070210936	-0.146209387303355	0.643690319729661
ACTTACG	0.116359816645576	0.819916925142749	0.26060911405891	0.297985312247724	0.192909752398919	0.284464719203606
ACTTACT	0.285165735349696	0.213355010179277	0.355599032325655	0.0514638764135251	0.325766708078058	0.0165586073626593
ACTTAGA	0.155264030951262	0.721475585470447	0.336108381067745	0.178806336437342	0.246072006504902	0.19344644829628
ACTTAGC	-0.54866936507204	NA	-0.741872186942257	0.116893992341637	-0.628909114658073	0.0412547782886641
ACTTAGG	0.160957100270516	0.674321418400266	0.296703906168691	0.105661017011425	0.235461387732188	0.0457100691871049
ACTTAGT	0.216576954483293	0.669282877196798	0.111973171007627	0.760928895283068	0.175609429782796	0.491075764918645
ACTTATA	0.104151028610947	0.833531063685577	0.154509423343761	0.561102270316701	0.134615976325302	0.523153030629564
ACTTATC	-0.0325876250695841	0.966792959619879	-0.372590399889038	0.192031031809102	-0.168523046244001	0.571770733516949
ACTTATG	0.0990791318658642	0.852759647934556	0.36124819710883	0.0681934262436486	0.235235193461628	0.109041086726018
ACTTATT	0.137399194076312	0.70557861036416	0.324926921138303	0.102413289684101	0.229627312643475	0.228268682883798
[truncated: 10,280 more rows]
