# Supplementary material for: mRNA 5′ terminal sequences drive 200-fold differences in expression through effects on synthesis, translation and decay
Source: PLoS Genet. 2022 Nov 28;18(11):e1010532. doi: 10.1371/journal.pgen.1010532 (PMC9731452; doi:10.1371/journal.pgen.1010532)
Supplement: S3 Table — Columns are log2(fold change) (l2fc) and adjusted p-value (padj) calculated using DESeq2 for Polysome/Sub-polysome in control conditions in HeLa cells, Polysome/Sub-polysome in Torin 1-treated HeLa cells, and Polysome/Sub-polysome in control verus Torin 1-treated HeLa cells. (TXT) [file pgen.1010532.s006.txt]

seq	control.l2fc	control.padj	torin.l2fc	torin.padj	controlVtorin.l2fc	controlVtorin.padj
AAAAAAA	0.38465574555388	0.0187680100745208	0.828357040030574	3.10345387040815e-10	-0.27442186512413	0.125806866733082
AAAAAAC	0.47684135811063	0.0551185939576869	1.30610518178163	2.64676570111703e-09	-0.131147209304486	0.817305742820596
AAAAAAG	-0.0338936284674896	0.951395579995208	0.59754861064454	0.00699500046566771	-0.202356979462336	0.662356698418695
AAAAAAT	-0.167521278962082	0.434903558714377	0.637811262793845	7.94465289220277e-08	-0.0868940152339109	0.77136431717568
AAAAACA	0.142326718154278	0.694951906924545	0.392941845977497	0.112723880125624	-0.232644452377465	0.593443146099786
AAAAACC	0.361415119921976	0.378427762775718	0.681721286489371	0.0154132974015491	-0.447510711297267	0.289996920792204
AAAAACG	-0.446608502232381	0.249165387932877	0.32400357553149	0.346242573332022	-0.0377645989201235	0.970105550983985
AAAAACT	0.134167493092339	0.630068047397967	0.553757980383822	0.00210142643764835	-0.0653444677413151	0.894871275215481
AAAAAGA	0.244324401926894	0.5336248211341	0.525552550886727	0.0236594885311663	0.106757396207193	0.866645991991159
AAAAAGC	-0.0121802968939162	0.989932965621818	1.31373861480331	0.000319010132106544	0.438777417616129	0.471299471401047
AAAAAGG	0.0363473011810575	0.938744640368194	0.147003079525816	0.600454521720129	-0.390929572985887	0.204056366376148
AAAAAGT	-0.223628503464759	0.412688260360883	-0.0832310905829362	0.729636567108018	-0.0895457601125926	0.854189500228102
AAAAATA	0.217995465213482	0.390353374095873	0.760125525265634	2.81075640797663e-07	-0.165882766987407	0.579851799957042
AAAAATC	0.305154187210723	0.291085174031111	1.08155470600865	2.49699596604703e-06	-0.0297045547675335	0.969292073448688
AAAAATG	-0.112654859989847	0.784982602602114	0.358733983824844	0.141677274007945	-0.23071164620198	0.564388986837483
AAAAATT	0.118128035078531	0.621954350478714	0.427653234853774	0.000279205301231996	-0.271333045102032	0.137297143219188
AAAACAA	0.0728570875658283	0.907333133663954	0.884548443449788	0.00086767799107041	0.221766442248848	0.688829014201029
AAAACAC	0.21814933205187	0.688306295265156	0.645748593146254	0.0496130802507335	-0.344745670470876	0.526606027590379
AAAACAG	0.590047528478406	0.231406391680003	0.864793364657575	0.00612806748939889	0.371353342146294	0.540528056333179
AAAACAT	-0.0882730766253311	0.830524795913427	0.462450373702432	0.0139713506762297	0.0688326419648148	0.895830366250928
AAAACCA	0.642719049616718	NA	-0.4246811316976	0.516722490140617	-0.171838388449618	0.922341870425986
AAAACCC	-0.0174930767791972	0.981979427268856	0.311865012687536	0.435701925117854	-0.401877324927911	0.458637868763172
AAAACCG	-0.713235772604629	0.232697343285104	0.121700235891765	0.782455237635976	0.280099561187734	0.77666440204514
AAAACCT	0.409337827186562	0.241224073537239	0.309159175473979	0.325760744731724	-0.382253758668319	0.366702031050262
AAAACGA	-0.169051776735742	0.771476543092753	0.565810095156998	0.0690569141613633	0.431876707910234	0.401507924035156
AAAACGC	-0.0688317666126244	0.942941432096262	1.33736475660263	0.00161680621330337	0.186781705096905	0.876482339718056
AAAACGG	0.00937774223205668	0.989137379688847	0.470839038285226	0.104254666835313	0.102155236211095	0.897273196279225
AAAACGT	-0.212357831001625	0.678397413331817	-0.0333223095382262	0.919700392796413	-0.0894669691947383	0.915185144547404
AAAACTA	-0.238612380972884	0.615471835228918	1.53679300532195	5.5662796229048e-07	0.0564580241247843	0.9532072557022
AAAACTC	0.222591041734746	0.600015082171929	0.770863996635726	0.00337315729794921	0.070936623835055	0.930554904966752
AAAACTG	-0.296712002620693	0.485173532235126	0.5770770293881	0.0856140345448024	0.281133987153217	0.648393615952434
AAAACTT	0.0415823607343997	0.926861836648429	0.664095993079649	4.84638262745873e-05	0.0685952401628878	0.900105133889797
AAAAGAA	0.620793313426749	0.216566062007039	0.956997511369722	0.00828883067066782	0.0779295366952068	0.94418211439028
AAAAGAC	0.372479997819756	0.547002437828445	0.523052983985885	0.276420690442441	-0.43006243440869	0.561384198942677
AAAAGAG	-0.0956716150798657	NA	0.470102233765085	0.36936477705343	0.0678525692165514	0.961478051705735
AAAAGAT	-0.110665844448943	0.834426537850067	0.640301122565837	0.0226399876779306	0.112788458760982	0.884122018281816
AAAAGCA	0.00955832036235124	0.990256424389218	0.231130693652288	0.577045383642099	-0.212191753250076	0.765414556249131
AAAAGCC	0.151985844433575	0.828024296385907	0.357595135166162	0.410078163610568	-0.429738149298733	0.539271457406037
AAAAGCG	-0.517683223712178	NA	1.02477439082325	0.0402812397508973	0.181329164619307	0.874458618626032
AAAAGCT	0.537011052185197	0.160291450266716	0.518820870202437	0.0930502114435307	-0.126963998984156	0.881405447284052
AAAAGGA	-0.138432816701379	0.812282259240616	0.560925927717599	0.0344507428083818	0.202008959509918	0.740473361984357
AAAAGGC	0.382964876003437	0.545914488832157	-0.413026223222126	0.398832003961163	-0.636832413719486	0.304591579796225
AAAAGGG	-0.0110143930174744	0.985222153328731	0.397677233570775	0.151971792473069	-0.0272383944428153	0.973313344942369
AAAAGGT	0.0374997053344342	0.948632986293236	0.28444769428629	0.199918740725151	0.142286990183012	0.777976020022628
AAAAGTA	0.0846146206412825	0.885055201069093	0.391769129088098	0.186533731538113	0.0368445092130868	0.965717720031188
AAAAGTC	0.272379252857095	0.597952027836246	0.521731779854415	0.0631654668105402	0.0795931090581498	0.928056533993096
AAAAGTG	-0.363279625639565	0.490731172827075	0.0155540879949036	0.971271761837321	0.267855766046147	0.695259328201148
AAAAGTT	-0.25192665823775	0.343221064067736	-0.0412747723759436	0.881125805746262	0.0808407308512442	0.881804224129186
AAAATAA	0.0788727203312999	0.830524795913427	0.779931540472756	2.78258401935666e-05	-0.0588158856788401	0.914108990799219
AAAATAC	0.292260486491736	0.378427762775718	0.849218071720418	0.000521405989903195	-0.0701061544975744	0.924014978285549
AAAATAG	-0.241337487313987	0.601620170760031	0.401326870146706	0.184016320986073	-0.030955948773746	0.971752602063482
AAAATAT	-0.0060698944298893	0.986315751556788	0.592054071203728	1.82412606509445e-06	0.0134136804197456	0.976400495484826
AAAATCA	0.0254146525770859	0.963371151031531	0.478798421562572	0.0193822515656361	0.000706315199246858	0.999402380726906
AAAATCC	0.244590037995959	0.470852965334757	0.0602787166851757	0.866689852387367	-0.542715218961482	0.0848054483343382
AAAATCG	-0.0924032650113059	0.892852224047436	0.566193779326426	0.0320913964005211	0.122716446683574	0.875896479099881
AAAATCT	-0.0705820033397007	0.836037539988891	0.206126702981046	0.256729790721396	-0.145479641445709	0.677694477786296
AAAATGA	-0.19339728578347	0.582671118556757	0.24352268546787	0.411014324704238	0.152139843212605	0.811302110960255
AAAATGC	0.256715073233195	0.581643388888468	0.885744357751496	0.00693662351547374	-0.522699543423973	0.187884244575675
AAAATGG	0.0771985749764888	0.861182607487547	0.104463019620328	0.727483484573112	-0.447242376056494	0.157086629669224
AAAATGT	-0.0838900970957898	0.807654475939509	-0.221399266659018	0.211764398770514	-0.124709788659355	0.731933632956793
AAAATTA	0.162451665316497	0.560298890114699	1.0973738846523	1.80049451670536e-16	0.0601763125591825	0.887346234319002
AAAATTC	0.142120890073257	0.609845987264905	0.838753469637643	5.99329123098485e-07	0.0344791067502958	0.950348671813965
AAAATTG	0.0497062251564734	0.920943262095255	0.616318512729485	0.00519578555167763	-0.0959968881213661	0.883429733534018
AAAATTT	0.300581866955497	0.0571434699451739	0.657401539615585	1.54323353344813e-12	-0.112508579908797	0.636059941945522
AAACAAA	0.141452738395798	0.823778247441125	-0.122923303431988	0.764958841397732	-0.30673393539987	0.618964596131916
AAACAAC	-0.145002960550266	0.861942326906368	0.441571116663173	0.388180112743491	-0.188204129611736	0.853813911680462
AAACAAG	-0.482393774681029	0.450942568567661	-0.137811053274517	0.807209268135135	-0.0731642916196857	0.956467282296449
AAACAAT	-0.238578777131084	0.579134561283824	-0.491474453510597	0.0518400722720564	-0.0047314746759666	0.997203878688773
AAACACA	0.122722101756051	0.910241042062482	-0.162887880790232	0.780006462639254	-0.502549909023664	0.59250225269972
AAACACC	-0.0696396351638334	NA	0.150265204299696	0.800282153564081	0.0516017391909972	0.973958492200377
AAACACG	0.411159889448024	NA	-0.200753097099548	0.776919508641983	-0.584330823350815	0.540260606959772
AAACACT	-0.169421802498844	0.823778247441125	-0.103743114963677	0.813429178069777	0.0468378548879777	0.969292073448688
AAACAGA	-0.202726568425854	0.823778247441125	-0.099974994853	0.835769083695536	0.374333994067143	0.654285490211393
AAACAGC	-0.0282265834522549	NA	1.25672265229582	0.033183750236951	0.512546838597319	0.635005495127392
AAACAGG	-0.404618707612228	NA	0.603183804660328	0.582003617386876	-0.0931019388622551	0.970455461253337
AAACAGT	-0.379669173584637	0.593702960011493	-0.163283567920056	0.772953919051608	-0.0697706618133737	0.959875481868803
AAACATA	-0.378985883864581	0.499358111959538	0.472110729785627	0.190225270787968	0.572353426505684	0.309768534404689
AAACATC	0.539478550352675	0.426142768554503	0.791442857943462	0.0256085149567183	0.276911353332031	0.770420643404785
AAACATG	0.0947558392303377	0.914831457796423	-0.281252782496721	0.595079991355038	-0.591680878147214	0.342858328486323
AAACATT	0.23802807721563	0.599365718025799	-0.483110098898333	0.0482409113435017	-0.379920682562969	0.372554894980672
AAACCAA	-0.369339530169791	NA	0.864517978952815	0.0430540565414115	0.68547977392999	0.330101309994717
AAACCAC	1.02330159090862	NA	0.542705462783415	0.325342488209051	-0.0544775987158741	0.973313344942369
AAACCAG	0.227399250185218	NA	0.316808674209064	0.599916569947398	0.361286244240673	0.758792801991795
AAACCAT	-0.212236587800005	0.768977312871171	0.0261182219333526	0.956602673329651	-0.247120173121854	0.78461566529928
AAACCCA	0.109784062630203	NA	0.413332075461438	0.524631056088878	0.00516899694471989	0.998900881322826
AAACCCC	-0.335703044607664	NA	-0.343586646899377	0.509096056449552	-0.173845509164283	0.884122018281816
AAACCCG	-0.150549461567211	0.879458329837873	0.183066854447428	0.728177507697877	0.0375632904679656	0.980696864376591
AAACCCT	0.195282387911496	0.79746376024108	0.119251788838295	0.814514246397119	-0.134459506853498	0.91140210413053
AAACCGA	0.201527522354063	NA	0.811507134880237	0.0410565517444436	0.420672517458176	0.646025247002801
AAACCGC	-0.304441736277879	NA	1.33444359040223	0.0337167798358121	0.0219501107385081	0.993139653603587
AAACCGG	-0.0443123131533463	0.959266076340632	-0.000299507575646763	0.999428804890465	-0.286335790564133	0.679938115328743
AAACCGT	0.224986242281365	0.717702300118729	-0.371165267842517	0.297301814937331	-0.244072378005027	0.731933632956793
AAACCTA	0.239208312331456	0.758419416446263	0.767397241522605	0.0999228903382892	0.211500893205548	0.857210871705768
AAACCTC	-0.0980741924543474	0.887455848580384	0.0691180774483694	0.873349460526846	-0.0204570328949266	0.985049365680814
AAACCTG	-0.0203921274262855	0.98499253529201	-0.144195496737151	0.710153916542631	0.1038509440232	0.92921120714964
AAACCTT	0.240132660696116	0.589674124688741	0.0643913992729852	0.859608966603461	-0.36347109546044	0.372554894980672
AAACGAA	-0.376234484252859	NA	0.729840665514347	0.106293358341255	0.605443966312705	0.401507924035156
AAACGAC	-0.180232435383458	NA	0.647023263139521	0.18443435835602	0.204419901970621	0.893695113816015
AAACGAG	0.133221617019803	NA	-0.231377802015985	0.66108813563083	0.263390628722746	0.811029573113121
AAACGAT	0.00925703302394453	NA	0.982273745620144	0.152326106793989	0.0355672245531047	0.988290888739345
AAACGCA	0.625801851379368	0.304917875657734	0.403835303447433	0.485931089304461	0.0365399942418373	0.983439633796874
AAACGCC	0.287658158602642	0.681943335578579	1.07855756453923	0.00655023831782588	0.469235701304255	0.511593909710466
AAACGCG	-0.755512590956209	NA	0.482859090081309	0.510994881592308	0.681672893976433	0.593843165023827
AAACGCT	-0.344209504692671	0.571043895402953	0.77509803955551	0.0555986703737767	0.280835145498399	0.727831556775318
AAACGGA	0.315288678117995	0.612594541773491	-0.25935247923925	0.500115833102423	0.0879126460330433	0.92921120714964
AAACGGC	-0.02830961476588	NA	-0.372438545594391	0.721792847387373	-0.588624465199603	0.719775124801013
AAACGGG	0.402872476311281	0.404196748119319	-0.462049324126655	0.154888885202651	-0.500251159901576	0.298019085621238
AAACGGT	0.18036562327395	0.774303194326702	-0.137233879966199	0.75397506265956	-0.272212907758104	0.698935289334292
AAACGTA	-0.11079930396621	0.883008254627731	0.189969189337645	0.614639121211274	0.365773236853971	0.514233978897412
AAACGTC	-0.131106273705183	0.8443566679563	0.746702206923971	0.0369691219502218	0.0243041650197995	0.982004649761758
AAACGTG	-0.0619542886006145	0.951514650482828	-0.192335103597972	0.713470339343549	-0.141828724935855	0.911398411343482
AAACGTT	0.345883187264628	0.464278481464488	-0.200227972993148	0.512500526394404	-0.204691875694435	0.75266645898173
AAACTAA	-0.0324576417606873	0.967566511993364	0.522701673521662	0.122307651893231	-0.000892381398101559	0.999402380726906
AAACTAC	-0.115259624946459	0.892702060181182	1.32678230147619	0.00130440051425682	0.295939202739837	0.735427728765451
AAACTAG	-0.107113442270949	0.887565617423482	0.423769533615601	0.532905254953321	0.0478266743619222	0.980696864376591
AAACTAT	0.199092549022152	0.615464550125948	0.224243683291176	0.437081476668876	-0.454622416254993	0.172602927092002
AAACTCA	0.227581165232623	0.704488612733211	0.355846734326528	0.359396702688383	0.0827359139856265	0.936970188953486
AAACTCC	0.483422002726269	0.373583420472794	0.711284729784827	0.0855745274851581	-0.099232984447575	0.930554904966752
AAACTCG	-0.53453363825033	0.511441121740135	0.119305442131039	0.814837194214256	0.221901111602719	0.86235647846816
AAACTCT	0.0908852697998047	0.87209888298198	0.178102450007395	0.523389011474821	0.230339326305504	0.620314905171132
AAACTGA	0.177199154469709	0.762895343351577	0.0195723696110572	0.960173863928835	-0.0044847656844724	0.998001997752306
AAACTGC	0.542761528343497	NA	0.642121764917609	0.224181792796785	-0.059620449241246	0.971752602063482
AAACTGG	0.428133014186178	0.326671580677096	-0.130862795496471	0.682348327077752	-0.0458869015697759	0.957240937600252
AAACTGT	-0.31416265869064	0.47700843697578	-0.144428831872253	0.598070691639825	0.186933477871775	0.754091792093921
AAACTTA	-0.133502572463096	0.801723924640814	0.134078070598721	0.714370306902315	-0.200292416434399	0.767556735456337
AAACTTC	0.107747199383957	0.858083858218594	0.154632207911319	0.673234145714903	-0.0770253518268318	0.930749626071082
AAACTTG	-0.323375947201776	0.54529188465797	-0.0193410074654267	0.962320178982952	0.0567204420056936	0.956934088908479
AAACTTT	0.0923013804058644	0.783481057958667	-0.338170646168834	0.0589036258050926	-0.306372419402612	0.212672467840864
AAAGAAA	-0.0523596602067362	NA	1.108760557182	0.0395112435187373	-0.107975853698609	0.944054150812335
AAAGAAC	0.266467788359308	NA	-0.0711525014036373	0.943424925082828	-0.739317270378479	0.589812844539637
AAAGAAG	-0.273791992218522	NA	-0.595925990634864	0.482875085837963	-0.659785745732168	0.621689772082319
AAAGAAT	-0.0165125961878013	0.984655458635382	0.455327469890433	0.153836750605058	0.171426532489108	0.810559801106732
AAAGACA	0.586632187071974	NA	-0.316412479137308	0.672709511307976	-0.812305778597229	0.484391441916144
AAAGACC	0.0578573642268053	NA	0.772971429712575	0.2610098814354	1.01439299397773	0.396606546017214
AAAGACG	0.894040602649546	NA	-0.199596615476083	0.826770286018625	-0.798392343881238	0.482654759457539
AAAGACT	-0.219250370560892	NA	0.200961277479154	0.773651771904765	-0.332467950888854	0.773143537451903
AAAGAGA	0.810257197110142	NA	0.158473531143538	0.836602487085508	-0.774379037066339	0.39361920022603
AAAGAGC	0.618762980489224	NA	0.0657269611684795	0.950145466893522	-0.232517312264677	0.91442055297858
AAAGAGG	-0.340278068539937	0.654415788210797	-0.482328292061063	0.274253808108637	-0.262385731034639	0.7847322516425
AAAGAGT	-0.0107446453660511	0.991420670185121	-0.467556784821222	0.286776497258327	-0.451750893891368	0.488290305183304
AAAGATA	-0.126353409889252	NA	0.445060391812448	0.388696550149367	0.0663101174689136	0.967866149424465
AAAGATC	-0.0823946361117829	NA	0.712581270580027	0.206030416466792	-0.0725814565937677	0.962585967894292
AAAGATG	0.356456354783664	NA	1.24314996187156	0.112782338708045	-0.134102073566846	0.953980008126904
AAAGATT	0.121711069250289	0.852809444053672	0.00116589395135787	0.998208720394779	-0.346791922736786	0.646126825578559
AAAGCAA	0.235480248755334	NA	1.5602904409227	0.0106572968408963	-0.1353327604608	0.933464852029405
AAAGCAC	0.275954780060898	NA	1.6797779514643	0.00135708825684546	0.594976943584881	0.624640034551114
AAAGCAG	0.0107006497787777	NA	0.625369710725698	0.378874405253833	0.262027208910621	0.880543478760646
AAAGCAT	0.0274390547907754	0.977311079999657	0.580218868582234	0.248888958321741	-0.139896686021522	0.91442055297858
AAAGCCA	0.652153681925883	NA	2.0401473060984	0.334054963881842	0.658773787144844	0.872139672833334
AAAGCCC	0.419058008463058	NA	0.240790933621417	0.732771586988992	-0.468127726693562	0.637924999267435
AAAGCCG	-1.05350044103805	NA	1.04234310755425	0.197203604192456	0.546080535624197	0.711863579739593
AAAGCCT	0.218935410838361	0.751153709618196	1.27281951904982	0.00110901448706674	0.36729626298708	0.640787563117054
AAAGCGA	-0.469533928539372	NA	0.90444510203259	0.107366275532738	0.197433451775365	0.896341515247837
AAAGCGC	0.482119974958645	NA	0.976811944241287	0.303063809065151	-0.154447440821323	0.952613534078961
AAAGCGG	0.0545314245447527	NA	0.470222454236301	0.312160640273713	0.218467672161114	0.864411932341414
AAAGCGT	0.0723078107980099	0.935293697072022	0.318033084746639	0.53173586667672	-0.174876135713848	0.863064333386787
AAAGCTA	-0.124945601595161	NA	2.89356069862585	0.000700613583348518	0.559424068190769	0.748046449920837
AAAGCTC	0.802766807286068	0.118104657523892	1.53860034829484	0.00160263578778371	-0.528905487082851	0.473602813203613
AAAGCTG	-0.186892016322524	NA	0.218209939262885	0.776124839334041	-0.334039159420997	0.800835657578743
AAAGCTT	0.262082256075366	0.684529135027042	1.38023503720414	8.6109044391661e-05	-0.0230258360504457	0.985056256929916
AAAGGAA	-0.3076114602374	NA	1.06427652798119	0.157739507983083	0.362705992274565	0.827562164024764
AAAGGAC	0.314640924540904	NA	0.792023663895314	0.096380355613389	0.0447423078769859	0.979129989219183
AAAGGAG	-0.642834607992425	NA	-0.188411900675447	0.7704551723751	0.0309222425907001	0.988032896535595
AAAGGAT	-0.152046149817636	0.823778247441125	0.126431704120974	0.773336588415574	0.203187249277168	0.806478694432277
AAAGGCA	-0.215557136393438	NA	0.0390888646316242	0.95429005999272	-0.26670675082513	0.807030802598067
AAAGGCC	0.436829344907675	NA	0.116995043719194	0.816439203131496	0.224108416739158	0.82077203820014
AAAGGCG	0.608162311864662	NA	-1.40512389003635	0.433060621841629	-2.76792386392435	0.0724327405007522
AAAGGCT	0.586299381616747	NA	0.547536933058997	0.215163722906894	0.439697856866035	0.584084099132486
AAAGGGA	-0.0955535582088435	NA	-0.0235529348306349	0.967874631072677	0.205284415196162	0.873022681816816
AAAGGGC	-0.290830352529268	NA	0.321165131540343	0.560689265418331	0.240126452228911	0.824132428655813
AAAGGGG	-0.248485852298749	0.621125483621402	0.331132547559635	0.388063149937013	0.118735039964861	0.897176714649202
AAAGGGT	-0.011666463713847	0.985857886776701	-0.069990919419694	0.834002942599895	-0.0461869829602677	0.952650781885856
AAAGGTA	0.675790280637373	0.13879528995084	0.707362424706254	0.0332779627601689	0.146096457020873	0.863702658025128
AAAGGTC	0.314264619088369	0.597621096764689	0.515517838319586	0.119484333707132	-0.0514443566921571	0.961478051705735
AAAGGTG	-0.301042473758593	NA	-0.734920919334486	0.179290517593188	-0.459990777886388	0.627466856483292
AAAGGTT	-0.0531110948037977	0.921134113709983	0.122050283424287	0.670560342910499	0.151574618008504	0.762512447133187
AAAGTAA	-0.370883388617189	0.518759208902054	0.287657659036581	0.597706102500594	-0.394792550449269	0.595541079441864
AAAGTAC	0.0628477168059122	0.947573818436842	0.955759459425083	0.00601765997896125	0.453840649107876	0.455445603593056
AAAGTAG	-0.407060216539979	0.575419715070892	0.082162129300777	0.90028763164883	-0.509647417515026	0.552504306486513
AAAGTAT	-0.424281523806934	0.229453938653646	0.43300809471484	0.135476935084009	0.23249212996805	0.671948021213202
AAAGTCA	-0.272854032105916	0.750283507506799	0.0465674200405562	0.941722890679774	-0.130350759837803	0.928396245864169
AAAGTCC	-0.781828334243417	0.0504711952901849	0.0499760621298485	0.931608227491833	-0.252042709606446	0.752220164565914
AAAGTCG	-0.623530273359102	NA	0.320873373220254	0.596539463012274	0.682428081284846	0.416246454497961
AAAGTCT	-0.0582834440195646	0.926861836648429	0.219360151679107	0.534282101602536	-0.182413033760938	0.788350327461201
AAAGTGA	0.194392941204688	0.756735494023959	0.355568014412857	0.436750061644494	-0.392711547087506	0.540393605020919
AAAGTGC	-0.157170468895488	NA	0.709549668417886	0.157253383195535	0.271105473901251	0.871955338034958
AAAGTGG	-0.417616483682828	0.401461576609268	-0.142507538726909	0.688789617694826	0.0645597908409381	0.948610962774557
AAAGTGT	-0.324365123176149	0.507350060499495	0.246288942252458	0.359635307223388	0.581508309473455	0.105679531970132
AAAGTTA	-0.200044708995581	0.719974510901771	0.184523571537976	0.675804808905988	-0.434306240972738	0.401507924035156
AAAGTTC	-0.300244979960198	0.56603912246427	0.266852816141993	0.493511058234177	0.0574776165945488	0.952763748564833
AAAGTTG	-0.395220773493575	0.469035485183452	-0.0161383861957625	0.974368667679311	0.00154513120151556	0.999402380726906
AAAGTTT	-0.0718955240718341	0.87209888298198	0.488848567288911	0.0285746463725069	0.260244028792514	0.501093845916479
AAATAAA	0.0511831027705539	0.91033819880199	0.382649048972175	0.0493783604924748	0.00453421322418655	0.995946309281206
AAATAAC	0.527341898847699	0.182524187531526	1.43595855965962	2.78258401935666e-05	-0.116811207770335	0.900801386308589
AAATAAG	-0.14960559821498	0.768977312871171	-0.0734709910620071	0.844296101444584	-0.22130672227266	0.686292794776459
AAATAAT	-0.209851965160092	0.331616204688827	0.0919652551789351	0.650136109211542	0.0393423964474727	0.935237232938231
AAATACA	0.0334227311678533	0.96372769451536	0.279585907334447	0.31987459522518	-0.016850496522043	0.987590202897248
AAATACC	-0.117704786216943	NA	1.08717097623597	0.0182791749471934	0.0957827408250054	0.944698859406696
AAATACG	0.408922477731118	0.518759208902054	-0.49686127541618	0.331654669935086	-0.318536867410903	0.761490431338419
AAATACT	0.229851225780541	0.538788396881914	0.111694523703381	0.686335824404674	-0.173273184711503	0.720026272256727
AAATAGA	0.0943558835243848	0.906506153746458	0.19556269218535	0.556635756499659	0.354160132389929	0.572598165923508
AAATAGC	-0.230911735540658	NA	1.75790619747664	0.00160632330633871	0.919666620332149	0.331031590119977
AAATAGG	-0.464720807830887	0.302134821434794	-0.149740957850969	0.699729508238743	0.00495821436054465	0.997429579115482
AAATAGT	-0.617769186950251	0.0280370390744843	-0.318309892895396	0.260586645420611	0.18141899819079	0.74532394762961
AAATATA	-0.111473166040589	0.734054301036452	0.488443183303535	0.0240345968901277	-0.241063398864884	0.476189185674019
AAATATC	0.167414104448884	0.768534322954345	2.0145152193277	3.13085541937198e-11	0.541833043463017	0.273708167834321
AAATATG	-0.100321594599714	0.872882594871462	0.0629894253130198	0.871064518968284	-0.19094608263822	0.759095555996187
AAATATT	0.00624374674301605	0.987721145533295	0.333534888305375	0.0133456663326453	-0.164196770580949	0.551067442241424
AAATCAA	-0.0518461173263237	0.920698372174907	0.444887668705158	0.0658784300048316	-0.0212711444776073	0.978997437506372
AAATCAC	0.0683289918486525	0.926787424098995	0.933612586289065	0.00238132868801052	0.474463304238542	0.367583399898375
AAATCAG	0.282427910019727	0.629127384184453	0.111651088988792	0.746827749021876	-0.183234316409339	0.815243305720369
AAATCAT	-0.392577370691826	0.136428902164021	-0.0878197395129166	0.699676288153434	-0.100165731543265	0.840284407426864
AAATCCA	0.23595060600104	0.633800459488067	0.190258019536887	0.604326306552497	0.0108299015308093	0.993139653603587
AAATCCC	0.109843133942361	0.904982243091418	0.904468240076113	0.000957764875245944	0.499207041022359	0.42701626708903
AAATCCG	0.227059544156029	0.694951906924545	-0.075942710256092	0.856634150502578	-0.442959213994046	0.370999280208705
AAATCCT	-0.178836807412551	0.704006246903577	0.267244716602225	0.27089038057558	0.0671379680783119	0.929730221066795
AAATCGA	0.0835095731653825	0.88546077520785	0.406846931412783	0.170961047209491	0.336097450179499	0.506988758679434
AAATCGC	-0.381053483568257	0.563202665931075	1.01939972654814	0.00852139577251288	0.450831279136614	0.490306100511494
AAATCGG	-0.0198383544935526	0.976941264249015	-0.0780817081069293	0.812050425286275	-0.00131531284582766	0.999402380726906
AAATCGT	-0.221444803035734	0.528983846624013	-0.302327118108467	0.157694449530488	-0.0422611242382771	0.945033188288823
AAATCTA	0.209650867218182	0.586511178479044	0.589240486638858	0.0169224917454225	-0.300233043315541	0.427178280526635
AAATCTC	0.342806602633357	0.31964710660334	0.590855379770645	0.0262531567074301	0.0453418174710873	0.956934088908479
AAATCTG	0.00987322676771802	0.988682667772378	0.0965832227703542	0.757134385372133	-0.251655711603389	0.603636502661989
AAATCTT	0.397930497515657	0.0504711952901849	0.350420210561381	0.0197510822017785	-0.0946153855365924	0.794248338797446
AAATGAA	0.157654708771924	0.787654928012078	0.117022128596701	0.760825652114725	-0.000932712602060426	0.999402380726906
AAATGAC	0.226042477415129	0.747000949525978	0.913005979337296	0.0196480264163463	0.316737332115864	0.702340899945751
AAATGAG	-0.108731103859776	0.87209888298198	-0.0292734901659234	0.941152691778618	0.244334517964303	0.680904579405992
AAATGAT	-0.2636044531396	0.370954385097902	-0.0039605032811955	0.98801490392381	-0.0158432386909963	0.980387989100766
AAATGCA	0.117666020935187	0.840581462020392	0.192583031989252	0.623420351922586	0.309227067700641	0.635485177719183
AAATGCC	0.396193664798417	0.455870905644397	0.27107903885872	0.439731574187802	0.0427293977071606	0.967144368376428
AAATGCG	0.179796037586702	NA	-0.252413883395202	0.75166593257482	-0.39352916053241	0.795733349836899
AAATGCT	-0.0589630918521547	0.929993593092557	0.204659137654759	0.526304141808233	0.130710731023383	0.866095716490315
AAATGGA	0.197957381458923	0.711560839098383	0.077029296904723	0.855491147402235	-0.0368229465446138	0.971710791421308
AAATGGC	-0.368676072834799	NA	0.844565551988075	0.145818388439448	0.604565630836012	0.585739235952408
AAATGGG	0.0964658844875018	0.851133446960574	-0.0846426777712346	0.793656738223744	0.0462854246839156	0.952679749626442
AAATGGT	-0.0402303078297447	0.949668449379509	-0.0880748471942863	0.805340769959398	0.0310164426569181	0.971215722199612
AAATGTA	-0.0814303986051114	0.892625253681388	-0.223512507211138	0.424791273561685	-0.00631676289105273	0.995946309281206
AAATGTC	0.369099118703432	0.444972674687226	0.481857966567451	0.193005541465395	0.126190266469154	0.901882550412577
AAATGTG	0.117518055273291	0.838244359639862	0.15556210727624	0.669147045413068	-0.104822721379526	0.891301894351017
AAATGTT	0.177725338433251	0.532295460183648	-0.0323882267860262	0.885672280988863	-0.214499837141142	0.432068271910009
AAATTAA	0.0229740330050198	0.952075825634796	0.668564700536955	8.85857915969932e-05	-0.224654822900419	0.420775978706142
AAATTAC	0.0850890407092467	0.839736563070189	0.97372928300251	2.14841220444062e-07	0.151019982045546	0.711863579739593
AAATTAG	-0.338221136319192	0.326331950166771	-0.259991786975636	0.280794161728186	-0.227516835532416	0.603636502661989
AAATTAT	-0.140932810659944	0.609845987264905	0.350011942548351	0.00684369169933732	-0.016922302593874	0.973589162263811
AAATTCA	-0.0204679302328066	0.965447223605004	0.524634429613626	0.00575464220268932	-0.0656979692946684	0.896083713347309
AAATTCC	0.297130971430135	0.582671118556757	0.732037218895913	0.0258296161978016	0.0315992322559064	0.980387989100766
AAATTCG	-0.224905527930253	0.611739955887097	0.567880518769437	0.0450718225163468	0.351735437634399	0.490013569456377
AAATTCT	0.458217227611266	0.0782830977990511	0.501045407042327	0.00171909665976206	-0.0323412403837655	0.962138649451734
AAATTGA	0.118996258363155	0.736880998850421	0.48549512214024	0.0357220851141512	0.169859515553743	0.731208551790227
AAATTGC	0.101818247388836	0.904781061632504	1.46871856499239	3.13801674162002e-05	0.115748437676659	0.917013304826514
AAATTGG	-0.247269113509989	0.574939322062619	-0.0194969308660435	0.952947232118068	0.261117268419198	0.626044132297408
AAATTGT	-0.0750613488100172	0.83301789951874	-0.373043973393963	0.0259118065358873	-0.305082619560235	0.180639645076978
AAATTTA	0.14986207567034	0.524349863670751	0.643344690956475	7.81464403144429e-07	-0.0830300782987442	0.790830531369229
AAATTTC	0.220019738211216	0.392444559527443	0.945216051552795	8.34070813060832e-10	0.0350223476983611	0.94576922563903
AAATTTG	0.0616205828345966	0.905234061050103	0.157145257087301	0.454001921106135	-0.0601866289285621	0.927492831056145
AAATTTT	0.0459980112909166	0.8443566679563	0.573490575616141	4.16162490688633e-08	0.036975571737991	0.914965628641275
AACAAAA	-0.101759955179492	0.843357560231387	0.97841932391767	0.00156320522769434	-0.125988322265183	0.867010788223685
AACAAAC	0.401689386782981	0.381611238061621	1.11331741998525	0.000170843628495195	0.395472392649415	0.43109115312634
AACAAAG	0.26976342483521	0.633880298911496	0.862632069701862	0.00801257092674375	0.194213764331781	0.795733349836899
AACAAAT	-0.362295630659555	0.139978695475703	0.829895058449161	4.63192518069775e-06	0.397799633876365	0.0992876796608443
AACAACA	-0.389150631656057	0.290810397723314	0.133380577279662	0.666049169053211	0.298334798341718	0.527621352075396
AACAACC	-0.142028236581478	0.820033683301638	1.23069083813729	0.000127871460358608	0.380912687037197	0.492019456368238
AACAACG	0.244976149591152	0.618714331516101	0.795904178668037	0.0028624944339643	0.0615795631656358	0.940738634685556
AACAACT	-0.19113629763394	0.628258128351959	-0.135165643927118	0.622695619451582	0.136412223185028	0.815819896974246
AACAAGA	-0.0949812785776628	0.903187171347612	0.297611923567679	0.347802874153143	0.261343745697612	0.710295148532419
AACAAGC	-0.029233583134694	NA	0.661028292641544	0.266925612654561	-0.555226873712043	0.531173370025286
AACAAGG	-0.031986841999096	0.970186857319613	0.417475872038041	0.244340695279858	-0.115084554685997	0.902098650730925
AACAAGT	0.0673224644959649	0.9166022087871	0.0488119720514178	0.886081773295291	-0.0736278205522939	0.928310521347232
AACAATA	0.0295911042492728	0.957762012846505	0.937722868729096	1.94854806666259e-06	0.335437337378479	0.30059156897581
AACAATC	0.477423455177885	0.290776177931264	1.81149313780972	2.88032460392136e-11	0.496769095379975	0.33902419272232
AACAATG	-0.54376694942964	NA	1.43266697649335	0.000240133149828642	0.723842196215652	0.201179953232876
AACAATT	-0.244443438203921	0.263854866474414	0.6997338349817	3.29662761896901e-06	0.128278136255133	0.673280675835127
AACACAA	0.006838321116668	0.992471268735767	0.82873131164125	0.00811946519513248	0.186525384309782	0.789725834234841
AACACAC	0.178481000233575	0.762650978211833	0.728846928891355	0.0403789050273263	-0.145873471830279	0.865416475518285
AACACAG	0.436974171691205	0.444529345424653	1.22123524133104	6.33185989179146e-05	0.353199200847331	0.584152549592284
AACACAT	0.0250305744634524	0.967931607986839	0.377118754083029	0.160721254537206	0.193029468502324	0.735427728765451
AACACCA	0.103889124501761	0.898820722348487	-0.0297487692392124	0.941953786525713	-0.120165215644623	0.903675475510257
AACACCC	-0.164523944771748	0.724784430693593	0.735477043580434	0.0432686795040777	0.144055022202921	0.881416390572236
AACACCG	-0.331676223369496	0.347747460083611	-0.0241876353586291	0.958947773616491	-0.429920224846775	0.445863305312544
AACACCT	-0.278888972443704	0.357862620203525	-0.305367422123757	0.19550448269573	-0.43936547803745	0.081703407232595
AACACGA	0.328997260392908	0.569938159549069	0.566428364143495	0.0758935708039563	0.200172013732077	0.792425374359411
AACACGC	0.0193348598866849	0.984768028356921	0.966518945993916	0.00376085687908843	0.407850786593157	0.521450517686497
AACACGG	0.393729786449986	0.334442789338599	0.102901812390609	0.78453674588867	-0.116291217593108	0.881051269695375
AACACGT	-0.0928256042503026	0.882374499841225	0.141622885857726	0.745330633590754	-0.228132107741754	0.744830848888563
AACACTA	0.290933837306233	0.57697568558997	1.40002836795434	8.70364091399758e-07	0.476069477201592	0.313813347966049
AACACTC	0.146987418833972	0.762068896011017	0.536779524845269	0.0242427142008586	0.0238671906653897	0.976153335843041
AACACTG	-0.19143115600622	0.703655783741515	0.589353970363657	0.0950851176061351	-0.208682503587407	0.761490431338419
AACACTT	-0.01346826428902	0.97842296328272	0.658471831804202	0.000550043077898972	0.331686403521525	0.276521007833626
AACAGAA	0.183340365209649	NA	1.81166442146204	0.000286170723223164	0.208868507316548	0.884712767727706
AACAGAC	0.46436105730046	0.502526404922701	0.759738054865251	0.137395131056601	-0.316309330563558	0.76154688321824
AACAGAG	-0.166296665434728	NA	0.0356010450745629	0.957186537942738	-0.267833269095965	0.844432689348744
AACAGAT	-0.325455842800466	0.566806305228092	0.17734835531212	0.627949650516397	0.276550408102974	0.674047229426171
AACAGCA	-0.278827397490511	0.589558552265708	-0.265676522765251	0.493408561502421	-0.189977373985106	0.815243305720369
AACAGCC	0.219401254138548	0.758419416446263	0.636700483600864	0.0739903379270247	0.035554083159834	0.977523365111776
AACAGCG	-0.331748484267719	NA	-0.611320875127963	0.32435999265407	-0.896291671877001	0.269395001735318
AACAGCT	-0.19993169643803	0.667123500203175	0.0628448029634524	0.843055254299012	-0.0122492656952434	0.990579308536056
AACAGGA	1.69325862001002	NA	-0.369663659063757	0.676368589972115	-0.591014728106774	0.696593623777816
AACAGGC	0.00955977881087813	NA	-0.561485672570088	0.244418560342749	-0.557335572397031	0.429164202996613
AACAGGG	-0.00992947830354297	NA	0.23747137751481	0.745330633590754	0.230375524288553	0.885029646017523
AACAGGT	1.06439704017728	NA	-0.466891745522732	0.292788001282031	-0.184585426092047	0.87300241349429
AACAGTA	-0.244589583035726	0.707109661454253	-0.231032850067731	0.597628838467601	0.0748713196289664	0.948213172040642
AACAGTC	-0.517592047256878	0.189606526422184	0.372815932354317	0.267725300550145	0.354235706296936	0.501595304808399
AACAGTG	-0.918998305057865	0.0136139811547233	0.298177115423191	0.450337222932052	0.386502883181353	0.51329308396258
AACAGTT	-0.326944651535135	0.436287103431768	-0.303490980955926	0.309218104538556	0.280777952888834	0.610686570313291
AACATAA	-0.14801761518209	0.783447093923873	1.22448812272709	1.96282613659687e-09	0.590760015720337	0.0859900972189319
AACATAC	0.239928145719236	0.50419959548325	1.0719224189809	2.72894232368486e-05	0.16561759827004	0.795636559009166
AACATAG	0.187642269549022	0.72420720804847	0.568114479535885	0.0508249943126701	0.15373455720185	0.815243305720369
AACATAT	0.0880073793000381	0.796292327834043	0.634935393345303	3.75474856617294e-06	0.1612010945687	0.612929805192448
AACATCA	-0.370470091711393	0.165827074947883	-0.717820023810058	0.000183019324901362	-0.279640391540647	0.393655565674706
AACATCC	-0.190101269977789	0.584624740203175	-0.135477803720363	0.627949650516397	-0.0413644231118034	0.956467282296449
AACATCG	-0.15716233129794	0.705996056511202	0.0407612484215953	0.891588684521958	-0.151889146708188	0.782509380754179
AACATCT	-0.674196364045118	2.08107819301279e-07	-0.660870572506576	1.1221088074284e-06	-0.313992886023955	0.0689408783030326
AACATGA	0.503629671868243	0.106394223855811	0.143281248563158	0.606780125707155	-0.183773127477978	0.701424416175103
AACATGC	0.248192655166991	0.642909290459042	1.05213740945401	0.000991800656013329	0.203593721886926	0.795636559009166
AACATGG	-0.0225425200706472	0.973802473949753	-0.157606437269277	0.574660086845211	0.0138300440388096	0.988855562160415
AACATGT	-0.0117202183979587	0.982215680443546	-0.442962401434463	0.0623106963113335	-0.332536063081624	0.356594888830976
AACATTA	0.204774781265142	0.462291992955549	0.923256993807239	4.43929149282298e-10	0.222624757907436	0.39361920022603
AACATTC	0.099948461717151	0.764332638316128	0.588240441734105	0.000108794171753907	-0.0298174965259868	0.95513275666747
AACATTG	0.017809137819206	0.977311079999657	1.03916323241227	1.67767744383955e-07	0.358679880772875	0.377399087179027
AACATTT	0.0220630976220101	0.939720845421272	0.957188672683724	8.74344970035276e-15	0.387090068283718	0.0128398374644462
AACCAAA	0.174814345798044	0.768977312871171	0.814037868551221	0.00653637414253398	0.0750232163148356	0.937526667294107
AACCAAC	0.306429785494586	0.583759378250363	0.865061891687411	0.0141706699360357	-0.0677383965755542	0.945847855667851
AACCAAG	0.101748758415564	0.868071487299051	0.833417680729856	0.00551492222722071	-0.00936767887641383	0.993926883993024
AACCAAT	-0.287909746642725	0.518759208902054	0.444799249754846	0.0850787095156979	0.488559255706457	0.208868633956381
AACCACA	0.075548158868021	0.937175569974263	-0.0476682852223581	0.918922103339648	0.150225002302438	0.894733116757036
AACCACC	0.494191660594889	0.185317457187895	1.33075161841948	1.46564450004575e-05	-0.0284974673536675	0.977841156742102
AACCACG	-0.140470262474741	0.79746376024108	0.844718083307285	0.00286960677633862	0.427420688194993	0.325338585881725
AACCACT	-0.0556934250574162	0.921904292759311	0.181986159969043	0.448752369681003	0.358570700037276	0.356218585181918
AACCAGA	0.65015451515955	0.180263581048667	0.208722579305227	0.54353090757708	0.0656609765589799	0.950137685363449
AACCAGC	-0.230317544351641	0.772478483314411	1.46341893245214	7.80447235875121e-05	0.400588121717688	0.622287689741266
AACCAGG	-0.349337380604805	0.410895741242846	0.0969440234109907	0.809233472612079	-0.124860033062076	0.866631821125486
AACCAGT	-0.137401575486825	0.802778856994379	0.36605935201295	0.20125309569353	0.0918887282333948	0.900801386308589
AACCATA	0.0166844061126304	0.981090888784175	0.401348475717626	0.155873989125465	0.245640088186836	0.652282299259166
AACCATC	0.185897338310327	0.746477449333356	1.28214608998327	1.15913001296162e-05	0.036169897320714	0.974188771803047
AACCATG	-0.13054330386668	0.792022583103135	0.336181670162898	0.279136886928956	-0.0961156127006279	0.891301894351017
AACCATT	0.198460295304183	0.448572184918002	0.233973211941578	0.310539288370152	-0.0628723257446447	0.916811408350781
AACCCAA	0.301955437671456	0.621589133531606	0.883372917959504	0.0412078817529485	0.360696625778549	0.678084458460046
AACCCAC	0.563405418017357	0.187398363535164	0.523025073180681	0.0908774241543149	0.0889518427264323	0.921124007892428
AACCCAG	0.204904024214184	0.76749940603583	0.788763325138045	0.00819580579771837	0.226758141061752	0.768638377699117
AACCCAT	0.0628462426890558	0.914931679357355	0.147050002110628	0.633075421648016	-0.157683969458489	0.804962440879109
AACCCCA	0.28742611216019	0.616780792628099	0.323953344029658	0.371086916955764	0.106430328233149	0.91129927754884
AACCCCC	0.122665165068497	0.828146774037146	0.467360332334738	0.0689170049931415	-0.0406597859240126	0.965595091554237
AACCCCG	0.166218932546013	0.757332201067746	0.782718325559355	0.000372179137610822	0.402591760164248	0.349429790329197
AACCCCT	-0.122584302082281	0.803306484619832	0.320679754620474	0.205748382476609	0.0691360770580959	0.922093150555971
AACCCGA	-0.0321888792982095	0.962993864191861	0.621190368545139	0.0170873251295803	0.20658590806609	0.727850509348102
AACCCGC	0.0500014950043549	0.928061841233536	0.736039703445008	0.0035992820394623	0.185309125006617	0.738912103665505
AACCCGG	0.157282985107656	0.68282518747367	0.712989872042205	0.000111673148641646	0.0387121875327391	0.951956907462636
AACCCGT	0.163996022993254	0.695804494282375	0.388545428464072	0.0502085250111218	0.238256824900352	0.551198091047448
AACCCTA	0.308441902348956	0.445232296469373	1.12684008804913	3.88563897553687e-06	0.256564811090441	0.575189970367883
AACCCTC	0.209583539734285	0.600015082171929	0.451605979697097	0.0538082769136355	-0.114104534049831	0.85974627836585
AACCCTG	0.194873261112556	0.686827227984512	0.646986774328922	0.00293502153980027	0.0833414470288045	0.91129927754884
AACCCTT	0.27421252825313	0.312122575134999	0.677495415260674	0.000172213947076879	-0.0959392974924321	0.840805697558287
AACCGAA	-0.0228083056985804	0.9788307161475	0.821913875909202	0.0485497752561673	0.159897936717959	0.880652934405379
AACCGAC	0.315708525922382	0.437254194474082	0.762260257152827	0.00201723841932901	0.248677681380788	0.59250225269972
AACCGAG	0.175688632916972	0.775786383810493	0.612929323885787	0.0269254808240306	0.0997952404257353	0.91129927754884
AACCGAT	0.215540109495707	0.666298625026079	1.32871941938496	4.13974603707978e-08	0.00298794962458469	0.998900881322826
AACCGCA	0.436316267897277	0.255848242377795	0.596353388040644	0.0103516088118548	0.246490788173013	0.621336058638581
AACCGCC	0.550329768631474	0.0615734005655217	0.500901595713487	0.0142845599763609	0.0314242992270568	0.967086044510404
AACCGCG	-0.212732728786204	0.760083384958982	0.000363411288890635	0.999418778430749	0.0380351428612709	0.973313344942369
AACCGCT	0.0655982440158511	0.910249708630363	0.631820723409733	0.00123119745022572	0.094681181763288	0.890044796616871
AACCGGA	0.0755685078002445	0.887565617423482	0.457544742001705	0.0837140004018486	0.106007939500944	0.872626083288682
AACCGGC	-0.126518679232287	0.883974826349346	0.11074850483894	0.863819025462811	-0.268509977903421	0.831072518793046
AACCGGG	-0.0390986482445702	0.942537881309769	0.0437998701299397	0.884022864793259	-0.0804910991087416	0.902555084793662
AACCGGT	0.1079742573798	0.823778247441125	0.963938404703518	2.4316012194392e-05	0.0647645548367001	0.929730221066795
AACCGTA	0.315593916973351	0.364077581565098	0.194510627877991	0.460781374230638	-0.0180875147000263	0.980696864376591
AACCGTC	0.329138512814418	0.316229223786037	0.35920843851279	0.0759653265446218	-0.299667497144063	0.401409598480644
AACCGTG	0.244795191991931	0.581643388888468	0.452733993138626	0.0666194275381448	0.0408093632358739	0.963198903904599
AACCGTT	0.0954203071873706	0.7959109863149	0.589696202956532	0.000857434608015308	0.195354856265756	0.574729964803511
AACCTAA	0.217621891031047	0.655536337960119	0.795952251243826	0.00830338970049562	0.0561143708500469	0.955066832031714
AACCTAC	-0.00724241417005135	0.991259240434937	1.80779723846992	1.16474775271344e-13	0.550094877738591	0.0859900972189319
AACCTAG	0.226471012362633	0.707385092504757	1.06972202280119	0.00022303330618585	0.263713972902069	0.737758974962903
AACCTAT	0.211216763910976	0.410388049713908	0.801074873745203	1.15051279479408e-05	0.0584992203781159	0.915890472636257
AACCTCA	0.131360748405011	0.757520726016112	0.453467283172008	0.084568183833754	0.00616051752853953	0.995946309281206
AACCTCC	0.324054172700182	0.237421891472532	0.592515039302721	0.00176503073449322	0.0767958625575083	0.885029646017523
AACCTCG	0.155486193135134	0.722385336576399	0.571709758440973	0.015926647162514	0.221012791614158	0.660341330550907
AACCTCT	0.207300545487119	0.463947113206883	0.535838584303149	0.00316472129368464	0.167863392732289	0.64646510424252
AACCTGA	0.0664299455788345	0.914447050427414	0.722261847558696	0.000234533582743437	0.301272335508775	0.533875661095824
AACCTGC	0.218278039583917	0.578315971338405	1.3040028047648	2.15939029278028e-11	0.551703260148716	0.0257164211143268
AACCTGG	-0.15125884168028	0.611887027994114	0.41914965712001	0.0407311392164415	-0.0929506582842415	0.844879356019722
AACCTGT	0.123227266216337	0.672591442355439	0.376120284201183	0.013506475457804	0.184332835800457	0.473602813203613
AACCTTA	0.214262304751413	0.453859353542896	0.861884853727435	0.000115987472671743	-0.107389586265324	0.85332478365414
AACCTTC	0.0617214323180797	0.904033728006834	1.08523158801221	9.2600932295769e-12	0.310394216622946	0.382126860009007
AACCTTG	-0.0406196180059337	0.936971348680552	0.976784822068123	1.24955086224447e-08	0.320116133800056	0.349193071010825
AACCTTT	0.271907925587249	0.182828973481549	1.0510333303762	1.81165962115167e-17	0.243882703619477	0.255272081392175
AACGAAA	0.0885723865236595	0.909214815474244	1.05325477052534	0.00245235783783727	0.366292599355565	0.589962759736042
AACGAAC	0.29300198468194	0.517087779680574	0.888104532684563	0.00260421028792743	0.267911521884634	0.664315319641739
AACGAAG	0.0696873715978075	NA	1.28469310978609	0.00524859472338647	0.328865890205019	0.786402115439822
AACGAAT	0.574005903262531	0.0830838332395838	1.13219472904396	1.69407237331286e-08	0.563029689955194	0.0557717159822677
AACGACA	-0.0296390100065932	0.973877988436362	0.610238969540765	0.132383270587539	0.253713572822357	0.759264178029573
AACGACC	0.130768090385433	0.805724366490447	0.67492363761772	0.00352631228506909	0.568612892992192	0.0536381366166291
AACGACG	-0.199886823482464	NA	0.81169098792272	0.208256166987685	0.288154942685031	0.864803327971997
AACGACT	0.124094237438922	0.779236231103493	0.195969232280761	0.453766790530892	-0.268114911777669	0.483081018399753
AACGAGA	-0.0120099611953456	0.987890775089565	0.586890109264504	0.0535671336034223	0.318605192294395	0.588503460870548
AACGAGC	-0.316478988785852	0.568408325458864	1.06116420824376	0.00011784944602732	0.169498954339885	0.832965503919659
AACGAGG	0.255921398048533	0.639563194107156	0.297519370851837	0.365119772374851	-0.152222374945898	0.845818189886272
AACGAGT	-0.153024614961972	0.739796672095447	0.209466711709066	0.421014835926123	0.0740080776537608	0.9132235864914
AACGATA	0.289018348361534	NA	1.5110880679897	0.00398351510178993	0.548723920015631	0.601648623648786
AACGATC	0.411029157626453	0.286676915282209	1.33817118212837	2.75900054638574e-07	0.157327438347127	0.800927932116045
AACGATG	2.84021146937924	NA	3.14488140345549	0.0414939279716962	-0.181029143824568	0.970105550983985
AACGATT	0.328830661263115	0.596787508867552	1.30717320304849	4.66127639071218e-06	0.698581626817716	0.108823438737555
AACGCAA	0.243983600594151	0.768700075000173	2.47977870615473	1.13440766094991e-14	0.90911920356939	0.0737496321722924
AACGCAC	0.23060379771609	0.677104113039949	1.22231608299666	5.96427333595337e-07	0.526014979907961	0.201179953232876
AACGCAG	-0.319451091052251	0.55062746406513	1.41290094350375	1.97167202444955e-06	0.636341035404217	0.11212870358148
AACGCAT	0.38525560916556	0.283159247557022	1.63956019080333	8.56303170291498e-16	0.583987409823298	0.0307548780595809
AACGCCA	0.124000241491836	0.847978569298021	0.99364073543135	0.000139658079173005	0.982597178750155	0.00214389156496715
AACGCCC	0.266333458174775	0.519127660144129	1.55066465273259	1.0541671221571e-15	0.638069124929471	0.0262208432234695
AACGCCG	0.358763607974456	0.653830944070692	1.78815032380767	3.83519671579028e-07	0.623924075299433	0.384525978795219
AACGCCT	0.118529828334967	0.74064561152474	1.47093522816301	2.70958318391834e-17	0.373722171974693	0.136893788342652
AACGCGA	0.52790817188493	0.186081144250775	0.965840293210644	0.000464778786558133	0.278850614684581	0.625921963787754
AACGCGC	-0.149340534489353	0.835653900393853	0.853598063192152	0.12128208429126	0.185426644098476	0.896455628750849
AACGCGG	-0.0978959014583051	0.864692291295298	0.952526538066716	0.000566260766900447	0.281148266546388	0.59076462851329
AACGCGT	0.21064840338479	0.709417508974739	1.03478891136876	0.000650203670737502	0.191232936671584	0.804932698807901
AACGCTA	-0.287988436766319	0.605579847949076	1.47351621497029	2.43133159524356e-06	0.637620754166632	0.131198562252584
AACGCTC	0.297858238825037	0.404797309814039	1.2456955634919	4.75468407225213e-09	0.226730733214409	0.612474728134925
AACGCTG	0.838315637924885	NA	1.91984803382356	4.58764474925596e-05	0.767846896501966	0.337690139705516
AACGCTT	0.343682649601336	0.227980592142861	1.7567828652894	1.02786286724698e-24	0.500007998192629	0.0359528800871528
AACGGAA	0.112032131162468	NA	3.13723475269226	3.98737927177958e-12	1.16405696078219	0.0666907004435417
AACGGAC	0.72143685488314	0.00982718138493147	0.66867722775578	0.00575909644255774	-0.053172345429813	0.94418211439028
AACGGAG	0.133553491336027	0.79106743361594	1.09855536481347	1.9738525115522e-06	0.303312914331891	0.470619691294784
AACGGAT	0.23456130141707	0.447756005399686	0.759834029663416	0.0134102271477981	-0.177725082089692	0.803152163010984
AACGGCA	0.473251305409972	0.201282378030606	-0.0377996820140108	0.924513396950346	-0.26541746750419	0.625119158786514
AACGGCC	0.490076178206744	0.0541261671646342	0.440927839308903	0.095696488361405	-0.125511738389338	0.842634893623012
AACGGCG	0.698824611378868	NA	1.18080950398421	0.108249393176989	-0.33406063115165	0.840284407426864
AACGGCT	-0.219412002855076	0.56874271094444	0.242425127827295	0.455008925285866	0.0620783872649834	0.945847855667851
AACGGGA	0.0752396659119687	0.922905692481154	0.569904283225068	0.0966118101437241	0.388655789809334	0.505897742275951
AACGGGC	0.101240699886522	0.821933308652669	0.118056290715246	0.69415232711372	-0.0929185010867899	0.884712767727706
AACGGGG	-0.0796566950158124	0.839736563070189	0.321857335469255	0.11936189220449	-0.0873293282140386	0.862461979310146
AACGGGT	0.160121563214569	0.606755606910834	0.24501585684581	0.200909262765384	0.0139117853042848	0.983056960445539
AACGGTA	-0.0789913622805583	0.892625253681388	0.58107162638873	0.00416803929800963	0.408958776941617	0.28683612938221
AACGGTC	0.312245901504498	0.304388508452613	0.623432569063483	0.000412568451929034	-0.152005798837021	0.725267984752215
AACGGTG	-0.159067405834817	0.756185997575436	0.482786858058493	0.0583288032124289	0.146777245910909	0.82077203820014
AACGGTT	0.258036510670313	0.344233956478618	0.488471609274066	0.0177048273350642	-0.0938590571743969	0.868404980684183
AACGTAA	-0.39536564670698	0.283584110560539	1.50089462494751	1.88144896542671e-10	0.469137912222135	0.20769204141934
AACGTAC	0.150451705127743	0.690732459464777	1.13076418217974	9.04765976571537e-06	0.0320197463925785	0.969292073448688
AACGTAG	-0.144486552365944	0.790691374817013	1.19422128562118	2.92387379539628e-05	0.225954422036474	0.737758974962903
AACGTAT	0.00138342482419584	0.997502131316055	1.44035022375631	5.89324235407989e-15	0.558962657120078	0.0116146936415212
AACGTCA	0.245957768865746	0.439660880355762	0.68124586076386	0.00163307867479641	-0.159928202742371	0.720026272256727
AACGTCC	0.185956944415691	0.525850446164343	1.09303807609334	1.69024329483566e-09	0.0789355885140889	0.872486617721343
AACGTCG	0.258206086078669	0.571043895402953	1.24336314455907	8.10087803858389e-07	0.430483762468365	0.3198079310671
AACGTCT	0.130415879857662	0.675352696403907	0.79876899569417	2.19173082502539e-07	0.144515669489639	0.686059401822071
AACGTGA	0.0715736397907613	0.900765145469146	0.681669773306788	0.000409809396772062	0.46283472582333	0.128632863212958
AACGTGC	0.472984678992665	0.173682168106101	0.945771008088628	4.83736676433322e-05	0.145210304567583	0.809984816279751
AACGTGG	0.28442016074724	0.362509755520508	1.06757003455267	9.66880916806707e-09	0.20823537866148	0.588390507977127
AACGTGT	0.380721474659534	0.109672121369464	0.373770959627595	0.0487503935464027	0.0145891412414784	0.981275368331276
AACGTTA	0.18242923988562	0.624200002540672	1.21572497723827	1.82781623620654e-11	0.281976906872763	0.393877599849172
AACGTTC	-0.00606961152336788	0.9896848173939	0.736988824537766	3.25532642206072e-06	0.204345031969667	0.504247481401037
AACGTTG	0.0724398583716135	0.904982243091418	1.4960668800302	2.98855667805077e-09	0.45170737010422	0.321145276693888
AACGTTT	0.0270160957419718	0.952670760744461	1.21420778283272	8.68501115313575e-23	0.400972322819913	0.0724327405007522
AACTAAA	-0.21848321912731	0.661696128277531	1.11410529753251	5.18104415648839e-06	0.186846313519724	0.781984057686964
AACTAAC	0.0972085591297014	0.912262857882546	2.09511818201005	5.08043979657607e-10	0.573455774506477	0.336498801157565
AACTAAG	-0.862197232338723	0.00239954280444497	0.80516910461446	0.0225148417870461	0.424467813481319	0.449117932125631
AACTAAT	0.125196938655343	0.737007333579605	0.957383295797527	4.02275176712441e-06	0.010137386237746	0.991975371341984
AACTACA	0.424912592271265	0.20298140415612	0.640681542605814	0.013376318987369	-0.0463390277766914	0.957240937600252
AACTACC	0.995278482266182	0.00946630737892071	1.57426925486433	1.08180840905046e-06	0.367888072630943	0.572570288215782
AACTACG	-0.381719111582804	0.33684161934306	0.362831930403215	0.313155466277254	-0.280862483201701	0.632843730150722
AACTACT	0.360368223649423	0.205674758797516	0.688743809867929	0.000465699673140575	0.0866550972147488	0.880543478760646
AACTAGA	0.797244351246276	0.0714990109230174	1.59649773431724	1.86264231495336e-07	0.259517854160104	0.74532394762961
AACTAGC	0.57090413242962	NA	1.84968696160796	0.000139008530156645	0.313742694221775	0.801084460228857
AACTAGG	0.0253615736838397	0.971649674893893	0.711967072333222	0.00883314851448098	0.231863507117005	0.654095461078045
AACTAGT	0.345311058538698	0.508936742587728	1.0192310360164	0.00167415543435413	0.231105292636899	0.754091792093921
AACTATA	0.0055876819337025	0.991589383735493	1.01022256695538	3.37172202732335e-08	0.0664402257448693	0.903375909518556
AACTATC	0.638632152586966	0.0408395106694733	2.43966782282073	0.00347896689749275	0.249247485708983	0.894229237147767
AACTATG	0.0436960289630646	0.943095475473031	0.625066129745924	0.0142665984499637	0.0186069501114006	0.983056960445539
AACTATT	0.0745272907077687	0.822617111434289	1.13765708680696	1.41841429154757e-11	0.152315720472648	0.708478099921423
AACTCAA	0.286557570279151	0.473300822897639	0.984931753566932	0.00011784944602732	-0.0222067919579497	0.980387989100766
AACTCAC	-0.0271940300793287	0.970186857319613	1.5875758886015	9.69392234948264e-13	0.626640807941761	0.0623858388129832
AACTCAG	0.102713806191775	0.894933891815541	0.766825412362643	0.028999158997086	0.581549759806587	0.286295198907558
AACTCAT	0.21877655691305	0.525199819411056	0.638141944959692	9.45047795596952e-05	0.0516255090460844	0.929730221066795
AACTCCA	0.0210087571002221	0.9788307161475	0.541445912000508	0.050264409935779	0.377945083968333	0.529014765574767
AACTCCC	0.652902042174817	0.103573497017268	1.39292308613546	6.35648300330607e-11	0.0446114192903443	0.963241340719724
AACTCCG	-0.0396938865429253	0.953176622846712	0.61873655779325	0.0355951031664983	0.0313014769889633	0.974595652308965
AACTCCT	-0.0780128963226811	0.882497500331195	0.623618564451743	0.014226022744444	0.19852374413787	0.74532394762961
AACTCGA	0.0564795569512195	0.920698372174907	0.574640058349117	0.0106773446705067	0.19945819439169	0.685579553897272
AACTCGC	0.172921876311732	0.748637821955869	1.62137871299721	1.38086672739149e-11	0.177767824408135	0.781543296804451
AACTCGG	0.175911063809728	0.612594541773491	0.449542452483713	0.0252903414152079	0.0147895695080302	0.983056960445539
AACTCGT	-0.0130760708300974	0.978066156870264	0.424378459334559	0.0209300420766541	-0.00576862754706231	0.994262398625957
AACTCTA	0.191780122629513	0.591697215842921	1.0312412405201	7.20497998622632e-06	-0.0621037278351484	0.929698332411601
AACTCTC	0.197536524379646	0.561109116402458	1.67421255327071	2.99341432392911e-21	0.536188262668423	0.0194908232112212
AACTCTG	0.270536752336406	0.695732708959125	0.880223433075632	0.0216018586986657	0.391529292971246	0.612097894719704
AACTCTT	-0.150646348638344	0.583759378250363	0.988141360589119	9.11904760074587e-14	0.365010118066263	0.0426175698933495
AACTGAA	0.000318763956240355	0.999346592734854	1.12357894118129	2.10320110034315e-05	0.244787907058319	0.726141401073224
AACTGAC	0.407924550254298	0.247829321632768	1.16643548353419	3.08273189396365e-06	0.241739820876429	0.644860319700462
AACTGAG	0.209434315153339	0.615497961912925	0.794080718327371	0.000119611105318328	0.248815368082092	0.579512268081211
AACTGAT	0.129087190120405	0.721907404731914	0.826165993472668	2.21980385903268e-07	0.101372159530468	0.82568457878774
AACTGCA	-0.23108791029117	0.557837421699967	0.534499140054411	0.040191810104204	0.134008962301671	0.815819896974246
AACTGCC	0.317321087115463	0.257126903519575	0.590558160972355	0.00602557073257277	-0.160405218410643	0.707597368074682
AACTGCG	-0.735327907131269	0.188684955527045	0.232617545264321	0.677979631278287	-0.279018570868686	0.781543296804451
AACTGCT	0.370335668370606	0.159466447228902	0.71473690429122	0.0018509348973773	-0.104535779216004	0.859522923693055
AACTGGA	0.269775514594817	0.390353374095873	0.793913410564315	0.000201624523109926	0.107660363774091	0.840805697558287
AACTGGC	0.11792347368344	0.848306078762786	0.583890101362148	0.100710115494293	-0.0876710116124435	0.931133777362831
AACTGGG	0.123762171081942	0.758419416446263	0.314716524024429	0.179067859762826	-0.163905836742606	0.73985675561524
AACTGGT	0.20679260793178	0.502526404922701	0.725907868049762	0.000135157069772915	0.24631417150848	0.475726643673515
AACTGTA	0.151963664392644	0.691303562694828	0.667108823286306	0.00165712436766186	-0.0976391497374265	0.866095716490315
AACTGTC	0.407847827045903	0.135639323295855	0.692721577439588	0.000180963192428362	-0.321099961765179	0.331588958917794
AACTGTG	-0.493514273005056	0.198107217385586	0.654549780437488	0.00084554317119656	0.179665935982398	0.779706857551407
AACTGTT	-0.0524788880279432	0.886998682779537	0.418302001786868	0.000887707740867741	0.385318228567721	0.0283187342203059
AACTTAA	0.0222916029734609	0.967931607986839	1.07687422762486	1.18216471711645e-10	0.129639838125921	0.799390607650708
AACTTAC	0.387658340322917	0.20936227348046	1.97865889031444	1.75382527312148e-21	0.309598575861525	0.452829672294543
AACTTAG	0.024201460236081	0.965547885863482	1.03703975198128	6.69302148713928e-07	0.296011093130391	0.37597223835968
AACTTAT	0.14593081379275	0.576315796925834	0.967752736175862	5.69984391185127e-12	0.119386764383872	0.740676426838051
AACTTCA	0.188115533102307	0.661189795530232	0.672381336850517	9.40339845435592e-06	0.290434993329751	0.463750327486201
AACTTCC	0.240360499362055	0.448233676705105	1.25795429341599	2.74403839505369e-08	-0.0255885705568707	0.971752602063482
AACTTCG	-0.069662762892687	0.866549787173445	1.13921312243694	1.12609715178053e-12	0.298940170045393	0.281919966738605
AACTTCT	0.0710666805751174	0.822617111434289	0.637942897915728	1.47022890990515e-06	0.0725186952335568	0.85332478365414
AACTTGA	0.296351211248673	0.255510865549756	0.729057908143111	1.69553535404896e-05	0.120193357852998	0.776926422083142
AACTTGC	0.233645180910869	0.562879840736074	1.99677906768515	2.97617904543429e-21	0.329593018189632	0.356594888830976
AACTTGG	0.0467762338091563	0.91361942412075	0.652306699472129	4.97589485359346e-06	0.207464628567397	0.51804233482403
AACTTGT	0.183862465298463	0.545914488832157	0.295545117425496	0.0356691818599266	0.0546174092779759	0.914108990799219
AACTTTA	0.0402729199637049	0.905234061050103	0.957676735915233	2.64978131433816e-14	0.0920659034051494	0.784125081765482
AACTTTC	0.331358570949158	0.222443464881645	1.69574681289598	6.20524162780885e-30	0.235965757529479	0.482641292990495
AACTTTG	0.21396354147392	0.414938085083827	0.887397789984177	8.20813480207768e-09	0.150335803127546	0.681007175976458
AACTTTT	0.139811209152087	0.464278481464488	1.14415042871708	1.24812281465983e-37	0.130532536297777	0.520604742444607
AAGAAAA	-0.000592931352203089	0.999091831094613	0.703368738233079	0.0105907484120033	-0.311886248660861	0.476189185674019
AAGAAAC	-0.0425762494400161	0.958263071078682	0.836519127954018	0.00711134804695705	-0.0686327263886137	0.946962887339497
AAGAAAG	-0.011761049835174	0.990256424389218	0.740443519034185	0.0178151579711141	0.319435861893118	0.648703179237084
AAGAAAT	-0.0141854770390978	0.977311079999657	0.633767441361914	0.00229105814302038	-0.0473819483706006	0.943500605995732
AAGAACA	-0.128167572058689	0.858672206945915	0.804972298212887	0.0265157611103503	0.699428387935301	0.192107677020491
AAGAACC	0.465650476839341	0.445232296469373	1.00093117726281	0.0078326504703502	-0.0962821196326624	0.937526667294107
AAGAACG	0.0146930956812664	0.985491894500074	1.04498083933349	0.00142010304573452	0.410135781036489	0.46624612008749
AAGAACT	0.121373753853665	0.762895343351577	0.200053296693296	0.473925251492803	-0.345065598978649	0.350039026372072
AAGAAGA	0.336510591521413	0.443023879133691	-0.00378143287299887	0.991973258013004	-0.370067105993497	0.436928695617015
AAGAAGC	-0.0398318231395404	NA	1.31654586167481	0.0355338570862002	-0.255768190038362	0.860339918549974
AAGAAGG	-0.294211041157637	0.31964710660334	0.27999813704157	0.176733688176235	-0.0898781512460147	0.865715822896763
AAGAAGT	0.122794282906025	0.830594947802778	0.472476754970064	0.0661137906731306	0.136912273046475	0.844432689348744
AAGAATA	-0.0145969909588388	0.9765922015663	0.757873731831649	0.000154141901855768	-0.040319054824952	0.950467850502257
AAGAATC	-0.0494975683070963	0.926720639858027	1.23263845716541	2.97549642637117e-07	0.336020520844389	0.412504830368118
AAGAATG	-0.237661405227249	0.583759378250363	0.198809468017409	0.630580850052749	-0.387721133007722	0.486541779957641
AAGAATT	0.0939101810166297	0.750099626628101	0.583769539367107	4.92789354118206e-05	-0.177072788620053	0.518682561715423
AAGACAA	-0.233523138889101	0.647171485139582	0.877518223869076	0.00522373044736841	0.146710135237952	0.840805697558287
AAGACAC	0.269617991754405	0.54146005871904	0.501225339025629	0.157156586616611	-0.427401296272339	0.411571606130635
AAGACAG	0.397005712575341	0.436671230604227	0.937388130267134	0.00144551336249229	0.433421270358767	0.359649504747132
AAGACAT	-0.321275026364073	0.357417491086015	0.582335659242917	0.0170997925828957	0.337083080212393	0.422756528780735
AAGACCA	0.103873391517941	0.872833273875067	0.392515495716344	0.262768460075003	0.00334351511541959	0.998900881322826
AAGACCC	0.226579013084914	0.628780176061753	0.916677918982213	0.000471296847356772	0.313459507865305	0.564068195447625
AAGACCG	0.0176764385686057	0.983677664024308	0.201605883212142	0.562567152975875	0.0785024529290951	0.936931069625032
AAGACCT	-0.0480942709808587	0.926361636790974	0.337109222922263	0.129513003435196	0.473388603281272	0.0947326771688075
AAGACGA	0.265520303238979	0.59641976242894	0.792407154646552	0.00109219586130249	0.454467782892192	0.230876143015426
AAGACGC	0.508911879513034	0.393019154268228	0.723005247278452	0.0153189651494517	0.445101440931751	0.470581132203596
AAGACGG	-0.0495249619718884	0.930949871319584	0.349915406674468	0.269877584992459	0.204565783299697	0.754091792093921
AAGACGT	0.216683545205805	0.561823895138128	-0.0281901780872128	0.947512169820827	-0.22768731624621	0.735427728765451
AAGACTA	-0.200194957359278	0.721907404731914	0.888920267795981	0.014376740236178	-0.251295505849584	0.711125674453171
AAGACTC	0.424781561047515	0.118321256774559	0.84060358521596	0.000122206343037991	-0.0954639052618898	0.86643195027618
AAGACTG	-0.367639081504412	0.285209629349252	0.396428225825028	0.154904843623448	0.172074305134645	0.753157800826002
AAGACTT	0.0331194010929885	0.946092382043672	0.8777890147879	4.92497092763382e-05	0.065716203421096	0.926863759166492
AAGAGAA	0.234382634943236	0.747000949525978	1.04222050820385	0.00158551960195879	0.179413781566153	0.849020500111747
AAGAGAC	0.256117537441229	0.642909290459042	0.436053322045491	0.191314892004856	-0.249660744875819	0.723715229643716
AAGAGAG	0.202433443930679	0.793863034042089	0.732572192991158	0.00530617518322467	0.407982692834108	0.554005213969618
AAGAGAT	-0.321081741060309	0.236502973153447	0.796248102364067	0.000360270870150376	0.19140339821476	0.671452756236168
AAGAGCA	-0.012987113557397	0.988051903380308	0.179743876384972	0.661642733120373	-0.369562441099029	0.609898515861257
AAGAGCC	-0.111406819924666	0.839736563070189	-0.07260313570193	0.839754125665639	-0.0360631282848431	0.967284674517039
AAGAGCG	-0.219696906484554	0.74451251660719	0.415862179817536	0.298150052092401	0.00298515666524823	0.998900881322826
AAGAGCT	0.2390366287577	0.651817414889889	0.115883124483516	0.718705388955051	-0.156362101064781	0.829686271229366
AAGAGGA	0.324430408295701	0.398946694114818	0.276390804589868	0.447583596754197	-0.0096330633516838	0.994262398625957
AAGAGGC	0.190418974689657	0.791580802544515	0.486691860993729	0.19440980232837	0.177339288568779	0.862322245470648
AAGAGGG	-0.00796031858472627	0.988647229842478	-0.0281892582111215	0.924104493615481	-0.172193188388402	0.677789343684895
AAGAGGT	-0.0705691177702744	0.882148229485253	0.522415699695013	0.00722004189313238	-0.0770123671351096	0.892320918583568
AAGAGTA	-0.0182258519301048	0.978066156870264	0.196063124009675	0.642309659956413	0.151851920310525	0.871719335795859
AAGAGTC	0.171948121434422	0.685731680406382	0.0556532525319884	0.844296101444584	-0.119518788427397	0.82568457878774
AAGAGTG	-0.392649904332003	0.198206441813617	0.0781712047814892	0.796764317873005	-0.156831041476649	0.758342158907475
AAGAGTT	-0.134126711496324	0.690155574852657	-0.248134038041235	0.322973710876377	-0.421408797725595	0.173479336022428
AAGATAA	0.201300816838767	0.622194364187849	1.16342744150686	2.63681540484756e-09	0.301822705373714	0.408873346889013
AAGATAC	0.155347651219552	0.743510138291652	0.963194400731107	0.000429319323610786	0.158925352343674	0.82568457878774
AAGATAG	-0.0609540127256556	0.914931679357355	0.690491114726726	0.0175504297290151	-0.0732105892366447	0.92921120714964
AAGATAT	-0.213805877850326	0.32603410998231	0.447527076529198	0.00267115835177465	-0.002867756362089	0.996848590743687
AAGATCA	0.422290338993996	0.155577161965465	0.0744342569283247	0.770990871823798	0.00637503550944058	0.994262398625957
AAGATCC	0.144653506395805	0.654479159822894	0.428044797241961	0.0306775602268593	-0.228725794904584	0.444158635973947
AAGATCG	0.0656421037575161	0.909567017172285	0.170704837624846	0.561641081347888	0.0325948880549988	0.969848991804716
AAGATCT	0.0106561505664313	0.9788307161475	0.26813164645936	0.105510049474872	0.202501834939785	0.452829672294543
AAGATGA	-0.0767035077563469	0.888854602727385	0.529405903445092	0.0155960033943815	0.385838618612794	0.32321204819548
AAGATGC	0.217649238345213	0.61175083522799	0.806490812974164	0.00158279886567986	0.192510025147154	0.723715229643716
AAGATGG	-0.0176402585456743	0.973877988436362	0.339424574068435	0.117981835589656	0.0440194279438759	0.94883250762437
AAGATGT	-0.402810408153914	0.043056921198017	-0.513885998126972	0.0041619884595521	-0.14915335424785	0.684417301820939
AAGATTA	-0.15791253897502	0.657663557117799	0.887416748254952	8.2492759769718e-10	0.173046135051587	0.654285490211393
AAGATTC	0.322346270470715	0.115244829397612	0.548596970911968	0.00233517083921558	-0.185933169508767	0.577531875927294
AAGATTG	-0.136150291248319	0.73807296565202	0.761367658208897	0.000489895258054826	0.219800758431726	0.647115351611154
AAGATTT	0.0145662588756104	0.967566511993364	0.694882553933385	4.51563578328669e-11	0.121941706015635	0.625507373040223
AAGCAAA	0.28794637384605	0.621152473593959	0.839357409241658	0.00513155435364599	0.23329506235217	0.754091792093921
AAGCAAC	0.232994968360478	0.727875256296441	1.76755918295311	3.13909239580038e-05	0.252290039635954	0.800072271461123
AAGCAAG	-0.010701163334975	0.989413723496343	0.0398604600782727	0.927441782837875	-0.226489635639856	0.726567667709279
AAGCAAT	-0.460823882680798	0.184175207326523	0.577999540849184	0.0105567306304004	0.368116704965819	0.350039026372072
AAGCACA	0.302098424496341	0.727239258352798	0.0226320175030196	0.958556854990513	-0.0133937111640027	0.994375332287113
AAGCACC	0.59783729349932	0.236030555134478	1.73720778588993	1.17767400160374e-09	0.661469371000602	0.177037807516701
AAGCACG	-0.388811263310957	0.491578065682396	-0.158333502032649	0.68576197204436	0.00416732676189573	0.998492788672645
AAGCACT	0.00676877576887049	0.991589383735493	-0.0271173206717422	0.940777130355659	0.36279947394203	0.441645002835543
AAGCAGA	0.112742474721545	0.846774536773705	0.349380495914857	0.35836504175015	-0.158321229948203	0.856494198356945
AAGCAGC	0.738337322500934	NA	1.4063252476509	0.00270430940881236	0.0593970156100312	0.970725990618001
AAGCAGG	-0.305275421657665	0.401461576609268	-0.115929794991011	0.746617205198835	-0.0274957892526552	0.976153335843041
AAGCAGT	-0.19898512094295	0.640625293012454	0.416424465821724	0.151826382434515	0.363781897105164	0.423876727022335
AAGCATA	0.314737873799549	0.397995646256716	1.92271648970713	1.37626966980796e-13	0.484051862026704	0.22639282375271
AAGCATC	0.0890317052172905	0.878273339243018	1.3269781382016	1.77322295562473e-05	-0.120714255459164	0.872059778323158
AAGCATG	-0.252349502128048	0.609006987454999	0.167550597628932	0.608160286488167	-0.0366119596356691	0.96751628899062
AAGCATT	-0.274028071880531	0.345914406151271	0.447555797381918	0.0235686161153726	0.25036644156118	0.43166960467158
AAGCCAA	0.122791832490891	0.862601007226434	0.816905970962586	0.016861121065062	0.386186516562319	0.559863205249701
AAGCCAC	0.396641639458654	0.463947113206883	1.40224166401387	3.92638666623974e-07	0.689299199210225	0.0703451246302353
AAGCCAG	0.094381129187782	0.872976557875106	0.483488119403139	0.0797118542460385	0.170966574406267	0.76079196688379
AAGCCAT	0.0248006764942918	0.969256524305716	0.733833211655408	0.00450436893515681	0.0698330717604324	0.931836599351434
AAGCCCA	0.0429020428462713	0.947573818436842	0.542042125959773	0.0503178560946591	-0.00885743305684932	0.993457202988543
AAGCCCC	0.624659585969514	0.0774279570663988	1.1225103635848	0.000493801513369849	-0.155330115843103	0.843313679932759
AAGCCCG	0.0519734677695982	0.930776238885247	0.079053640690791	0.801090351388349	0.253831274776764	0.593910228666501
AAGCCCT	0.0898198611770962	0.852429440425909	-0.00308004328400214	0.991974076474756	-0.144220964957571	0.805642037668743
AAGCCGA	0.137697504419968	0.760601019055759	0.283851263857566	0.246613235255916	0.168069183184375	0.725704393234682
AAGCCGC	0.717568301548366	0.0841130710224203	1.16977335226709	0.000172106598884088	-0.0510442312390263	0.962585967894292
AAGCCGG	-0.00281826897145058	0.995515686027145	0.307714391602652	0.148512183207487	0.0964337783071217	0.858478593806598
AAGCCGT	0.176032285721546	0.637987377658898	0.224610139824941	0.385306607448639	0.0629528111287839	0.929730221066795
AAGCCTA	-0.164148788268821	0.754750252049439	1.38470163505907	4.71742216813106e-07	0.399050529072374	0.377944335235892
AAGCCTC	0.199120592708956	0.573002786419524	1.10824881741671	8.05687336957302e-05	-0.0383717744697032	0.966779564223829
AAGCCTG	0.368133288297468	0.240977352361432	0.426692695371035	0.0432379415054734	-0.120706962119829	0.818259311319077
AAGCCTT	0.308162440250157	0.307769955589978	0.589368983272581	0.000502130433779064	-0.0138157377454675	0.983439633796874
AAGCGAA	-0.219324629942998	0.796822735679822	0.444154416913804	0.332156778648784	-0.133708506401114	0.917610266682446
AAGCGAC	0.359620279499594	0.486253339204207	0.748020924431745	0.0344185841325233	-0.0628762366615399	0.950286263384423
AAGCGAG	-0.09514771331806	0.87209888298198	0.780027851297973	0.00577620737218225	0.336409491301767	0.507032889130329
AAGCGAT	-0.200222821183224	0.634144575595149	0.514455980907699	0.0789245821453156	-0.159067951110817	0.795733349836899
AAGCGCA	-0.0883144295590681	0.90295270805383	0.143308180760777	0.757453345076083	0.00183286593461819	0.999402380726906
AAGCGCC	0.166724997547272	0.775651716756723	0.835693027501138	0.0070932306059098	0.0926473885444971	0.910430581174368
AAGCGCG	-0.10307440409225	NA	-0.753591841370695	0.253697412946576	-1.28448683641849	0.0378793108451824
AAGCGCT	0.738909495805673	0.183392929043769	0.0636856674425794	0.886403682173813	-0.540424140238913	0.455445603593056
AAGCGGA	-0.150094345355529	0.822956653928135	0.402301442040336	0.158828034302308	0.0971214899273489	0.921450534333625
AAGCGGC	-0.035660784672109	NA	0.826323188310009	0.237380973769889	-0.274965106715332	0.847208335410509
AAGCGGG	-0.272672087542303	0.480749253652752	-0.0255913036088478	0.938561285612099	0.0434266668669389	0.955719715461071
AAGCGGT	-0.533856496403194	0.0695163800193469	0.651784128468432	0.0601952844229953	0.361570957579538	0.561435203573178
AAGCGTA	-0.152037202597475	0.752334564585921	0.533079966445077	0.0353702488504292	0.0407146033811788	0.961478051705735
AAGCGTC	0.452342488018517	0.226617385869221	1.99506563197314	5.99847927319404e-13	0.231985335235254	0.680904579405992
AAGCGTG	-0.315906251678196	0.539307211566579	0.0352437579280485	0.901302751724958	0.412497261336989	0.374382187248749
AAGCGTT	-0.176544316840518	0.592178623728884	0.577864246772601	0.0023309867533366	0.342317762028557	0.193891885317453
AAGCTAA	0.10153053220841	0.899900472095355	1.9144980807906	9.43583924195856e-10	0.359783537188901	0.612474728134925
AAGCTAC	0.708892269573381	0.0630356161278814	2.33276903049053	2.24317730711685e-08	0.303199113369096	0.755986623905588
AAGCTAG	-0.342747548161806	0.705941792263228	2.04368464680726	2.06915139818729e-07	0.477087642686296	0.636059941945522
AAGCTAT	0.331901629935687	0.467510741298654	1.81944383591767	1.30598103509689e-11	0.273596972565729	0.66521206462755
AAGCTCA	-0.0022597840613454	0.997724714782472	1.10164509892256	4.20029607756639e-07	0.174234940196117	0.818678640493876
AAGCTCC	-0.0417488256166076	0.951514650482828	1.79720067423959	5.90858438771072e-13	0.700378306868711	0.0432895222028716
AAGCTCG	0.17361677460159	0.665414638389308	0.840241468450596	0.000176089606829287	0.285885540490972	0.512155811056778
AAGCTCT	0.497542422285236	0.0830838332395838	0.914571714342267	1.41710292014911e-05	-0.100717182404709	0.866039866816179
AAGCTGA	0.479148141099645	0.107560881037217	0.532367525998313	0.0481219745926377	-0.175035587064028	0.766020520502168
AAGCTGC	0.125607305633889	0.847978569298021	1.22834177504869	0.00058178103032322	-0.181298937698309	0.82698817326382
AAGCTGG	0.306604949165787	0.260985652123855	0.254458444461241	0.130580482212462	-0.0295760104335339	0.961147782067333
AAGCTGT	0.403587403413414	0.124489352933348	0.84777299759013	2.03373105655567e-05	0.125637548805342	0.812635651252225
AAGCTTA	-0.00927682056448696	0.986315751556788	1.87272245250797	4.48575386149593e-17	0.132814552555617	0.809462035863279
AAGCTTC	0.444684819794707	0.134685476547242	1.88223863091873	8.62132575655906e-14	0.150160172081206	0.812204009107094
AAGCTTG	-0.148442562156638	0.734054301036452	0.444883314485722	0.0213835533708509	0.281424070279131	0.478677140149373
AAGCTTT	0.20219703246365	0.370267469980024	1.13908401273384	5.57275231713659e-14	0.0743365359756357	0.858390573877998
AAGGAAA	0.256430440189624	0.66021032389908	1.48331978116254	0.000126123487533998	-0.086350100201399	0.942207907714221
AAGGAAC	0.431183117874124	0.320282046800196	0.586598025029451	0.110381617601252	-0.167463116299051	0.858807252203897
AAGGAAG	-0.109555231144296	0.855921857246204	0.871052647088639	0.00312529500325368	-0.0138006391883917	0.990579308536056
AAGGAAT	0.353302119891636	0.261114876724239	0.441056418142875	0.0179889422681154	-0.125171199199704	0.803026392144959
AAGGACA	0.313239705204126	0.431117183692458	0.57143728163714	0.0538082769136355	-0.0428243925720512	0.961494161622868
AAGGACC	-0.0814746596535734	0.847736182089803	0.267147326936313	0.280334298973869	-0.10186101377758	0.847259463086432
AAGGACG	0.0456240371709844	0.953334492640357	0.319923662045318	0.29575214852707	0.0528063735187694	0.95733858192292
AAGGACT	0.242237240040627	0.35562842872046	0.534588564053381	0.00201426221634316	-0.0173716972318945	0.974762665159802
AAGGAGA	-0.00475971651208357	0.993881589755599	0.24109655972183	0.386001275756741	0.151860891742259	0.784139264634331
AAGGAGC	0.317833494476689	0.482359947993746	0.706489262278752	0.0110581941883928	-0.0993557042924408	0.900468537035088
AAGGAGG	0.155885586478217	0.67503989690693	0.473545587146547	0.011685820555149	-0.102324225216106	0.838204755800353
AAGGAGT	0.0837684687962866	0.848299160440749	0.153090043952831	0.483867152300439	0.205961572973694	0.59250225269972
AAGGATA	0.242286226237196	0.515859699305418	0.669728988275688	0.00773474705264374	-0.0208372503058618	0.97982856302254
AAGGATC	0.472309653147577	0.105612478263163	0.793455428079997	0.000490003502941853	0.135076976774514	0.831669111837881
AAGGATG	-0.0322449075612614	0.956526400007522	0.277939692466074	0.310772718611438	-0.0196072679416647	0.980696864376591
AAGGATT	0.0530072798882301	0.882344203547749	0.384738890452411	0.00926509512194098	0.0970323083124942	0.773425954462508
AAGGCAA	0.145166192303856	0.859202845317417	1.43960758537811	1.39023696320414e-06	0.656809520685086	0.202470263140683
AAGGCAC	0.45619886118148	0.239596270869661	1.4112236892215	1.1457085110789e-07	0.28649660487725	0.616553435544294
AAGGCAG	-0.0607666803111806	0.920454015327595	0.586985850903794	0.055190111176697	-0.0802891689703798	0.919474992307972
AAGGCAT	0.269502495187586	0.579159300626966	1.57216038321771	1.52835280574257e-10	0.411958681439297	0.401507924035156
AAGGCCA	0.479104806107443	0.187792782271016	1.38347666002925	5.62890842317472e-08	0.308333194346989	0.514233978897412
AAGGCCC	0.214346821474169	0.580068976472344	0.956350657279651	7.46104680756916e-05	0.0306881257798205	0.969292073448688
AAGGCCG	-0.327965690915919	0.394764401473535	0.547416853933687	0.0563431577741069	0.205366719361838	0.72326775043499
AAGGCCT	0.304560418774511	0.339533856623067	0.832469052850674	8.67296862800457e-06	-0.0484198588248595	0.940672568864532
AAGGCGA	-0.085789913024827	0.90921135788176	0.247779186462527	0.503489636502138	0.0619398010644296	0.950637549157874
AAGGCGC	-0.0344879320135769	0.963161349820239	0.589109944673053	0.0887805616927883	-0.0422195970900233	0.966697710055894
AAGGCGG	-0.115078280988125	0.861942326906368	0.024843291046381	0.949320618328905	-0.398157239045631	0.456649854782398
AAGGCGT	0.0615854966020346	0.925575843524762	-0.0777683139329536	0.829687617804209	-0.497959264136747	0.268992921425483
AAGGCTA	-0.123233485015011	0.817860095038685	1.20251130475358	0.000121923230484485	0.291502721381715	0.642134490549808
AAGGCTC	0.088981324684912	0.823778247441125	1.03419890390342	1.08486646769647e-07	0.161478657814383	0.690240712161738
AAGGCTG	-0.209891189301428	0.64230975643426	0.893970669827305	0.000250196708984312	0.293215916688105	0.515723561795019
AAGGCTT	0.0823876211453346	0.823778247441125	1.32369199200047	2.96689439761626e-11	0.483172253101938	0.0900796128351731
AAGGGAA	0.102568711655132	NA	2.5560792092929	0.00199107936960189	0.397151862042979	0.849016704436915
AAGGGAC	0.719134802844852	0.0131061370978956	0.612777219177813	0.0323535914927914	0.0716658529375518	0.931454544768363
AAGGGAG	0.360439989829792	0.315525673695934	0.351758957526737	0.173290044787279	-0.0814231953809106	0.900801386308589
AAGGGAT	0.155110186581542	0.709738719232754	0.672513146689322	0.000679095581298704	0.32222054976486	0.31642571551375
AAGGGCA	0.00707227476519564	0.991997812149844	0.716443877458991	0.0206367318159912	0.275859601180194	0.652516344376261
AAGGGCC	-0.120798042096912	0.789390328555458	0.400661153783189	0.0613951640435624	0.135526174688967	0.810053446949122
AAGGGCG	-0.127102476970371	0.904033728006834	0.204302370235751	0.672709511307976	-0.0406957382675382	0.979340193287795
AAGGGCT	-0.193515481587532	0.578315971338405	0.12375421742305	0.596300114760865	-0.03327761161953	0.959968564077145
AAGGGGA	0.642220684197129	0.0329849654005016	0.047282158964936	0.878853056648129	-0.0134265827016945	0.988290888739345
AAGGGGC	0.0437073028752374	0.918448471437332	0.591516254159935	0.00160967105025671	0.180251715464357	0.610686570313291
AAGGGGG	0.145025237925546	0.591697215842921	0.466479558628214	0.00142746898777831	0.0614392023205522	0.880431549509849
AAGGGGT	0.182018867745514	0.522656286108005	0.553362457667878	0.000104091584490277	0.223308249427602	0.43166960467158
AAGGGTA	0.0823113859351251	0.861182607487547	0.70941981529697	0.00166241339852792	0.156567404768449	0.753791300650917
AAGGGTC	-0.146916134704768	0.697605891466611	0.339431035529598	0.0999228903382892	0.416679905786136	0.165844994074632
AAGGGTG	-0.450521580579686	0.047199036799474	-0.195789624638888	0.320512992874745	-0.175105590999241	0.628934912825576
AAGGGTT	-0.29619301812466	0.20936227348046	0.177566606088112	0.286237271940067	0.307465305000989	0.190367374181544
AAGGTAA	0.054000851155014	0.937305558212587	1.53527540364941	1.21014254762979e-08	0.422199617868172	0.401507924035156
AAGGTAC	0.000923087263209386	0.99822415223281	0.777500582544582	0.000102090740272236	0.0207134428669618	0.973958492200377
AAGGTAG	0.0562254111527903	0.905234061050103	1.03729285107624	1.21655398011189e-06	0.308604042205156	0.383023865935832
AAGGTAT	0.0854899099352069	0.771222622366309	0.85072383070268	5.39948586675001e-09	0.250856219150195	0.289348569368962
AAGGTCA	0.512063994147072	0.102492914493499	1.05098035572149	0.000386830018938928	0.0860992876926571	0.924388507403598
AAGGTCC	0.130602300553382	0.748428422834535	0.409750147808431	0.0171126232124909	0.0115169210507971	0.988743731208787
AAGGTCG	-0.0700620722401265	0.896974470271948	0.611543216032947	0.000809057021253601	0.328281896729679	0.351088013515478
AAGGTCT	0.16195996950799	0.597621100111071	0.663512035968202	7.60749713898325e-07	0.139350095155485	0.693237003732881
AAGGTGA	-0.137183569314978	0.710329677869688	0.16661060156963	0.526657107312443	-0.0466289907599394	0.944871109708031
AAGGTGC	0.0357803997749568	0.947958152370025	0.603763857490674	0.000764883667170973	0.224641130176288	0.593910228666501
AAGGTGG	-0.184663149636918	0.483675717742503	0.240651888743214	0.145713589120493	0.10346916912655	0.786917392069236
AAGGTGT	-0.252699745107082	0.190854194506377	0.103444346616924	0.531932484107962	0.177422530237583	0.450164472495559
AAGGTTA	-0.137364446801381	0.739227487457878	1.05493962199063	9.29422878767194e-08	0.192871784938494	0.70285427498241
AAGGTTC	-0.087669440683909	0.79271798660648	0.639047793475916	4.74574760038749e-06	0.290981162620008	0.19194709568313
AAGGTTG	-0.124394509981554	0.677323263256912	0.341458249187178	0.0709472068396465	0.123033814554603	0.758647431885541
AAGGTTT	0.0210083056431637	0.948600222817289	0.548000292130525	4.49416058607239e-05	0.0934221554993038	0.777976020022628
AAGTAAA	0.0920379049174376	0.833990736359202	0.829300789612703	0.000131256136367123	0.0121113757393368	0.987774270653413
AAGTAAC	-0.235506721997446	0.657649900950885	1.28056719040611	4.48282947114596e-05	0.235395136703334	0.724303246721877
AAGTAAG	-0.0732114836339716	0.909567017172285	0.39668691402342	0.282145329468069	0.102935064248123	0.914328119662723
AAGTAAT	-0.0831452235414388	0.870310679490546	-0.00708076456578481	0.976191329743559	-0.139702118486716	0.803633404645994
AAGTACA	-0.0023609654190496	0.996971592262422	-0.0104278257698587	0.971004002187948	0.0844106994794064	0.885029646017523
AAGTACC	0.0546857774131304	0.930155425686408	1.30955692096726	0.000237076914727536	-0.05694704825218	0.95796461086726
AAGTACG	-0.698586508075046	0.0670410973079547	-0.405382154042822	0.305214648385691	-0.121497080868078	0.911398411343482
AAGTACT	-0.154146391585104	0.634208192087579	0.0746566638129353	0.770694186557757	-0.147553628783088	0.739079833113756
AAGTAGA	-0.0322794778882	0.966407400533473	-0.00719357858104814	0.982505733640122	-0.0409499246876828	0.96427596290285
AAGTAGC	0.039651657314212	0.964104650015826	1.40343212536174	0.000947309206895824	-0.0582175689569373	0.963079123021131
AAGTAGG	-0.362432713746513	0.274655138845686	-0.0200592514270872	0.948609234529726	0.260096228604411	0.509376527977693
AAGTAGT	-0.420157047215488	0.220440112479749	-0.0561821621223257	0.860495127343772	-0.102754486729874	0.88494056366797
AAGTATA	-0.188280078882086	0.642909290459042	0.0794970308673991	0.761903875328192	-0.085392465950473	0.896455628750849
AAGTATC	0.101406680423966	0.837390536320776	1.36903969264581	6.37262341771472e-11	0.335659976473451	0.356234929607567
AAGTATG	-0.0251677758498477	0.967566511993364	-0.0189624470877177	0.954261061004431	-0.454404418128867	0.180868388212393
AAGTATT	-0.228616321833702	0.243606120794265	0.0782353128098386	0.618473765457032	0.0497228241723108	0.889058593200629
AAGTCAA	-0.132598155177789	0.791772452941961	0.900667838773656	0.000377112206802145	0.258394076013047	0.59250225269972
AAGTCAC	0.14645345207648	0.736277944400742	0.600451360875904	0.0176851279930236	-0.152932804803484	0.761490431338419
AAGTCAG	-0.170696655709211	0.723890223463473	0.475161066213692	0.117712878540165	-0.0727221848426664	0.929258720778529
AAGTCAT	-0.153315130001427	0.670199007521768	0.0971957955795116	0.753040378269703	-0.33869910234441	0.372554894980672
AAGTCCA	-0.560846043450157	0.0586788070277541	0.359367729999928	0.29058153343788	0.392651087041312	0.445921669428746
AAGTCCC	0.0734842286711675	0.882497500331195	0.744077335321806	0.000524348066650654	0.104718933300209	0.855092153237891
AAGTCCG	-0.245432364808915	0.584624740203175	0.569535070927527	0.0144337204166623	-0.0599777702678329	0.938917940507816
AAGTCCT	-0.532623677412522	0.00853970864267275	-0.11998678547328	0.56806585226819	0.0592630461128396	0.901284674609663
AAGTCGA	0.27967758425598	0.48920834954548	0.105360954869508	0.704045191543002	0.2298913835735	0.604760940698736
AAGTCGC	0.00371844137003843	0.995460357829071	0.571899720245678	0.0975652059623322	-0.0804844457736952	0.930749626071082
AAGTCGG	-0.300292405347627	0.219250045213515	0.0170678538313095	0.946856977034977	-0.250534417522114	0.372554894980672
AAGTCGT	0.233343010297423	0.485173532235126	0.192972061659119	0.360034421293206	-0.0625004639882086	0.913970325228678
AAGTCTA	-0.218624917540053	0.567520326415632	1.07218768156333	7.00571326585634e-06	-0.0160881022011645	0.984176168837899
AAGTCTC	0.227645353779957	0.426875665428002	0.784492666219572	3.96709724675479e-05	0.0326582468904592	0.957555788895181
AAGTCTG	-0.0469209384497666	0.924778878744328	0.271563488899964	0.32115221217935	-0.045140159761868	0.953406130903132
AAGTCTT	-0.048376081499242	0.896242427094622	0.554048698214354	0.000536670461420108	0.0479127020817513	0.922341870425986
AAGTGAA	0.469791123435481	0.474355885398131	1.16201743936697	0.0205468607691442	0.227184118959043	0.861051303807219
AAGTGAC	-0.2412397408309	0.596787508867552	0.692554911131258	0.00210183177377086	0.312513527899393	0.479866646860989
AAGTGAG	-0.162667273504382	0.682426113503716	0.294091786497007	0.249088346880643	0.0537984005895223	0.936970188953486
AAGTGAT	0.118987212341895	0.721134994948507	0.177331530725938	0.383669411286784	-0.0785503688490038	0.86249861346063
AAGTGCA	-0.208125900795381	0.624555316589405	0.196465089817821	0.451398695897964	0.239211826262125	0.575012588298615
AAGTGCC	0.363433537440042	0.259547895159654	0.164940056924919	0.503474073337466	-0.00875312457153855	0.993065554330467
AAGTGCG	-0.518169980789125	0.152089677211985	0.0962742968203272	0.858554403922437	0.271714070849857	0.768627043749233
AAGTGCT	-0.10840449481063	0.783805722849	0.251095135579978	0.216920128701842	0.0350516959846089	0.956467282296449
AAGTGGA	0.0534824795695762	0.928425708166808	0.392848214191423	0.09092316083971	0.310265169746674	0.501595304808399
AAGTGGC	-0.0104208121277686	0.987890775089565	0.453345804030825	0.11936189220449	0.00789819870708028	0.994561142440187
AAGTGGG	-0.469117184542135	0.022790337330115	0.284482794177407	0.0698634774762048	0.302160931189597	0.19297291076225
AAGTGGT	0.0749896155431603	0.864422826148918	-0.00875955136027234	0.972889168467345	-0.244374210139278	0.511602343056965
AAGTGTA	-0.275974666688757	0.375408205257915	0.326537770714019	0.179067859762826	0.35170215720183	0.340905417462105
AAGTGTC	0.110182219298942	0.787732621537762	0.297289929475388	0.117587526758183	0.0756863939916778	0.898653599237525
AAGTGTG	-0.000106418909217657	0.999554115801037	0.0549050057142133	0.856970806644841	-0.278498411197373	0.45283893309808
AAGTGTT	-0.0376185061004314	0.909078711939236	-0.0241674147310649	0.905493404922839	-0.180711555646374	0.469010755782329
AAGTTAA	-0.0806329133180228	0.838244359639862	0.693859397123008	0.000464665714141852	0.0636764711797654	0.918692870326469
AAGTTAC	0.0833356389074458	0.817860095038685	0.826176653074192	0.000266979325942764	-0.0946740415803215	0.872139672833334
AAGTTAG	-0.416634902344955	0.089348241361839	0.525378968136215	0.0115529111992257	0.166722494456829	0.662854724316832
AAGTTAT	-0.37237417466133	0.0151768900285925	0.395911790982284	0.00770665723828229	0.0495080079911758	0.904040201478445
AAGTTCA	-0.128054008226415	0.704488612733211	0.0411787356876059	0.860377167162132	0.183441997636003	0.574665047568777
AAGTTCC	0.176575897583714	0.582671118556757	0.420759099778804	0.0152981922389828	0.0816765579866141	0.863366294700217
AAGTTCG	-0.243923772300531	0.397609406908387	0.117559528174608	0.587959853973607	0.00943103748479635	0.990336133677133
AAGTTCT	-0.17876053395996	0.500075872683963	0.149574928152272	0.320000908653139	0.209190685821111	0.406239440944913
AAGTTGA	-0.12397007919222	0.75329758184096	-0.04822616374749	0.821412374292063	0.0737188126542122	0.890044796616871
AAGTTGC	0.202498782764305	0.74064561152474	1.10698475920027	4.70131726827104e-07	0.260880800202923	0.693772848617269
AAGTTGG	-0.291770617667646	0.139978695475703	0.0201761986676402	0.928660984642708	0.110646277179528	0.76079196688379
AAGTTGT	-0.155502796173262	0.527200347358984	-0.198064981968304	0.167119949954854	0.0983442243587922	0.738653338061498
AAGTTTA	-0.173317835378601	0.436385152742359	0.694736440291236	2.45949052829326e-08	0.215650299802819	0.291445148214461
AAGTTTC	0.00352099406567226	0.992471268735767	0.847791844856149	8.72037943515662e-09	0.0827010110797605	0.837938718119843
AAGTTTG	-0.350948162333761	0.0549591876535587	0.448968476082581	0.00155954610035339	0.12620383657141	0.650932760390506
AAGTTTT	-0.188825159325841	0.258249154482723	0.459221987190068	1.26998660567624e-06	0.0830374776804152	0.727850509348102
AATAAAA	0.0292902647133163	0.93832662883027	0.822861393526675	7.37852474763949e-08	-0.0350613029501653	0.944114346501632
AATAAAC	0.145091209767143	0.711244818530734	1.10720780086631	5.91739244383318e-08	0.0384536498396713	0.956441951156257
AATAAAG	0.213239207077071	0.653920232236621	0.625635250233	0.00273233058212433	-0.134805928173765	0.844377033382676
AATAAAT	0.0442158995686177	0.893412669013458	0.56726099193534	4.20856195795184e-06	-0.0519204464329393	0.895830366250928
AATAACA	0.114341383556542	0.747000949525978	0.308901246274542	0.11882928311055	-0.0856733631454469	0.865678700349837
AATAACC	0.221294021365151	0.686827227984512	0.836064038752291	0.0254680972721846	-0.116606433359976	0.921450534333625
AATAACG	-0.409321451145429	0.283609633952441	-0.0981959578715266	0.789729425102035	-0.2450684598263	0.660341330550907
AATAACT	0.116299692780551	0.680161296620234	0.264571786304924	0.0806803676047448	-0.0314524827871119	0.946962887339497
AATAAGA	-0.215448423896069	0.582671118556757	0.0574938943891125	0.859979745369338	0.0979793043620176	0.88494056366797
AATAAGC	-0.399070492295967	0.514537890619283	1.78330677202742	2.20129333180554e-08	0.576995485324525	0.293739667472091
AATAAGG	-0.469755724193941	0.182828973481549	-0.0674019453592132	0.843058803063617	-0.0396191722756966	0.964328028473046
AATAAGT	-0.346329650383932	0.182524187531526	-0.135226373634539	0.550569844634552	0.0706207189682956	0.891099465336843
AATAATA	0.172211184930055	0.412688260360883	0.597073422410738	6.92247408746072e-07	-0.116322047306229	0.644860319700462
AATAATC	0.337447886978108	0.11620474107236	1.13316137913114	1.62748546145972e-11	-0.0388503740344829	0.94753384471945
AATAATG	0.00194753975979811	0.997045929460248	0.252057919038034	0.245491813594487	-0.273880116994928	0.441645002835543
AATAATT	0.180407899010323	0.27682016681135	0.817978511300425	1.4580655130277e-16	-0.0804442201496428	0.756381672166128
AATACAA	0.0704734997850317	0.84982337782048	-0.0368518999060825	0.870852676528259	-0.0187350621286041	0.971416813721829
AATACAC	-0.0504701045251326	0.924778878744328	0.744362484953151	0.00111723820339869	0.199205223769896	0.696337053377701
AATACAG	-0.0326217617469264	0.955094568874134	0.543722369041233	0.0267199543267967	-0.0363798592545622	0.958582392598408
AATACAT	-0.177138811822469	0.466352775437983	0.116614697259382	0.482091299661432	0.137534866001866	0.629468883195944
AATACCA	0.274445469731315	0.546773190740224	-0.0821890798187558	0.771947933562757	0.0438908559649823	0.95717618073908
AATACCC	0.244547226030405	0.54146005871904	0.95622697910996	0.000776855834034575	0.0906665977832577	0.913337078693794
AATACCG	0.248156063062193	0.575419715070892	0.0905634732239507	0.773118280303931	0.104480057079921	0.872139672833334
AATACCT	0.245827252090373	0.491947481059251	0.192173505997547	0.408791993067456	-0.0872946360083921	0.895830366250928
AATACGA	0.194811079740168	0.629127384184453	0.158473390788211	0.52498867595997	0.138642708701346	0.785121446277963
AATACGC	-0.13696788855808	0.822760361632242	0.941996492203182	0.00141933863028977	0.303624969174583	0.61165319908039
AATACGG	-0.400551995526776	0.177106247100055	-0.0652533382532895	0.805437489520389	-0.0786101684227936	0.894733116757036
AATACGT	-0.464554129867595	0.160758089948469	-0.329746994971717	0.117117997542133	0.00268401675138042	0.998900881322826
AATACTA	0.292400423685079	0.22409693782062	0.356626944965479	0.0411981571946982	-0.171977587781597	0.578696957999461
AATACTC	0.105167952707314	0.769227072658417	0.378208255710523	0.0422796029503486	-0.1997528464741	0.542097166409183
AATACTG	-0.189149889886502	0.608527298028453	-0.0821678918275223	0.75778361683105	-0.12005210381655	0.814975333227663
AATACTT	-0.000930941755387131	0.997735961073396	0.425893004186493	0.00070371741137147	-0.0755405329801267	0.811206355603587
AATAGAA	0.136388509689377	0.744196813008092	0.150905308650419	0.603701136199482	-0.214450414182318	0.64469135163974
AATAGAC	0.158198562056745	0.756020358603908	1.15223978550496	1.26623462995824e-06	-0.000646619081770143	0.999453327996379
AATAGAG	-0.100537204461348	0.870310679490546	-0.678283985213228	0.00683630239032503	-0.4891317532459	0.239478106926343
AATAGAT	-0.0677191623122284	0.838244359639862	0.18677468194434	0.327085143242769	-0.0689585902600739	0.873744632478836
AATAGCA	-0.0893052992338439	0.887565617423482	0.266961142643694	0.413133802830852	0.171815955195341	0.825951989788269
AATAGCC	-0.102949776119313	0.860762221694142	0.353788430277251	0.29575214852707	-0.127672706903231	0.881804224129186
AATAGCG	-0.246695010240574	NA	1.18961386786906	0.0610859005988531	0.0239430700417804	0.991396470515937
AATAGCT	-0.168158937796191	0.655536337960119	0.263075891802762	0.233452850480365	-0.0918131757757358	0.873969771064929
AATAGGA	0.167923147522933	0.681694815545294	0.266332156354638	0.266102500638742	-0.0282974164429409	0.968772464912883
AATAGGC	-0.379270234388327	0.484759087428978	-0.136406764547555	0.756892518201365	0.0961537636455204	0.928750816637495
AATAGGG	0.097888955647556	0.840581462020392	-0.0882152004879803	0.725093411186667	-0.073516266795586	0.906591600714719
AATAGGT	-0.00842884008180946	0.985142540227224	-0.201623066241293	0.439538928617867	-0.336385476181462	0.335800214189056
AATAGTA	-0.303922447934416	0.280224011000905	-0.384762552224569	0.042022048550617	-0.15975070422672	0.673770593347714
AATAGTC	-0.167021133412806	0.650046072658794	0.206770266684763	0.322263486651611	0.246075385351446	0.462598220566454
AATAGTG	-0.719969358918521	0.00256049342855924	-0.0962048889000566	0.740320202428888	0.394641676301328	0.260057423375849
AATAGTT	-0.171740728152234	0.533599153409392	-0.182428862689805	0.245392882444871	0.12183571176439	0.73062281093548
AATATAA	0.0978237715259797	0.745649174114146	0.292310255099522	0.043284707234343	0.0110333557794196	0.983218863724022
AATATAC	0.154339584562139	0.532063013398584	0.809323090497121	6.34212411263154e-08	-0.176247388592716	0.515830033325041
AATATAG	-0.113224906663946	0.729807011098049	0.125047072653051	0.553369785635472	-0.0316569457366388	0.953682164192507
AATATAT	0.0632118459870293	0.816205344441605	0.446788266334519	5.19210102150302e-06	0.00117492903999956	0.998900881322826
AATATCA	0.136069790192751	0.583509796015301	0.112382937573329	0.477819463104117	-0.0328875238531089	0.934595458322292
AATATCC	0.207837602477232	0.480749253652752	0.596644261203379	0.00015809189909786	0.0217481302644797	0.969292073448688
AATATCG	-0.163078815980219	0.617464010671907	0.120738694500664	0.587428442174986	0.010165377957024	0.988961736164371
AATATCT	0.0166939060031039	0.956197640901065	0.320440708407299	0.00478155144957369	0.0385785092160911	0.904734987946578
AATATGA	-0.130667750006685	0.702673990569108	0.0493670587851781	0.843454516809767	-0.00848207408670886	0.992263327329305
AATATGC	0.190602026788658	0.738044733766802	0.743421248690588	0.00352631228506909	-0.00377470464426599	0.998503542705209
AATATGG	0.204987503604797	0.526213557113753	0.0954056738667705	0.714389784712623	0.0519725228451523	0.936970188953486
AATATGT	-0.288708876906958	0.144672426686594	-0.23751004101137	0.0725665821035862	0.104533288247109	0.716715881533934
AATATTA	0.00689977843133396	0.980102112204748	0.294142242645251	0.0068028963569728	-0.14182928473206	0.441645002835543
AATATTC	0.190853755691779	0.29047061986963	0.483352642865517	2.79585427090281e-05	-0.231710143985105	0.154689947284117
AATATTG	-0.118331669400153	0.609201642798492	0.0660373577073985	0.685281201202428	-0.169111984879002	0.401409598480644
AATATTT	-0.061894370658785	0.769890870514195	0.625478090401895	1.98392962230828e-18	0.0892128872625716	0.652579853014372
AATCAAA	0.208636296945745	0.628973025565392	0.896427435461202	7.51888741926987e-05	0.0927984245068603	0.900332105934527
AATCAAC	0.165199618539503	0.77828980455211	1.23804889481271	3.12356378208571e-06	-0.0308658743466329	0.976153335843041
AATCAAG	0.436680672698709	0.31815610277652	0.775740701939296	0.00404566651747037	-0.10533911743321	0.902098650730925
AATCAAT	0.1132544436895	0.749175584194931	0.55826689235816	3.27953941941538e-05	0.261988023559765	0.335584695177216
AATCACA	0.422098447820714	0.269817041747747	0.572111155539976	0.00799108324574432	0.189419688426576	0.734088105311936
AATCACC	0.303957014668982	0.445232296469373	1.46925915503313	4.15939819178134e-09	0.29567488098151	0.540393605020919
AATCACG	-0.00438490276631717	0.994174922834388	0.404549734606232	0.145252697375279	0.0920117186962034	0.893525809640192
AATCACT	0.505063802062747	0.0159756808787321	0.124563128171126	0.537933502731039	-0.168935986283436	0.59250225269972
AATCAGA	0.136088720745893	0.777519028823379	0.0256693754980266	0.949348693670022	-0.155544596921678	0.823453225429874
AATCAGC	-0.409656217891467	0.431762085608721	0.768420826078325	0.0154002245689693	0.673962708297673	0.10715309128871
AATCAGG	0.192658745933552	0.673549743847145	0.289229702936708	0.335237430753219	-0.187135699369408	0.755986623905588
AATCAGT	-0.161257068747743	0.695732708959125	-0.0544020937750678	0.843187126113677	0.137697580180742	0.795733349836899
AATCATA	0.0214775776074145	0.967930697694088	0.323096772050381	0.130918230835683	0.013922506398551	0.986755876456946
AATCATC	0.187375839510396	0.586150581564191	1.26240182241908	3.60193800431871e-07	0.233994100918851	0.660341330550907
AATCATG	-0.229795238411402	0.553377933527064	0.152505043495573	0.574977560720001	-0.0638393779192896	0.92921120714964
AATCATT	0.213090302112584	0.31725643415331	0.323873301784762	0.0099092189060551	-0.0471542687005122	0.902555084793662
AATCCAA	0.252053259747745	0.479503790561889	0.479376319552182	0.0621526045141377	0.0241930290053211	0.977444833918438
AATCCAC	0.183318420524974	0.721907404731914	0.615476909332167	0.0190879963366568	0.0120730084357361	0.992274471603152
AATCCAG	0.301416166187171	0.499797365876515	0.609539770204455	0.00524688409695968	0.0279736888275204	0.974547387152455
AATCCAT	0.0880614368755891	0.819509689552764	0.416250496372018	0.0274469460088889	0.222920960658745	0.540393605020919
AATCCCA	0.123418863469287	0.823778247441125	0.414940861817997	0.0862953449986167	0.204464169225604	0.732493081217672
AATCCCC	0.144416122774249	0.700304532768207	0.417096445863365	0.0505803180775522	-0.0526837530223967	0.929730221066795
AATCCCG	0.0351948459932375	0.943527704584034	0.265504213130344	0.209986375904644	0.254071159148047	0.430958700421279
AATCCCT	0.364109435666654	0.112660669717732	0.122702652557653	0.590680900165844	-0.0139284480806477	0.983056960445539
AATCCGA	0.187280083630066	0.732670173382025	0.283171160843292	0.157267009722225	0.108527936399776	0.88494056366797
AATCCGC	-0.360895891339887	0.252201433579668	0.488544271012798	0.0793067482938825	0.0875943113412324	0.903786164158095
AATCCGG	0.000850723756100914	0.998384736503155	0.326723647498913	0.0385910669388465	0.157327157931339	0.671948021213202
AATCCGT	0.12365960471578	0.734054301036452	0.26664206410976	0.0999608494179873	0.205269066167693	0.543526037570875
AATCCTA	0.177944062530385	0.62736813425573	0.146304404262895	0.526662169110049	-0.223248947154522	0.561973309589098
AATCCTC	0.514496977471789	0.0266097295122225	0.464430570381934	0.00163307867479641	0.0803689446835387	0.865678700349837
AATCCTG	0.32374082418137	0.20936227348046	0.169283026046181	0.514417460979341	-0.256496572334899	0.540393605020919
AATCCTT	0.178721541610652	0.526929806776417	0.342764331535859	0.0225906192607547	0.00393455337891418	0.99636614878222
AATCGAA	0.296641258607659	0.411326733268711	0.38518151070918	0.112861223168041	0.0434950418878053	0.950348671813965
AATCGAC	0.254149028063322	0.518759311101282	0.969325916755597	1.37573615413889e-06	0.264871494417936	0.511427705405559
AATCGAG	-0.204826834716841	0.632004457300424	0.164119780540007	0.528506619271006	0.0291279666970311	0.970105550983985
AATCGAT	0.0997242659144589	0.804092832356838	0.593866228510322	0.001594117969326	0.158121429041046	0.723715229643716
AATCGCA	0.312141341872015	0.405847033992042	0.382506784100845	0.0750527226241935	0.224218807362631	0.626044132297408
AATCGCC	0.188762161292007	0.633802002069219	0.199569411282029	0.404226024255964	-0.127835366289188	0.820670671471452
AATCGCG	-0.0596573679696048	0.938290182689834	-0.0975119308263794	0.807233935465472	-0.0270204193124946	0.980696864376591
AATCGCT	0.104225172357245	0.759574390514203	0.378831630247072	0.0453783175385725	0.0476949670460651	0.929395907155906
AATCGGA	0.161848069704515	0.762068896011017	0.131019745320895	0.614577078930561	0.125670062006988	0.86235647846816
AATCGGC	0.157645550446103	0.808992883113056	-0.00031243035695974	0.999418778430749	-0.019269562168151	0.986528460028935
AATCGGG	-0.073429965119685	0.835107511332155	0.0557239995888709	0.811688628972049	0.143231827943827	0.716729821285799
AATCGGT	-0.136046990894838	0.712664525809543	0.339352755449745	0.175446008368234	-0.0209344701224041	0.980387989100766
AATCGTA	-0.153794117964281	0.609845987264905	0.147773816261503	0.454703487203335	0.0610545627063302	0.897273196279225
AATCGTC	0.340845272258297	0.127705583916277	0.450225736889919	0.0286326390293467	-0.150406627177414	0.726370151360863
AATCGTG	0.123349325653222	0.734156099105463	0.359483404751102	0.0640569067223958	0.0727591655950045	0.886158788162611
AATCGTT	-0.0483458067251538	0.908615075828964	0.0289994359476519	0.870940981842675	-0.0113889903337016	0.985056256929916
AATCTAA	0.177676313689466	0.514082876132729	0.887577290373616	2.59775479503286e-06	0.0271258201603052	0.966852275772568
AATCTAC	0.103068793089938	0.830594947802778	1.40008440668606	4.32516852090237e-15	0.277097163046401	0.501783536300041
AATCTAG	0.0251132802439944	0.967566511993364	0.443018553602479	0.0577336855094691	-0.214300360675862	0.668817171426598
AATCTAT	0.145229849985199	0.491572485266558	0.725197991654872	8.10076705591821e-10	0.0752066445321245	0.799897467170416
AATCTCA	0.27165215076635	0.292830580865152	0.304551528696356	0.047225754490186	0.12669719878929	0.71320570337642
AATCTCC	0.258389239995502	0.371310320714058	0.742064331271533	0.000183557882014633	-0.18752969754172	0.652282299259166
AATCTCG	-0.184915619224799	0.526213557113753	0.199717500284885	0.284302356415627	-0.0772327451593393	0.863412559141768
AATCTCT	-0.0107460696856362	0.977003917104329	0.522113864694129	8.60221265989629e-05	0.327330064844375	0.0824661579580529
AATCTGA	-0.0214087922869353	0.965447223605004	-0.0582747508603536	0.812050425286275	-0.205147300236135	0.582905818006475
AATCTGC	0.144289758276113	0.703802275017832	1.31539173382309	8.7489294049228e-13	0.227059804292218	0.511234773517994
AATCTGG	0.00600008365379627	0.988682667772378	0.198827742109046	0.21162406048691	0.110935991781422	0.723835434988489
AATCTGT	-0.0585844883187153	0.838244359639862	0.114106387515703	0.481032208217452	0.0571669535010276	0.88008832883535
AATCTTA	0.117859258929769	0.66021032389908	0.607309782981982	8.06974861947978e-06	-0.0175370855196321	0.972185446913517
AATCTTC	0.277207815241029	0.19399887676072	0.971462798112365	7.29045816124896e-13	0.0615914811892398	0.890044796616871
AATCTTG	-0.0285377473135334	0.930115199232703	0.475304252911435	0.000607275457411518	0.0419899099540671	0.917670714834539
AATCTTT	0.144825030275688	0.422720808351662	0.714941299872648	3.05302398838868e-15	0.150358451012357	0.400586806756285
AATGAAA	0.17626726325288	0.630349140639904	0.617649968193824	0.00124850208523688	0.206183951963607	0.590060173434942
AATGAAC	0.42033047972417	0.149742693935537	0.819967049014184	0.000399454936157289	0.0122564207319801	0.990296314263823
AATGAAG	0.118128116706461	0.802778856994379	0.504174517635063	0.0810654891050337	-0.0343416582783531	0.968493566928941
AATGAAT	0.0605619832566107	0.846832396747586	0.556541253645184	2.72627924939017e-05	0.15478934425589	0.548488228609686
AATGACA	-0.00310281267576157	0.995266972797881	-0.00277709870161016	0.991168774785039	0.0938426426479257	0.846077800157102
AATGACC	0.313298409643859	0.434812479549542	0.581513156009071	0.00542204126989109	0.135407868031381	0.818678640493876
AATGACG	0.403933615039835	0.363153585399141	0.0673922872610025	0.86934045972316	-0.0445598209191162	0.964499937451027
AATGACT	0.159951193531711	0.580068976472344	0.384019160991116	0.0107790691947705	0.257349032354191	0.240779863395881
AATGAGA	0.145512304607718	0.71030037995121	0.119267540913368	0.665341590077063	-0.0727678413871799	0.907906402754176
AATGAGC	-0.298036218510761	0.465435350077571	0.680405537403875	0.0080961841511963	0.266322701031535	0.59835646946863
AATGAGG	-0.107759169966526	0.785514800438027	-0.00040053977689102	0.999137783294863	-0.0329079660626346	0.967784193457622
AATGAGT	-0.413802955117456	0.0854718238468619	-0.390876152218827	0.0490074724465834	0.254042227969613	0.455445603593056
AATGATA	0.32059837249466	0.135214085580544	0.433433145680207	0.00551492222722071	0.0420770809763022	0.926863759166492
AATGATC	0.194977874146163	0.479503790561889	0.434035584429044	0.0199176842979781	-0.0574833635480049	0.91499049018514
AATGATG	0.110912697001112	0.805457668766707	0.638208667024569	0.00706381950529419	-0.052657446476621	0.937526667294107
AATGATT	0.158234506968043	0.422715429626159	0.34966565930827	0.00271124226644242	0.0873796030427973	0.753415795668564
AATGCAA	0.428265282695889	0.275831483227959	1.40183926205281	4.21344441474301e-07	0.341378836613303	0.561907766650786
AATGCAC	0.467861764646995	0.117655438938978	0.889304049252977	0.000112778632836231	-0.222649241611095	0.656884498276104
AATGCAG	0.034480620374199	0.957115738203732	0.687746206052353	0.00506266546740724	0.247245902317121	0.609178712447056
AATGCAT	0.297181443217778	0.214623804589489	0.868852194128745	2.50716886059924e-07	0.0990187528268156	0.825236915676064
AATGCCA	0.0865064909162035	0.849751359466519	0.279155856294629	0.297191793169114	-0.349126779170898	0.335964795163034
AATGCCC	0.336779082225318	0.312681020565935	0.443551299596427	0.0266299372293566	-0.347929246912046	0.313813347966049
AATGCCG	-0.119411072846172	0.838244359639862	0.661818671228823	0.0229053460499804	0.120099829279268	0.876434331840327
AATGCCT	0.166240160218586	0.552208011388864	0.597010093171883	0.000107623985564927	0.0396918961965625	0.931574250074182
AATGCGA	0.133338268978202	0.773216047155276	0.453199924714383	0.0440484128020197	0.169810117924347	0.731933632956793
AATGCGC	0.296271257409744	0.538788396881914	0.918043370233979	0.00543508850074679	-0.0635959190948389	0.949138089991334
AATGCGG	-0.0287308195828211	0.964739222714135	0.478371992364943	0.0204740287369574	0.165960624559823	0.776142984338095
AATGCGT	0.155966664906972	0.682372549085281	0.265054473262313	0.191281499480532	0.0529207301050575	0.928310521347232
AATGCTA	0.401912762148095	0.318633331481229	1.49007469978795	5.91002558332545e-10	-0.0612320071108273	0.945847855667851
AATGCTC	0.31364102080005	0.196501600833284	0.985205886571589	8.96314939047722e-12	0.226542206091867	0.401507924035156
AATGCTG	-0.0483657456729073	0.918295162678096	0.858764033366027	0.00201661100487865	0.225227210999957	0.705021155606815
AATGCTT	0.123493568867059	0.615497961912925	1.20976010202026	1.37388806635293e-23	0.389906559562208	0.00538244869534477
AATGGAA	-0.139876598395344	0.846505106728132	0.925328866186118	0.00248806052276493	0.644479621981959	0.167240425794456
AATGGAC	0.610650602082714	0.0711210311461559	0.566375442399772	0.0381665336413691	0.0823777399452066	0.926235343302263
AATGGAG	0.292297406106534	0.464278481464488	0.246544275942047	0.392609848229017	0.00782197441377975	0.994561142440187
AATGGAT	0.436345138933779	0.0256690114939354	0.587394899025633	0.000123255431853569	0.11906053936144	0.72326775043499
AATGGCA	0.265633510210858	0.551542680346459	0.608457949010815	0.0186043618844235	0.283168251413057	0.550402582375394
AATGGCC	0.521832693876916	0.0549407835295344	0.363442701862961	0.0726173104647743	-0.00579596832252829	0.994561142440187
AATGGCG	0.416339497824294	NA	0.739813508284667	0.204452054273185	0.492506592959082	0.739079833113756
AATGGCT	0.269301645670835	0.42036976658399	0.401032408904135	0.152538891163379	0.112211994611068	0.880418325339076
AATGGGA	0.0928934194446022	0.854684952617649	0.321601537456587	0.160355908131356	0.0320654300460714	0.96751628899062
AATGGGC	-0.838674332127943	0.682372549085281	0.033364819050493	0.907232053652869	-0.027487704126247	0.994262398625957
AATGGGG	0.164268168685125	0.557197152197542	0.150919831442669	0.375893072708318	-0.0383138222111793	0.931454544768363
AATGGGT	0.177848883753217	0.511276331749217	0.446191944469243	0.000407227633034087	0.375089077952404	0.0291869177931832
AATGGTA	-0.0269724676287144	0.947013719233532	0.327037160444098	0.0406864999149198	0.212187980334966	0.389714862118873
AATGGTC	0.284093433658826	0.318443476994927	0.524506667246512	0.00367574408473478	-0.00656190730638216	0.993948306752357
AATGGTG	-0.430942175879405	0.033390686834464	-0.00792195474860888	0.977474498429364	-0.173890909512228	0.683210762762093
AATGGTT	0.249457012102191	0.181017578373383	0.195139622465654	0.126902071737911	-0.031325279016592	0.931454544768363
AATGTAA	-0.319094416967258	0.126034933175537	0.601461105484865	0.000156918591569524	0.050947610023542	0.906626561332187
AATGTAC	0.252981672359526	0.394227402388981	0.508525934483918	0.00152309987000853	-0.0589844807880261	0.914108990799219
AATGTAG	-0.361238272257258	0.208241538400073	0.617370670355396	0.000692933230589085	0.283028034348763	0.375433261766503
AATGTAT	0.0398272874575643	0.896242427094622	0.421191528828941	0.000250682155765372	0.0340261537520979	0.926863759166492
AATGTCA	0.190368650990356	0.476276149242249	0.403148373420622	0.0104067913883897	0.123106845734853	0.711723393334002
AATGTCC	-0.0122824883935028	0.984697637384517	0.326375094862308	0.0436400962050635	-0.210063749189426	0.652282299259166
AATGTCG	0.478129469180717	0.142781067226135	0.414655896306235	0.10623844055204	0.082471666774473	0.912985755634742
AATGTCT	0.139110596120685	0.526611312647668	0.348525916723611	0.00500688925169549	-0.0455051269504732	0.893915063745238
AATGTGA	0.026109224545287	0.95040395622545	0.400558929512719	0.0248732062817437	0.0487530765184718	0.927528062292077
AATGTGC	-0.06193863482196	0.883994639267969	0.404014309964729	0.0437797868217266	-0.0658238700536534	0.900105133889797
AATGTGG	-0.162081765177063	0.609845987264905	0.176609698639317	0.270353157901684	0.175842515029198	0.59076462851329
AATGTGT	0.0848291933741956	0.747000949525978	0.0780403740078336	0.667196802987873	0.120820228620854	0.696784755078105
AATGTTA	0.00645244431983512	0.985222153328731	0.555688969173064	9.08586829957002e-05	0.0788595226552523	0.827754052194692
AATGTTC	-0.0600988027678054	0.862960605778138	0.193163615137185	0.320502319555839	0.115354430624795	0.804962440879109
AATGTTG	0.0405628890334631	0.911099867004092	0.395316606039342	0.0169565891100799	0.066255743089737	0.883429733534018
AATGTTT	-0.0827999350597351	0.68869185099495	0.545472733007624	1.54085386592269e-09	0.167306738461732	0.323580161070917
AATTAAA	0.278485942475682	0.0806353689836537	1.17533169752677	4.445429158084e-20	0.0945448098155857	0.761403576019379
AATTAAC	0.0907050452988143	0.837624573177296	1.53493588709303	5.55434329269988e-13	0.259443865684905	0.582905818006475
AATTAAG	-0.149430298360784	0.759497420267431	0.447239055322192	0.00967476436453652	0.0349075629022477	0.965951304233849
AATTAAT	0.110703018394993	0.574513701890824	0.594798108946411	9.55401966034345e-10	-0.0626713519095495	0.811201972924245
AATTACA	0.204115144125655	0.438555692325277	0.493482859948565	0.00379062160014604	0.216597102419033	0.534842234185489
AATTACC	0.0743515395511089	0.906210151076021	1.13097626430757	1.93665124057984e-09	0.17537539099494	0.779706857551407
AATTACG	-0.0268373261713092	0.957762012846505	-0.0154368987159576	0.956429978824702	-0.318149375635945	0.28737977652589
AATTACT	-0.102191232554962	0.663370147509769	0.428444191588944	0.00199875648010107	0.00923084789512219	0.986784977315196
AATTAGA	-0.187649043573563	0.509816815277735	0.27170167494065	0.246554390440016	-0.10488495714862	0.848568681722309
AATTAGC	0.098243788403275	0.895008940456919	1.87590464450022	2.64593548644588e-12	0.475912367816626	0.349429790329197
AATTAGG	0.176567463526869	0.600015082171929	-0.2564695745193	0.215096685187663	-0.366798253360373	0.143400103395075
AATTAGT	-0.316380544116159	0.100951922682887	0.105513634653579	0.604759176398597	0.0787447417003247	0.85332478365414
AATTATA	0.077665640619481	0.729449433053074	0.604921124959332	2.80210560420097e-07	-0.106132533354424	0.691558687981853
AATTATC	0.0782697867687143	0.852429440425909	1.57315703810224	2.49529402824673e-34	0.141188146607779	0.747687250365062
AATTATG	-0.195053800307956	0.413550583603924	0.333207302806332	0.0378907967519677	-0.148773885197339	0.621689772082319
AATTATT	0.0631286738148635	0.741229006385101	0.786749344084588	1.24866902493893e-19	-0.00916464094653101	0.979308867654922
AATTCAA	0.314103348887447	0.0779124017371317	0.577959681338827	1.70352314917593e-05	-0.097443184460562	0.740280933783348
AATTCAC	-0.00491669455084733	0.993654953345007	0.955280656463782	3.29419156979069e-06	0.1382586537447	0.831988698367135
AATTCAG	-0.0443040471036839	0.927688231852242	0.499480123038994	0.00278459977428788	0.153809666199114	0.737758974962903
AATTCAT	0.134322261766736	0.527200347358984	0.239173933182279	0.0509441262170405	-0.0507531191797562	0.883205594969564
AATTCCA	0.0192443471850866	0.964104650015826	0.0917577783190374	0.641413227089839	-0.0855243262200041	0.82568457878774
AATTCCC	0.0644939217469625	0.883476590029928	0.438318006598616	0.033732401280341	0.0715348768396334	0.909372200373236
AATTCCG	-0.0613895554974718	0.878266845985968	-0.0468469895097078	0.858686386621232	-0.175838637209029	0.635620352853406
AATTCCT	0.0131961442044979	0.971452395787796	0.23507250445281	0.0844693639156582	0.132767730340609	0.603612889097438
AATTCGA	0.185186992735658	0.518759208902054	0.0531702408564938	0.807209268135135	-0.213341914315617	0.477257870891968
AATTCGC	-0.116121916518355	0.838244359639862	0.992769298814462	6.70191151629834e-06	-0.0236399813923317	0.980696864376591
AATTCGG	-0.140916196058973	0.567537008808066	0.011643571091596	0.964063047994259	-0.10878256220406	0.811562521472451
AATTCGT	0.0789357393241807	0.77009463205962	-0.149496712373503	0.313754925469108	-0.10931198064169	0.691326433149262
AATTCTA	-0.0740658547069699	0.804044508558989	0.67881065723629	4.81810986741098e-08	0.0428268652069961	0.924388507403598
AATTCTC	0.0882190957075428	0.776690456453564	0.630326120393896	1.51458821485598e-06	0.0786881301303977	0.844765960282117
AATTCTG	0.175864032333889	0.524821407017847	0.363639661692432	0.00985412808166104	-0.122445345674239	0.711863579739593
AATTCTT	0.208574074998122	0.160712787041882	0.684329727108136	1.29577795215376e-13	0.0184406883948537	0.956989596979613
AATTGAA	-0.0648896559259426	0.862960605778138	0.467478401974254	0.00643675656666359	0.200860752924349	0.487620427068802
AATTGAC	-0.0659390520500266	0.864183923327959	0.340179296805173	0.0591109205772542	-0.22371655319298	0.448265740728201
AATTGAG	-0.325785300214897	0.139978695475703	0.0554415769804585	0.805027252219243	0.0292636487888334	0.956934088908479
AATTGAT	0.0341133305659942	0.904139611736066	0.331672770720092	0.00374224840132865	0.0775110186178942	0.761490431338419
AATTGCA	0.223557903013758	0.45027861718486	0.112832242162664	0.574969448619889	-0.0953046062925907	0.831669111837881
AATTGCC	0.0831876126034686	0.846055187475939	0.353378464040284	0.0582413624991289	-0.026223301439709	0.969443065241211
AATTGCG	-0.411332123246184	0.358000781738088	-0.509750682386524	0.103383979190417	0.00413329004940521	0.998492788672645
AATTGCT	0.0622010771336695	0.849244680388849	0.299523247495886	0.0289728338940821	0.215336014720385	0.327843733050281
AATTGGA	0.193674506127836	0.504260967116985	0.289904742128836	0.0965763271012587	0.132357108848211	0.716433613609781
AATTGGC	-0.140753184657945	0.781379366012042	0.115503073369365	0.682253865056514	0.142488567083235	0.80782180028738
AATTGGG	-0.283313479651527	0.187398363535164	-0.000557386449065318	0.998124175506487	0.113064589015795	0.758684310710671
AATTGGT	0.0728524725417036	0.806695083782752	0.213027608849252	0.171688609095554	-0.0788782863681358	0.811029573113121
AATTGTA	-0.00763981882115914	0.985491894500074	0.225088175110699	0.0904361501130877	-0.0222257340619633	0.96427596290285
AATTGTC	0.151635084067978	0.518759208902054	0.275170611538674	0.0581298083635222	-0.109807894883507	0.703652273085645
AATTGTG	-0.219899553433613	0.407096390029099	0.207247785869725	0.243723058025487	0.142634415004795	0.691326433149262
AATTGTT	-0.223710288783126	0.201282378030606	0.191617532667908	0.0541844732782123	0.176328594973701	0.342858328486323
AATTTAA	0.116335577623892	0.620753612042536	1.09548116064442	3.26983206516196e-26	0.00183606804761438	0.998124049639979
AATTTAC	0.0380137121436905	0.911099867004092	1.43239149326021	1.09363510448748e-28	0.257138716639099	0.271936271252685
AATTTAG	-0.128437826991036	0.580068976472344	0.504044587624426	0.000152350839219827	-0.074199404915379	0.80782180028738
AATTTAT	-0.0109269593668631	0.973802473949753	0.880394748750109	2.3209269332478e-23	0.0116286794353932	0.977702669432448
AATTTCA	0.0513522931656487	0.882597047934105	0.46588545115489	0.000259541253383174	0.150344416691835	0.640737581118992
AATTTCC	0.409984058429792	0.0108184061616267	0.848924878396353	5.09211567773778e-11	0.0266530067168055	0.951956907462636
AATTTCG	0.0457855253189837	0.885051234120414	0.289607881054337	0.0919641216936873	-0.0931077752311811	0.80782180028738
AATTTCT	0.111974233226683	0.518759208902054	0.691192720648539	4.46496406926619e-16	0.0914849876269574	0.616274855940618
AATTTGA	-0.109532845340618	0.658986150411613	0.396708018170878	0.00091218085461658	0.129101396112031	0.61174576949317
AATTTGC	-0.144098321177636	0.673549743847145	1.11843825816924	4.37801703073047e-10	0.121883681795153	0.778353706817806
AATTTGG	-0.190171824163669	0.464278481464488	0.0576917039448149	0.726010234675851	0.089858556494913	0.807030802598067
AATTTGT	-0.110541100546902	0.56615534961638	-0.106843975623	0.347077641575453	-0.077069986886728	0.737758974962903
AATTTTA	-0.0223091107530695	0.939686727021134	1.25292769617917	9.81361056054388e-38	0.093196333694516	0.745931150586911
AATTTTC	0.0466019297697156	0.849751359466519	0.994259655754725	4.51957475718692e-26	0.149732955571929	0.441645002835543
AATTTTG	-0.0678327401030822	0.79746376024108	0.683822937472075	3.6655576443004e-12	0.107599851915354	0.665928653174667
AATTTTT	0.0525793170818503	0.822760361632242	1.19111010716485	3.13470713149612e-53	0.102751797562206	0.651785386324005
ACAAAAA	0.115547168974123	0.856344021168072	0.48144700487293	0.0974053430316836	0.112323403945514	0.901139903994664
ACAAAAC	0.254433572037236	0.617560035161596	-0.084502874305679	0.827080306727333	-0.376852867413379	0.415720057665334
ACAAAAG	0.329590416335601	0.47700843697578	-0.0276269715872041	0.942039243356591	-0.218262463306778	0.699033445253317
ACAAAAT	-0.238703782003473	0.398216081329599	0.190740838323868	0.286290128088865	0.239515045642107	0.399220394414085
ACAAACA	0.245782281326672	0.681802545419456	0.106509085499951	0.784556228654338	-0.142398906221708	0.866039866816179
ACAAACC	1.14225232843144	0.0536727880132619	0.7691589253068	0.0294766784791497	0.137497397773126	0.914965628641275
ACAAACG	0.0365514545491379	0.960741589767412	0.19434509995393	0.566276585124157	0.209706112306307	0.739079833113756
ACAAACT	0.255481835106759	0.559768525114419	0.0832497338503102	0.767381638690824	-0.0482527694536669	0.952613534078961
ACAAAGA	0.207620310796574	0.743810279429993	0.033253880364583	0.941231670357488	-0.13571670632709	0.878054547230146
ACAAAGC	0.635147227364915	NA	1.19139434629588	0.0370564115099356	-0.172987625294781	0.922341870425986
ACAAAGG	0.0249523145914944	0.971452395787796	0.129565524941193	0.682991489659764	0.0814441275967719	0.905361657370766
ACAAAGT	0.205200871894136	0.730904605101033	-0.128643826966573	0.682001191633061	-0.149433832299638	0.846077800157102
ACAAATA	0.173447176283607	0.61541143522613	0.26777075327398	0.221051798841242	-0.163926138856427	0.671948021213202
ACAAATC	0.372387172323398	0.347747460083611	0.865488627983194	0.000683347890295194	0.0373603785390915	0.967571963200868
ACAAATG	0.186574236877373	0.735781292166461	-0.15954464263681	0.682348327077752	-0.222474634609643	0.743906151554186
ACAAATT	0.210553347438423	0.474299052235302	0.321662484169154	0.056710910205159	0.0758929956427808	0.883284806982516
ACAACAA	0.258114667270916	0.629127384184453	0.209303614641025	0.557928725983851	0.26377776155233	0.664012953478332
ACAACAC	0.226137632737752	0.662683929817823	0.635032881416182	0.107071948049275	0.153344654241474	0.883429733534018
ACAACAG	-0.0238922749272477	0.9765922015663	0.51086045999082	0.0930425406689704	0.266818841486993	0.654095461078045
ACAACAT	-0.239849645920233	0.441450641405953	0.114267248260155	0.620282097629956	0.187247493107562	0.60521657555001
ACAACCA	0.00410787915212057	0.996971592262422	0.209024204948502	0.676471301839083	-0.0633312464248137	0.963318466672803
ACAACCC	0.503801068324234	0.387450990290711	0.375261347805323	0.187645238731926	-0.0693194967378481	0.952650781885856
ACAACCG	-0.132985693199555	0.79106743361594	-0.0678130251758501	0.867340395863702	-0.0922101078934974	0.915890472636257
ACAACCT	0.170023017292086	0.695963317467955	0.0762644085165322	0.827080306727333	-0.31667620961558	0.494331231384526
ACAACGA	0.321922372498879	0.599019270248552	0.458543730963582	0.171794507981785	0.396945915997565	0.536662314662729
ACAACGC	0.227251767369807	0.725385804198878	1.67686680551879	4.67878685525152e-06	0.146522082474785	0.872059778323158
ACAACGG	-0.0911230558193216	0.858672206945915	0.299173966767682	0.299833851321129	0.299417588510227	0.548488228609686
ACAACGT	-0.00970426474510245	0.987890775089565	0.0566416697531426	0.862437518597541	0.104368873168093	0.868022769048718
ACAACTA	-0.272863162331508	0.571043895402953	0.86639610896906	0.00101087241211638	0.0814931209384436	0.922341870425986
ACAACTC	0.0580021605477723	0.914447050427414	0.736808832130814	0.0034818276701805	0.272502931810749	0.580093279380582
ACAACTG	-0.0580689520596357	0.922905692481154	0.410093980123392	0.114394325171258	0.269202766115638	0.566358812706039
ACAACTT	0.0683094274661441	0.905191866673467	0.357273741946094	0.056335219231735	0.222670279873204	0.648703179237084
ACAAGAA	-0.399233453738896	0.535264205575935	0.479973112674375	0.299859057466889	0.201175857069466	0.848337901498735
ACAAGAC	0.452773755292016	0.454353291569501	1.24779353211213	0.000663704497660483	0.501735352309457	0.479014443458728
ACAAGAG	-0.0161446415774455	0.984655458635382	0.163534742980005	0.596143436225033	0.317595331044658	0.574729964803511
ACAAGAT	-0.311292225998339	0.422154897849195	0.13733139736042	0.578199941516769	0.061864570419607	0.931574250074182
ACAAGCA	0.340217558925564	0.563188981341837	0.848265125517578	0.00615382795618346	0.299506877475201	0.637083691943552
ACAAGCC	-0.00161747783167305	0.998082259535923	1.27478565650278	3.32763389233432e-06	0.272409822731221	0.606460179764648
ACAAGCG	-0.627011731085745	NA	0.332045850769159	0.688588866240664	-0.359460097964924	0.805447270745326
ACAAGCT	0.266191682723152	0.597621096764689	0.964637460921171	7.29528127935219e-05	0.344011388648273	0.465243832855871
ACAAGGA	0.0934397245326154	0.893412669013458	0.510275446383147	0.057676187168085	0.52336918773384	0.158986604565058
ACAAGGC	-0.293746675465747	0.695401870100845	0.123673063667074	0.818411067864557	-0.0868306626845089	0.950375263904301
ACAAGGG	0.156432963036278	0.721051009652638	0.123636893036332	0.679685027350839	0.14618482166694	0.797579129981759
ACAAGGT	-0.0384861102514981	0.95040395622545	0.164061896745184	0.542739069932858	0.2560001406105	0.593910228666501
ACAAGTA	-0.662091022862963	0.0410402834450992	0.0394644961253282	0.918043139804016	0.481827160870235	0.300985227430803
ACAAGTC	0.04872049070756	0.939720845421272	0.887046201829513	0.00226730758332655	0.224010751706693	0.732772106789337
ACAAGTG	0.344426890750462	0.536992067556309	-0.239089872388065	0.468611312031579	-0.282843087897999	0.671948021213202
ACAAGTT	0.0705401456860942	0.859519300195901	0.0540358274425897	0.816568200453188	-0.0589286769393707	0.903375909518556
ACAATAA	0.296142545244078	0.287961084682727	0.234915677369324	0.312675193454349	-0.00842422947887748	0.992631271648984
ACAATAC	-0.0126036876990444	0.983677664024308	0.927462777698024	2.32309847357701e-06	0.315018877425539	0.384107921149314
ACAATAG	0.232131070804027	0.586545997831803	-0.0680717982345588	0.850982535798411	-0.326069785493161	0.476027690908569
ACAATAT	-0.333118998330788	0.0847940464101913	0.0416506943015393	0.816139792106366	0.0302654646070376	0.94903108847294
ACAATCA	-0.439082847823467	0.740273155936568	0.0224457552962559	0.941067269256116	0.0130379804398934	0.995946309281206
ACAATCC	0.192342703064581	0.62014638232278	0.135075891018201	0.587727992715111	-0.07744817385348	0.892546943996753
ACAATCG	-0.0969173775007471	0.84611161440649	0.105814293447164	0.712007538973006	0.120081180001683	0.842226896369088
ACAATCT	0.0730027237312936	0.853364919010651	0.0437665232942535	0.819168266545235	0.0674362698247122	0.885029646017523
ACAATGA	0.0213509311405466	0.975288383945284	-0.61413465509616	0.010668165547609	-0.328756682867796	0.445130429848703
ACAATGC	0.177691180440429	0.773332703940665	1.67235971636098	2.01256768156989e-06	0.367251964106679	0.620615830912659
ACAATGG	-0.0529836948145266	0.920475916249583	-0.166962856184142	0.517089471338158	-0.251382006295459	0.588390507977127
ACAATGT	0.0312598396553665	0.963371151031531	-0.46896627682813	0.011685820555149	-0.0691247742903872	0.927528062292077
ACAATTA	0.0298185310736382	0.938270152321214	-0.106202855558611	0.589615359319389	-0.065038000461609	0.881804224129186
ACAATTC	0.168213761898946	0.599907660148468	0.447219588965207	0.00323597599413515	0.114455287792025	0.770251975147782
ACAATTG	-0.0685788420392439	0.878285634879607	0.175845094890003	0.38441401845402	0.149503597997561	0.707510232382778
ACAATTT	0.0797558095305493	0.740273155936568	0.195466728142566	0.0558509750633572	0.183765722465267	0.285923812600967
ACACAAA	0.321782387891449	0.535265305844678	0.177746597002628	0.609276238126704	0.160834433662212	0.832652514555598
ACACAAC	0.733347450304053	0.0872476908645025	0.266773668335408	0.432511183587358	-0.153991491511464	0.850017242964995
ACACAAG	-0.149953946392092	0.79106743361594	-0.0169392105232594	0.96467888741812	-0.0303331493849465	0.972481269219129
ACACAAT	-0.0467989838060237	0.939720845421272	0.0202413072946383	0.945271678390678	0.130762272254205	0.833490773354977
ACACACA	0.234071504564359	0.712664525809543	0.366859599701477	0.197562075456216	0.109145630207103	0.905361657370766
ACACACC	0.183475927408783	0.732670173382025	0.46073139586432	0.145016760731587	-0.000644200678487927	0.999475136032912
ACACACG	-0.0283938494676158	0.973877988436362	0.316197207668862	0.412284835550214	0.380443130625742	0.584995500157883
ACACACT	0.0691192018460269	0.906210151076021	0.0746592603473866	0.784444893207829	-0.0313785449298562	0.969292073448688
ACACAGA	0.0334247120199112	0.964467051108946	0.39153734544117	0.271183059627016	0.444296529229196	0.432334317253575
ACACAGC	-0.0595899084732248	0.95040395622545	1.93624382950025	4.44693970521007e-07	0.329133474764211	0.693746334910363
ACACAGG	0.0696879307051858	0.929617351998916	0.901765096768681	0.0264435915794472	0.0656715584956245	0.955904307207529
ACACAGT	-0.472265051048136	0.227980592142861	-0.203813817546365	0.499752279501212	0.154594386518698	0.806865534323363
ACACATA	0.236942647160142	0.624200002540672	-0.130747176702038	0.665731956222778	-0.365998157198686	0.42868815793519
ACACATC	0.237190698179715	0.644924818930683	1.08199880032047	5.00652976915408e-06	0.412830049974012	0.394391825581293
ACACATG	-0.101456954039603	0.887565617423482	-0.221070275289475	0.462171940649602	0.140478775468784	0.86286446769553
ACACATT	-0.0817545927294252	0.835199646941772	0.102853469524368	0.613992623246066	0.0592109880195608	0.909582741693813
ACACCAA	0.485326850445437	0.277724638796486	0.349481028154527	0.325305029118057	-0.00307460996362496	0.998900881322826
ACACCAC	0.111002643795545	0.872976557875106	0.262310422752516	0.509975576710264	0.0659112316160661	0.951049426478045
ACACCAG	-0.170780070328122	0.741211400919282	-0.260414362892869	0.377096214506423	-0.069852065432912	0.930554904966752
ACACCAT	-0.376182685969288	0.208510907626662	0.367234183390798	0.115260677552025	0.283721968019116	0.417430039452944
ACACCCA	0.133471091361826	0.887455848580384	0.843681059246657	0.0096140625661053	0.538491247120986	0.441645002835543
ACACCCC	0.548015962467555	0.0693914318791106	0.357935746223484	0.227456130706446	-0.174847364640566	0.770251975147782
ACACCCG	-0.262311045015177	0.592119880418349	0.213569107987141	0.485897713024661	0.0212408536882987	0.982215123119617
ACACCCT	-0.0499186979126175	0.918698078540578	0.35130044340385	0.167751759872608	-0.0832281062742524	0.893695113816015
ACACCGA	0.375250581120839	0.339533856623067	-0.0815097842084203	0.814390029707376	-0.330629016990576	0.42868815793519
ACACCGC	0.246253301356878	0.754382428444607	0.624291817440964	0.077328516656524	-0.153429012771071	0.894871275215481
ACACCGG	0.291063588875196	0.433513368646353	0.421259466090132	0.103515961468435	0.480185687054268	0.213002958461732
ACACCGT	0.132260973421694	0.757930009796098	0.15792303164878	0.498380425797795	0.284785330975081	0.422756528780735
ACACCTA	0.0746618468953712	0.905234061050103	0.408673066571959	0.215163722906894	-0.090296449531579	0.921022268994811
ACACCTC	0.171838554307065	0.711560839098383	0.00394452927723921	0.989812769485073	-0.31132759819563	0.476189185674019
ACACCTG	0.319479334714387	0.386127614318169	0.032998152819021	0.926422982776848	-0.176761892695922	0.782155705259763
ACACCTT	-0.206076353862787	0.514082876132729	0.0908446452275853	0.693556659629747	0.0721334715922227	0.891301894351017
ACACGAA	0.0784058907108211	0.912262857882546	0.375238985340934	0.264148047876542	0.16162438718139	0.824132428655813
ACACGAC	0.594158692605223	0.0957987743326192	0.515200426621028	0.100592139150562	0.139543215284862	0.858478593806598
ACACGAG	0.173546065107599	0.734054301036452	0.420532918833676	0.091216697943263	0.327043534458318	0.425040947779146
ACACGAT	0.134661374517203	0.828024296385907	1.4263439502997	1.77618606030739e-05	0.404983614724095	0.499919502997725
ACACGCA	0.216924634188041	0.658970744739013	1.0118212871116	9.29138758761803e-05	0.333018681202752	0.458810827861335
ACACGCC	0.595897357366356	0.134539053386119	0.399092672704407	0.109764372704008	-0.170957658399439	0.807030802598067
ACACGCG	-0.380245568700052	0.474610529829323	-0.00398669730940051	0.992303556935632	0.124520221325847	0.883302077721408
ACACGCT	0.179269970156105	0.651009319995984	0.86455264589806	0.000214594129601831	0.126107021435516	0.832965503919659
ACACGGA	0.0164513773736922	0.980047712883436	-0.107742981509691	0.784637318290789	-0.122287878164489	0.880543478760646
ACACGGC	-0.307328153853271	0.588396798605712	0.4181140000023	0.352536749902804	-0.119975101005241	0.905361657370766
ACACGGG	-0.182076535084439	0.590966922546385	0.122884087716378	0.611748063967693	0.00991256399146032	0.990363360585232
ACACGGT	-0.273522468412911	0.427713331446958	0.287122589085773	0.307308302779302	0.181309701206096	0.739873163854935
ACACGTA	-0.0206786294732587	0.973004543544113	-0.0421442661216403	0.902108827636029	0.0637729204508524	0.933130017900612
ACACGTC	0.217141908517161	0.574513701890824	0.520482385873334	0.0539989530524169	-0.317784081296392	0.448924292944194
ACACGTG	-0.257918781666351	0.532602438510464	0.119750713446678	0.674742035504504	0.127844369898734	0.826739803631901
ACACGTT	0.01884385539022	0.968890925569268	0.243370569038901	0.195272099725112	0.148186849310995	0.704753687396241
ACACTAA	0.0974107531384714	0.8443566679563	0.348809405369234	0.259917372989087	-0.0307953554090213	0.972587292106954
ACACTAC	0.267769693851779	0.61460174588479	0.934571595140051	0.000295207141419412	0.0421262073065729	0.964499937451027
ACACTAG	0.0823535682354737	0.887565617423482	0.362594155679144	0.189947662001491	0.160156193992535	0.787971381819063
ACACTAT	-0.307267132144811	0.218030753162077	-0.106780025774193	0.680823094619024	-0.194206282356982	0.609898515861257
ACACTCA	0.0307437468043514	0.957134165393841	0.420189107896344	0.0786941418779869	0.288166954085649	0.459308393357057
ACACTCC	0.487126704813781	0.053783392277189	0.794076679008621	0.000141690297020899	0.106258590255367	0.845160592567221
ACACTCG	-0.0133102924499728	0.98034074643422	-0.0794207069559779	0.76742443365353	0.0126882238730956	0.98816402156003
ACACTCT	0.00834329811261642	0.985305550253764	0.22897969228638	0.252665350510057	0.389867705357683	0.120985249695872
ACACTGA	0.0762182055533613	0.891937179482162	0.0583344902139565	0.846991340998662	0.10685533777594	0.860661978765703
ACACTGC	0.309141432823795	0.502526404922701	0.976455632559263	0.00100250369713857	0.133196356232184	0.863366294700217
ACACTGG	0.0453026414701016	0.912262857882546	-0.0726162562484688	0.748160129544767	-0.0790738909528466	0.863366294700217
ACACTGT	-0.177053723453427	0.612594541773491	-0.186795393897163	0.325241978681081	0.0730703459435494	0.888433766141841
ACACTTA	-0.0467052598285008	0.925177614791371	-0.125134671138642	0.620846799281108	0.00196327929217446	0.998900881322826
ACACTTC	0.0999980749187097	0.747000949525978	0.56332977281832	0.000876556630392077	-0.0140283526746562	0.980696864376591
ACACTTG	-0.151187502538695	0.66021032389908	-0.147301587535293	0.449805453962235	0.125545458588058	0.74532394762961
ACACTTT	0.0599445488601982	0.849244680388849	0.157086731893517	0.316676255701187	0.304246740212599	0.133714285892765
ACAGAAA	-0.234464188962784	0.727239258352798	0.410926583377015	0.388242531226802	0.217787843792293	0.846077800157102
ACAGAAC	0.106830809817644	0.870869532285883	0.82453322955314	0.00199531158839031	0.451538227764872	0.320460616660942
ACAGAAG	0.159310323242465	0.832902579304351	0.311748636839247	0.340143426076466	0.0152143241539622	0.992056544402148
ACAGAAT	0.140594360359382	0.717740782180419	0.369483155362928	0.135782960947286	-0.136919271709418	0.810053446949122
ACAGACA	0.171134121582241	0.746477449333356	0.33481822473443	0.30825101438964	-0.0650902605558594	0.942408441194402
ACAGACC	-0.123034717575396	0.843021712091248	0.120141221878246	0.761903875328192	-0.011930439588639	0.993139653603587
ACAGACG	-0.062613631374424	0.946092382043672	0.163255244367006	0.6919202353495	-0.0242538568743111	0.985056256929916
ACAGACT	-0.0391834306913691	0.952523114115008	0.359371750269353	0.183540284061585	0.278431290320566	0.61463679148203
ACAGAGA	0.620966676458988	0.142781067226135	0.152726328762483	0.667431925762823	-0.0710156438205005	0.936970188953486
ACAGAGC	-0.172537894947261	0.786672284893818	0.861552257434313	0.0940459189516828	0.00910930573440106	0.997203878688773
ACAGAGG	0.264473218385376	0.455109475874982	0.313146767427492	0.142149122372526	-0.0204502559017967	0.976153335843041
ACAGAGT	-0.206564947520114	0.657701846596193	-0.235444106603752	0.383952080540752	-0.113251136653909	0.874058880411452
ACAGATA	0.368836043276165	0.384279958166671	0.481837415988433	0.134739689750261	0.241179024358394	0.726732371106114
ACAGATC	0.191991710003683	0.721588440607565	0.553673969086796	0.012816317602983	0.129685875143402	0.86286446769553
ACAGATG	0.0439942459110894	NA	0.519785639095019	0.274345194576359	0.854655036693502	0.356234929607567
ACAGATT	0.176809106601421	0.575419715070892	0.405788672524307	0.0106991361239675	0.302759110576222	0.201179953232876
ACAGCAA	0.535239640612738	0.273965409333049	0.49695826377174	0.120746884173877	-0.157335446850087	0.856890019673765
ACAGCAC	0.279493909956165	0.511276331749217	1.24521778561545	4.20936786709719e-05	8.70609893616824e-05	0.999868468298127
ACAGCAG	0.0751539556766428	0.904982243091418	0.796999272962824	0.00108264995879461	0.16625095019384	0.786402115439822
ACAGCAT	0.239884966130319	0.676583338851181	0.198816253930871	0.427996502116135	-0.0455248828889518	0.964164141790698
ACAGCCA	0.716819339301402	0.0451285762901502	0.879861658819471	0.00198980876421198	-0.0158914930620113	0.989115757186455
ACAGCCC	0.546639467647377	0.047199036799474	0.727894009545382	0.00174858644299247	0.0620075313129386	0.929768163948357
ACAGCCG	-0.440323665414498	0.22777179299364	0.166539911196275	0.579096703585351	0.441541461019934	0.201755616781944
ACAGCCT	0.0130056541288962	0.97843207643919	0.465526729933387	0.0169171834367505	0.381496960250029	0.149514085685598
ACAGCGA	0.0383999041386937	0.951492000254496	0.455967697643957	0.128909736282337	-0.0453813690098929	0.957555788895181
ACAGCGC	0.37893683779121	0.45825503952096	0.982866340723528	0.00690721893236104	-0.209262328239669	0.795733349836899
ACAGCGG	-0.0971694031974018	0.854443423121243	0.225398139259961	0.361254176005571	0.174039241211041	0.758684310710671
ACAGCGT	0.190230928706366	0.630547286353041	0.65031936902904	0.00777491841717498	0.0846140288838698	0.899324338800674
ACAGCTA	-0.0088583091963858	0.992147030697128	1.11753325240233	0.000277308160321266	0.167708791940151	0.844879356019722
ACAGCTC	0.464425016783747	0.0877189771471025	1.02153664137563	5.58611076272832e-07	0.300629244455852	0.384107921149314
ACAGCTG	-0.0784837381441406	0.898370148163152	0.549404808970231	0.0397479625156748	0.109188814587294	0.888433766141841
ACAGCTT	0.252800881873661	0.363681234329417	1.25520550860255	7.13723480801532e-13	0.324495876186298	0.254147216574355
ACAGGAA	-0.454211781524502	NA	1.57557990619172	0.016603854385388	1.4020607761173	0.120985249695872
ACAGGAC	0.0912322281989528	0.87209888298198	0.909746840488598	0.0013993811045657	-0.0274888900103428	0.976153335843041
ACAGGAG	0.0850331192772684	0.887455848580384	0.446210200342684	0.0666103289051953	0.183915438683942	0.742998216279817
ACAGGAT	0.468423458366314	0.199307718298466	0.87789051748716	0.00039177881661655	-0.104211718225571	0.894733116757036
ACAGGCA	-0.0526437731142058	0.943159650485937	0.418506594850625	0.220204193690805	0.492080977553927	0.382843076575217
ACAGGCC	0.233248877543259	0.492585357900022	0.221273273342575	0.378396212197991	0.0586280758256605	0.929730221066795
ACAGGCG	-0.34973822001078	NA	-0.959501350316117	0.124403239781627	-1.01309500893377	0.201179953232876
ACAGGCT	-0.00712637672376203	0.991008258703246	0.318773654301768	0.178750833705803	0.337371543706834	0.388750314651426
ACAGGGA	1.68579296010927	NA	0.769193326686927	0.48523543697844	-0.799650953290254	0.647716510568623
ACAGGGC	-0.154802480412864	0.76707386935219	0.623162859476729	0.0222732588983957	0.451003860745795	0.286767909303485
ACAGGGG	0.111604087508549	0.835383513001761	0.275952513998985	0.217027029307989	0.0661006720729631	0.92921120714964
ACAGGGT	0.176797866237328	0.695732708959125	0.473669409028267	0.105502413814764	0.214338412118074	0.736584257548883
ACAGGTA	-0.0523152671108194	0.925872992103254	0.503089000124347	0.0432306810775884	0.178685324046624	0.732400472803854
ACAGGTC	0.515711285249258	0.212198229869965	1.59306279318906	1.59623289699446e-08	0.465403181035685	0.341292667205766
ACAGGTG	-0.422533468993694	0.255848242377795	-0.32300142375325	0.252025411475588	-0.077397007453071	0.926863759166492
ACAGGTT	0.377239178476389	0.226642810452844	0.503212306719728	0.0118079430126089	0.188180597736585	0.671573188575392
ACAGTAA	0.0313002861970381	0.968783206992753	-0.199853677787662	0.607346437232188	-0.0428891333849577	0.969521302340393
ACAGTAC	-0.317248667661109	0.363153585399141	0.248867963182561	0.305773213268686	0.423056556977676	0.167283142849936
ACAGTAG	-0.264831811216537	0.507916260316094	-0.113524432527347	0.78127416511539	-0.127076859831191	0.881804224129186
ACAGTAT	-0.305935895832903	0.177888609269215	0.104474577383157	0.598064403222534	0.167523978163438	0.603612889097438
ACAGTCA	0.140990229811613	0.776520911862623	0.327019703156821	0.231795208311024	0.0676596449596288	0.927342295806698
ACAGTCC	0.150460283092661	0.707109661454253	-0.0559058995630567	0.831873115817375	0.163577783811614	0.719219543155621
ACAGTCG	-0.135295048842874	0.755690223963467	-0.169075672550554	0.537822946634827	0.219427866710043	0.644860319700462
ACAGTCT	-0.130738218769212	0.666184597096244	0.128512401051186	0.589035937125497	0.171594382853585	0.686049802180177
ACAGTGA	0.357828157515316	0.4712567193638	0.437662526827881	0.233648225143545	0.0111397770496642	0.993926883993024
ACAGTGC	-0.161719678974524	0.737524030186574	0.396770552230005	0.101641639855744	0.089636021992113	0.901882550412577
ACAGTGG	0.00359588524385211	0.993921035007672	0.050700018712408	0.818848653762929	0.159082950791967	0.654214292489178
ACAGTGT	0.0790295818531009	0.823243043971716	-0.0289351695566401	0.888506735836231	0.254983419063753	0.304591579796225
ACAGTTA	-0.0840044029429802	0.827528455526544	-0.0790732512157815	0.717053266113298	0.0516883447998991	0.916095194280595
ACAGTTC	-0.396267374230345	0.232697343285104	0.322930456990631	0.116014006705054	0.261962131301108	0.562887442266941
ACAGTTG	0.0979035113861575	0.802778856994379	-0.00627408242251116	0.976032080622427	0.15140502692666	0.680493418666835
ACAGTTT	-0.122804117400525	0.656370943312737	0.0432581535925667	0.791859871604263	0.244240221733204	0.257453700321252
ACATAAA	-0.0738142940598043	0.890992337798928	0.267710835613308	0.178657114613675	0.141446074899856	0.787971381819063
ACATAAC	0.256436173656713	0.593835500322701	1.08465928126454	0.00011990736765989	0.148335997570915	0.831472907733009
ACATAAG	-0.0921848506665428	0.870542236960907	-0.549298614760381	0.0265157611103503	-0.397602313583632	0.350339016281805
ACATAAT	-0.303454504965032	0.128673870815425	0.0817003406212616	0.725053968303263	0.150958310346268	0.703165980719956
ACATACA	-0.129220447297031	0.79746376024108	0.135174538280183	0.618957875665139	0.112255183605086	0.866039866816179
ACATACC	0.278009534675151	0.515476447563799	1.38000237361283	7.52656414233374e-09	0.311468107038768	0.438174167361337
ACATACG	0.0656392188136483	0.905234061050103	-0.33103825989005	0.351712439947101	-0.217157704603361	0.76079196688379
ACATACT	0.144717216233295	0.67619909443117	0.221397180160992	0.236503664236894	0.0272600226260004	0.963241340719724
ACATAGA	0.0984250029328984	0.845139312401243	-0.165843513329195	0.562680047445215	0.0107268145579069	0.991398212215027
ACATAGC	-0.22514911808898	0.790691374817013	1.74049626886817	1.02148627835259e-05	0.608162146772555	0.436330646115878
ACATAGG	0.260068089241329	0.621092341484641	-0.319996023940251	0.196375268504486	-0.182736419686302	0.786843618164267
ACATAGT	-0.0817242037496719	0.859035384785449	0.209569359119882	0.413425046452681	0.03500869528174	0.958702918108157
ACATATA	0.0487805032905498	0.914985185531989	0.136564103807162	0.527014171585468	0.0850281731546486	0.88008832883535
ACATATC	0.178699257595228	0.596787508867552	1.56391336371559	7.56633989654752e-18	0.285394423229202	0.374805251919162
ACATATG	0.178052022226332	0.675352696403907	-0.637821097695504	0.0129144343369396	-0.434907877148187	0.273708167834321
ACATATT	0.0680203995499517	0.797204189305114	0.426875425403972	7.55705252863976e-05	0.252506185661744	0.119937577954384
ACATCAA	0.043315618786521	0.931998120339993	0.179148120625533	0.429782156727356	0.277524489856698	0.405844997713208
ACATCAC	0.343748882590755	0.288156248886534	0.539973159001099	0.028999158997086	-0.482026162249408	0.125806866733082
ACATCAG	0.102973891657792	0.8443566679563	-0.649002937854303	0.00176837924187735	-0.216192364039347	0.636113091239064
ACATCAT	-0.13124045965692	0.7215554141517	-0.156105611640856	0.368736453449792	-0.00273281395511229	0.998124049639979
ACATCCA	0.414047657622581	0.151257833861678	0.165191966434221	0.513909319311079	-0.0791940877003257	0.893042819257231
ACATCCC	0.474781165140779	0.167124635326876	0.741470780263355	0.000149502465115002	0.348645036490856	0.37597223835968
ACATCCG	0.046213072048927	0.949771535116534	0.22908284028481	0.333265962274681	0.135254780302742	0.853540875483143
ACATCCT	0.129499224386813	0.6718370862161	0.187869119989098	0.331681893087622	0.15401889821699	0.653920001258294
ACATCGA	-0.311145958925025	0.329519957209286	0.254094618526777	0.331326931520225	0.335609871237345	0.374805251919162
ACATCGC	0.372026981628301	0.30844574237983	0.993249513898648	0.000219187821904794	0.195709088407471	0.741962993564876
ACATCGG	0.213355016314216	0.40083626493602	0.067394627890748	0.724534192845492	0.122623863237434	0.70285427498241
ACATCGT	-0.150227487897362	0.639029767572038	0.278087385142509	0.107561218611639	0.326895975493252	0.158973968763141
ACATCTA	-0.0432948034177146	0.916750389072679	0.260208911797991	0.196457660713579	-0.0214049299424075	0.971176165678062
ACATCTC	0.240627870171331	0.339973251465564	0.356594564706201	0.0391624126317106	0.00279556086519285	0.997429579115482
ACATCTG	0.552310326922532	0.0736192176799358	-0.87676700952823	0.000193115701545333	-0.273535073065407	0.57745051192828
ACATCTT	0.227580190464038	0.323462621256349	0.112881887628595	0.426224897063996	0.132796716256966	0.637507582071996
ACATGAA	0.273777671108046	0.568149308684784	0.528094043873185	0.0272937535006944	0.557783749299422	0.0778336308894158
ACATGAC	0.622620332985515	0.045476994325346	0.75224566894477	0.00130106818592035	-0.0229408238833479	0.977702669432448
ACATGAG	-0.0769089258236147	0.875807797340572	-0.161116799309733	0.514058866448934	-0.0700862830496281	0.91129927754884
ACATGAT	0.0376600199405089	0.926847392060951	0.562857141948392	0.00357155702080942	0.307497297766566	0.333865374218383
ACATGCA	-0.0321348428137409	0.967005637524947	0.0308595282205154	0.914195946877786	0.274288743591209	0.606691943778964
ACATGCC	0.126441795004103	0.828146774037146	1.03648143627334	1.35706746653443e-05	0.480459617335452	0.239876144081126
ACATGCG	0.047807781581225	0.960394386796264	-0.0651937937594581	0.890289565573194	-0.149756447036728	0.884881046704666
ACATGCT	0.416309420511366	0.114198295048153	0.315771518306069	0.185884284622507	0.125139720342386	0.822443192384971
ACATGGA	0.0295731134673501	0.973004543544113	0.788923918139443	0.000318329345255267	0.612296340074224	0.119694352111342
ACATGGC	-0.443977650636739	NA	-0.155468120369724	0.779518359892143	0.378818241369818	0.673770593347714
ACATGGG	0.326094476217965	0.295174997323263	0.0137398786892709	0.956429978824702	-0.0370383712448919	0.952613534078961
ACATGGT	0.282542972881961	0.40076528515743	0.190594987668024	0.562846349052999	-0.0652507557985891	0.938917940507816
ACATGTA	-0.159541553432566	0.696746552786537	0.107882331635858	0.70114549092382	0.112487193218384	0.857465119737426
ACATGTC	0.220351823249529	0.663434865220424	0.744230036801953	0.00250847388952858	0.200843644106147	0.753791300650917
ACATGTG	0.0387126842724067	0.950401767416559	0.189991583052743	0.409380895121453	0.221410925806816	0.63214544792593
ACATGTT	-0.106180901524608	0.709944730844384	0.267441699772551	0.0560996338525477	0.446563916613419	0.00491024423771391
ACATTAA	-0.0342218473523717	0.924778878744328	0.0354787908443784	0.841691310297714	0.0677923192244557	0.856890019673765
ACATTAC	0.319696219294388	0.157090296909238	0.567259574600126	0.000600945154744026	0.0202810064898142	0.971133049190586
ACATTAG	0.0850625012198527	0.812263312066074	-0.253869223495211	0.157096139744277	-0.163653578755387	0.609697724586414
ACATTAT	-0.245891972984159	0.198652320936785	0.0276006774678941	0.860958086771338	0.226349858870221	0.285923812600967
ACATTCA	0.07066800184194	0.856344021168072	-0.148128164930344	0.410800705610856	-0.0400036619818929	0.94418211439028
ACATTCC	0.286077135442501	0.280007707035395	0.23748292138162	0.210159646370727	0.0660631105614769	0.901284674609663
ACATTCG	0.0118091807879757	0.977311079999657	0.13972219541189	0.386635844451451	0.224885823033996	0.358873088746181
ACATTCT	0.11851145643477	0.625134552897186	0.0472965404062237	0.746931205866459	0.081821256745132	0.77124492083973
ACATTGA	0.0206425650780373	0.973128911961918	0.132284731791655	0.501039935692147	0.333112700985289	0.315479374150269
ACATTGC	0.212134794941323	0.596787508867552	0.834302956530939	7.7566905746923e-05	0.34742276893967	0.280007023701904
ACATTGG	-0.0190415949796656	0.968653478984955	-0.0110291274710037	0.957466540515967	0.215721385290378	0.490334036664657
ACATTGT	-0.101844375629691	0.737527950780895	-0.2125461766468	0.142149122372526	0.00423774388961523	0.994727821722275
ACATTTA	0.0337364296038958	0.904139611736066	0.237926014910287	0.0535110873505572	0.00818055984371854	0.984616596904665
ACATTTC	-0.0220670925605792	0.945456080300008	0.33227551687331	0.00800294601628258	0.239914158558759	0.187041909805278
ACATTTG	-0.227079623549166	0.247458769508827	-0.287503050197396	0.0444624574620339	0.0197827666674524	0.966311005828937
ACATTTT	-0.0394300767066	0.862017833321501	-0.0103036488023624	0.927421514944779	0.0631879462138194	0.76860894487128
ACCAAAA	0.346063064492682	0.522780522394371	0.222943787049262	0.578780447312072	-0.241912652972202	0.72326775043499
ACCAAAC	0.23387918929945	0.736680944318217	0.445853939302288	0.247801221398561	0.299002586098195	0.685732953194427
ACCAAAG	-0.0747424067950954	0.924854580724786	0.457104937533536	0.203429716606151	-0.109348042161756	0.914108990799219
ACCAAAT	-0.0165623347076703	0.980047712883436	0.124768304615853	0.666229215839634	0.163287329485633	0.768638377699117
ACCAACA	0.0866517426205618	0.900495020272923	0.326887188258476	0.267430032023826	0.156258019068461	0.823319881899391
ACCAACC	0.653346591347912	0.0997345434512507	0.662379469480751	0.03287222161935	-0.081637686712703	0.927528062292077
ACCAACG	0.0305666480377684	0.967931607986839	-0.0708963765569759	0.850925301304056	-0.151550393956021	0.840805697558287
ACCAACT	-0.0256324853926199	0.968010053837107	0.0330314265872056	0.898930142371485	0.0254154026700743	0.973260391472824
ACCAAGA	0.0520605139798161	0.944575915475907	0.442671641399883	0.129957344134202	0.574870672991965	0.132605787353538
ACCAAGC	-0.41683278656108	NA	0.654425455831034	0.11766857444906	0.845025876116673	0.200092052213283
ACCAAGG	0.000544761666820855	0.999280028746824	0.636364683488193	0.00827535529408414	0.295329380793176	0.51329308396258
ACCAAGT	-0.174791536676487	0.738170050961061	0.221730558485566	0.450337222932052	0.281400702878754	0.59250225269972
ACCAATA	0.237130793073394	0.601620170760031	0.424139509380891	0.0993052204450803	0.146510957276861	0.802176709161811
ACCAATC	0.219979764722622	0.66021032389908	1.38574516529867	2.86970856501227e-10	0.385371843707288	0.374386306373609
ACCAATG	-0.0455999916324359	0.963371151031531	-0.0379138601902905	0.931855087833331	0.0267608398238644	0.982756166223895
ACCAATT	-0.191200712475655	0.532063013398584	0.435903088127093	0.0125363660812485	0.221300833844118	0.481813629222557
ACCACAA	0.139835019730524	0.862017833321501	0.472037054188551	0.231594318674479	0.340188053515718	0.688829014201029
ACCACAC	0.437123992221659	0.310279170926127	0.757550476862277	0.00895205619997267	0.181095287765825	0.776949462877488
ACCACAG	-0.0601711608835637	0.920454015327595	0.958618854734804	0.00043039543220404	0.262039192123797	0.612097894719704
ACCACAT	-0.00151412607678514	0.99822415223281	0.118960874591632	0.701853821920439	0.173227162080484	0.798752851263647
ACCACCA	-0.132271779656332	0.850893525153999	-0.271388448459869	0.592557460820414	-0.524232307770149	0.443875269231999
ACCACCC	0.0959655626149285	0.864615194228248	0.401786073271003	0.118157276354859	-0.0833082822748658	0.914108990799219
ACCACCG	-0.0332532289190924	0.957970012638719	-0.123621610715497	0.766794259818069	-0.196083867561481	0.800520516374294
ACCACCT	-0.183755410554167	0.658986150411613	-0.163800383662402	0.504887407664355	-0.128292201722434	0.810053446949122
ACCACGA	0.0738636180126938	0.898531363640121	0.451960821657615	0.062576825480644	0.059828395279515	0.93166429995324
ACCACGC	0.185156587109312	0.758149765038058	1.1806692654885	8.63326851418221e-05	0.337960730894985	0.520049430016253
ACCACGG	0.470441154420208	0.0585655755249939	0.285291637344557	0.223899741133216	-0.244387175993735	0.530145096124406
ACCACGT	0.219889755041046	0.675352696403907	0.312655012040606	0.370631589788333	-0.142224325809142	0.844879356019722
ACCACTA	0.0684264726578818	0.90295270805383	0.298721207787746	0.273210827311223	0.104414575249236	0.876063997764754
ACCACTC	0.0392626419203997	0.941943015587966	0.341407542252734	0.102856550821307	0.266786197901338	0.472600683896771
ACCACTG	-0.0150891548838691	0.981151873192951	0.385651104907806	0.117512196999755	0.132098982058468	0.844377033382676
ACCACTT	-0.189240524745943	0.567537008808066	0.28907265373474	0.116115878393195	0.33757666935934	0.201179953232876
ACCAGAA	-0.124259582874212	0.857440579703723	0.295052259213507	0.50359091076598	-0.0265604495047578	0.982885534626309
ACCAGAC	0.221463354350406	0.699402516948474	1.38468233305569	4.44376369021573e-05	0.223579395399097	0.78469356198901
ACCAGAG	0.184239048133098	0.755162797932349	0.462996887631399	0.170549423000711	0.600363484722079	0.210837329553341
ACCAGAT	0.13844900161171	0.803184568673401	0.751290467500188	0.000407754901123919	0.148108935935029	0.82568457878774
ACCAGCA	0.719473194225463	0.129144433196438	0.812945773502887	0.0173894290099188	0.133295638409805	0.880543478760646
ACCAGCC	0.21815300246905	0.631365461461298	0.617669318156906	0.0214483056634886	0.154926805536564	0.799897467170416
ACCAGCG	-0.344099849884591	NA	-0.202254805630226	0.798307496953204	-0.362525105635399	0.801084460228857
ACCAGCT	0.624751014972539	0.0784290781451739	1.06604693679722	3.27707970978998e-05	0.190254190981595	0.738912103665505
ACCAGGA	0.342506327135869	0.459368854482323	0.780356376379009	0.0569550578301115	0.0849570531787769	0.945847855667851
ACCAGGC	-0.0514812989877765	0.948807353336759	0.248209612857826	0.582225040704991	-0.143224727756307	0.890044796616871
ACCAGGG	0.449457831952131	0.192218375691896	0.0142734640854588	0.964825976834463	-0.117048925786283	0.849016704436915
ACCAGGT	0.104855371991148	0.849244680388849	0.330900116741205	0.145687532423942	0.0542242017074232	0.949138089991334
ACCAGTA	0.0910956783586553	0.892757789500704	-0.444718491107317	0.12779406283544	-0.122366448671952	0.873969771064929
ACCAGTC	-0.180198335439699	0.730812786548103	0.71094648931455	0.0145729608357366	0.129499334973493	0.872139672833334
ACCAGTG	-0.479511224082775	0.127517977073462	-0.0670972332507921	0.840185281623461	0.0620523492210059	0.931574250074182
ACCAGTT	-0.298044709849127	0.393575990868064	-0.214446423315024	0.344671969510082	0.202437242212558	0.648703179237084
ACCATAA	0.580456218161657	0.0749648659044887	0.592092883324863	0.011201653156306	-0.063182053369118	0.934095690929317
ACCATAC	0.171692474446495	0.695804494282375	0.618113773640637	0.00842552799823208	0.0336791901194319	0.967784193457622
ACCATAG	0.0293960876087461	0.965547885863482	0.185852140724595	0.577977965540845	0.04956487332964	0.956934088908479
ACCATAT	0.0584320709702629	0.898370148163152	0.460409659845696	0.011162273675404	0.362323006678018	0.193667765498548
ACCATCA	-0.445447648128881	0.158228933262014	-0.519831164939299	0.00531742831602286	0.0966562843772567	0.868776787396769
ACCATCC	-0.125926684254368	0.749175584194931	-0.566768836070772	0.000939544950679975	-0.301500140942618	0.322507019789655
ACCATCG	-0.0742099563975072	0.840386501732834	-0.108114791526545	0.65640949070376	-0.119501265875276	0.794248338797446
ACCATCT	-0.339755293465012	0.102191256730705	-0.77303380724453	3.95935272643821e-06	-0.441489744073799	0.0486879669004314
ACCATGA	0.0721508660417429	0.893553143383556	-0.0310721737817044	0.91355938347507	0.0434493986994365	0.950143396475878
ACCATGC	0.293824001673231	0.407377815520613	0.746778096596584	0.00379849514923292	-0.0340415992262675	0.967784193457622
ACCATGG	0.05020781260805	0.923824335583615	0.474077655088032	0.00419250946284754	0.489118498389529	0.0671056472298503
ACCATGT	-0.0702686049836147	0.887565617423482	0.116460981029141	0.594587006661749	0.344834620343823	0.238863160446409
ACCATTA	0.173899590057447	0.685159117800549	0.46176339881464	0.00797044380488974	0.184374182145051	0.691558687981853
ACCATTC	-0.0226062740539376	0.968242217826284	0.162762204684708	0.383696260249985	0.163617774825573	0.710530460461918
ACCATTG	0.0612647168325831	0.884076378083744	0.644114374049884	0.0001564114006734	0.259232350709977	0.375101503763897
ACCATTT	0.11608089196468	0.654479159822894	0.44781510213995	0.000244133386766207	0.261519847349134	0.177206274448162
ACCCAAA	0.0856740880285532	0.912262857882546	0.733539021948105	0.0605392179474086	0.180245967110887	0.86286446769553
ACCCAAC	0.579596480960375	0.219377476164549	0.981571093818872	0.00123119745022572	0.233271825305791	0.753157800826002
ACCCAAG	0.0958232036842022	0.884076378083744	0.296858916636468	0.532291679062876	-0.305113307007042	0.706270665499307
ACCCAAT	-0.0418773232696836	0.949499517139998	0.075565675595543	0.809008096396896	0.239477217615118	0.63214544792593
ACCCACA	0.00133332909087931	0.99841485616476	0.640008321228432	0.0681224706754164	0.128471681487191	0.884454942531534
ACCCACC	0.290965481240255	0.511441121740135	1.52299448321926	2.98555235597166e-10	0.608454732004903	0.0555649513097578
ACCCACG	-0.320447198163446	0.551111088572227	0.162907131042978	0.6436123339883	0.387104104512631	0.509500033564422
ACCCACT	0.254321514359357	0.529387206068579	0.516548019301946	0.04189786995332	-0.0313151671033042	0.968867830244536
ACCCAGA	0.0459997273746037	0.944790599971479	0.254347529065326	0.346373473600819	0.193688898379919	0.715980399073195
ACCCAGC	-0.145556069190325	0.83304462004052	2.07663335776868	1.44874970971412e-11	1.11804461678982	0.00238317273671334
ACCCAGG	0.0593142465263649	0.913414606904264	0.384385652940141	0.10807406741894	0.13838913295646	0.811029573113121
ACCCAGT	-0.271971201947143	0.518759208902054	0.0961569802920164	0.777924699460107	0.157556064377005	0.807030802598067
ACCCATA	0.198229497165161	0.703802275017832	0.063947816131023	0.858686386621232	-0.202631410731468	0.737758974962903
ACCCATC	0.741336081579616	0.00374648815807342	1.26679461911105	1.78209222645892e-07	0.0778331336685785	0.920698952597611
ACCCATG	0.197083255319986	0.700850932632401	0.0501894776910928	0.900734465623759	-0.082900114762811	0.922341870425986
ACCCATT	0.245539553691452	0.574513701890824	0.247131225720242	0.263680437106858	-0.0476847753464724	0.951049426478045
ACCCCAA	0.251447393351684	0.707109661454253	0.723510901332158	0.0209300420766541	0.0953581324985067	0.931454544768363
ACCCCAC	0.431692304547726	0.254617319878134	0.666114613503946	0.00879556927032333	0.329946219291673	0.48847150188828
ACCCCAG	0.190170193760453	0.700850932632401	0.216447017418121	0.424035987573547	-0.324221852156803	0.492482226179428
ACCCCAT	0.135571026957032	0.784019592167755	0.326511200154651	0.29323984242827	0.0750507120756838	0.931454544768363
ACCCCCA	0.246277320470754	0.658970744739013	-0.265775725616235	0.539116239281325	-0.833826307222524	0.0686600598259777
ACCCCCC	0.0186331152552937	0.975521515331125	0.506870787364204	0.0151690017446713	0.216063116904993	0.632692907630486
ACCCCCG	-0.0278111902168772	0.959978154986251	-0.0848460505811983	0.705730642978016	-0.202229528556626	0.616600763866118
ACCCCCT	0.0652064549563964	0.904781061632504	0.406318475112917	0.0356661445159594	0.0616665104863223	0.929395907155906
ACCCCGA	0.247890183644155	0.49304522130667	0.271533502719986	0.244578729411842	-0.0453826943224252	0.94753384471945
ACCCCGC	0.161992470619963	0.656231436174435	0.575744259264941	0.00612034709518282	0.059931858772589	0.925889333044421
ACCCCGG	-0.0175834210180302	0.963371151031531	0.407725223854922	0.0103573072781555	0.0662655489981068	0.871108410187975
ACCCCGT	0.44838335506915	0.129818789131119	0.247295814514949	0.202049732994348	0.0871027504296536	0.880418325339076
ACCCCTA	0.378094903708568	0.26632801669641	0.0230801944151008	0.941722890679774	-0.266942534304069	0.507032889130329
ACCCCTC	0.350222702374626	0.127161336210947	0.189202214748763	0.281547833349327	-0.124309606028576	0.730438074844268
ACCCCTG	0.0469725537377059	0.911099867004092	0.5804863156857	0.00153067857981521	0.172055754261558	0.636058851756993
ACCCCTT	0.0729088800018807	0.838244359639862	0.457744723378668	0.00117038260325926	0.273035035595015	0.239345689615123
ACCCGAA	0.322371265902642	0.561918806144466	0.868336245957014	0.000682043965400921	0.427672244063377	0.379505561674039
ACCCGAC	0.283113439158042	0.37598944413239	0.531853049262119	0.0306611841795906	0.0962343320341736	0.880750692801279
ACCCGAG	-0.0159768926079159	0.976389428517941	0.613843036527273	0.00318344581866874	0.473838870758133	0.0888452346708441
ACCCGAT	0.404276370475463	0.162975856806356	1.54656238022635	8.10076705591821e-10	0.247823389282911	0.642358275300322
ACCCGCA	0.336516856491795	0.284929736524025	0.714481398172362	0.003062075425891	0.172649470864172	0.758206922059323
ACCCGCC	0.36017022209611	0.169463449316989	0.852888448587161	2.12701991796686e-05	0.341309457676042	0.305839996176632
ACCCGCG	0.00598123707514084	0.992807671138195	0.437307660152868	0.152633457812801	-0.155785220914618	0.819222617440899
ACCCGCT	0.294896709383892	0.395272703622293	0.576743811988835	0.00343086987951839	0.0706146235437699	0.914108990799219
ACCCGGA	0.191285739734494	0.677615605050139	0.526760622375443	0.0161957909141685	0.231155253789355	0.637507582071996
ACCCGGC	0.0336959876454719	0.956197640901065	0.258474292207062	0.374783648321141	-0.0707388965580115	0.925633064070618
ACCCGGG	0.00130744173620196	0.997407763586363	0.485012168772002	0.000250296886738305	0.151948164843761	0.540565224720908
ACCCGGT	0.497684837702632	0.0685167167690724	1.18998991549551	9.01257471647892e-12	0.206106090387817	0.625507373040223
ACCCGTA	-0.0289942588265522	0.957684610342328	0.481588636522431	0.0175521848672066	0.366285340983245	0.275538256978071
ACCCGTC	0.318384674848731	0.176582326974645	0.599646765978365	0.00323958865334619	0.198472881699913	0.627612511806608
ACCCGTG	0.101371213637339	0.769460580019072	0.124367758762652	0.571186632783162	0.0202467946697082	0.972011874618121
ACCCGTT	0.337474956660838	0.14241975850301	0.749653701119121	4.24773750032146e-06	0.0277651982910497	0.963079123021131
ACCCTAA	0.0728673298192579	0.904982243091418	0.381112240818372	0.135476935084009	0.0624944507424035	0.933426033633293
ACCCTAC	0.309825154301324	0.234040066730177	0.951694446221693	7.1243175489354e-08	0.156434985003623	0.660341330550907
ACCCTAG	0.181285029549466	0.702719587037496	0.333519470573535	0.147443816633149	0.0282959282778729	0.972011874618121
ACCCTAT	0.288573521980994	0.274655138845686	0.451512040382345	0.00765556007463053	0.0686534522546542	0.883429733534018
ACCCTCA	0.471787963101843	0.0835532975308957	0.194465947063607	0.483632549279439	-0.149791189999952	0.804962440879109
ACCCTCC	0.434734682900764	0.030496226098603	0.345091882367204	0.0475209001250594	-0.126200787460076	0.727845231419002
ACCCTCG	0.143149673859889	0.67503989690693	0.53701219011359	0.00189118236185584	0.47917692156408	0.043269111626111
ACCCTCT	0.356220919131104	0.0993290481546067	0.5751375626204	0.000338439987682489	0.174394711292451	0.603612889097438
ACCCTGA	0.0659504719953461	0.870542236960907	0.248936497859684	0.216410084003699	0.222522889204048	0.495512015060569
ACCCTGC	0.637018541667269	0.00277931604110691	0.773209442021052	1.21116815055816e-05	0.00370577812113509	0.997203878688773
ACCCTGG	0.0976505563681576	0.724784430693593	0.335623495987026	0.0380403555672616	0.171354280732626	0.580045046997933
ACCCTGT	0.234976265042033	0.464278481464488	0.123215878426733	0.469919234441237	-0.0367979740164819	0.951956907462636
ACCCTTA	0.146918133947675	0.66021032389908	0.48678047679007	0.00747521640562377	0.308988030118442	0.260367783505457
ACCCTTC	0.171078184820287	0.578315971338405	0.441492125137395	0.000622303188815193	0.0208704833211217	0.969826961382551
ACCCTTG	0.113133832920442	0.784019592167755	0.564464231044584	0.000136270494694036	0.35568400927529	0.209193638664508
ACCCTTT	0.187517398702122	0.339533856623067	0.376591761194641	0.00479227228086078	0.0803274984983912	0.800835657578743
ACCGAAA	0.257296964660258	0.67148478968933	0.694349881128762	0.0091391083209181	0.366893866148058	0.505507233741603
ACCGAAC	0.264417492955125	0.563542944913076	0.272447376048797	0.259565030451616	-0.124940357641676	0.849016704436915
ACCGAAG	0.680952326517985	0.0408395106694733	0.678091407429114	0.0043243708984117	0.129866542930707	0.836714404496661
ACCGAAT	0.208800838592072	0.56874271094444	0.571654899533737	0.0206977712079784	0.234831552391649	0.632871698332545
ACCGACA	0.484566761099352	0.177429123008657	0.365035188337133	0.25445294243096	-0.205264377554316	0.760575725266019
ACCGACC	0.299207885906615	0.500863446359714	0.622844276407047	0.00918983368667312	0.257359770764686	0.660335285333855
ACCGACG	-0.184350218264099	0.793505643595661	0.482605389753568	0.186166635235277	0.115475455035624	0.914108990799219
ACCGACT	0.169621176863702	0.640625293012454	0.403334184077411	0.0523235869608419	0.193463190042717	0.622287689741266
ACCGAGA	0.171748174573319	0.707109661454253	0.3083002763105	0.197562075456216	0.13824970475343	0.798440153411119
ACCGAGC	-0.0523314988199422	0.935226335196155	0.938344354739134	9.37823129928107e-05	0.128474764557639	0.858478593806598
ACCGAGG	0.0259546367716012	0.958246377840306	0.105984996656924	0.637905739822215	-0.0976668600593107	0.844765960282117
ACCGAGT	0.139655396910312	0.721903502059965	0.271927900016978	0.181084865022011	0.0574404417817855	0.923601374901776
ACCGATA	-0.0797162262370499	0.92282914014227	1.14172868373171	0.000795550680038335	1.12613243509027	0.00566248466200099
ACCGATC	0.565339995326577	0.0252471537511422	0.938464377083841	1.11897778187085e-08	0.249165228005578	0.48798262506275
ACCGATG	-0.215352222180839	NA	2.42312931785658	0.000382560875626512	0.926781581541412	0.425014736657493
ACCGATT	0.659338760877832	0.0546400726288762	0.609578109179102	0.0226074212463186	0.137068436452381	0.859633201395913
ACCGCAA	0.497050689340743	0.295479170808859	0.986671665301995	0.00019876734304411	0.494510413849686	0.298365682661582
ACCGCAC	0.412423106325285	0.155577161965465	1.12027449188207	5.84850132907853e-08	0.0456516083098359	0.94418211439028
ACCGCAG	0.237717935269839	0.547002437828445	0.994191830672128	7.66285190143617e-07	0.435791424001243	0.14612806526204
ACCGCAT	0.219301659991095	0.630349140639904	0.515870308698578	0.021707918917156	0.0459051846773493	0.956467282296449
ACCGCCA	0.326992183554493	0.323301435694056	0.855077224172151	3.33037290924412e-05	0.16031577170255	0.753666393203708
ACCGCCC	0.461814734160919	0.0455314536546701	0.641930193562546	0.000377112206802145	0.00154275297839188	0.998900881322826
ACCGCCG	0.284151983323325	0.524349863670751	0.791490263378988	7.24613958017496e-05	0.309698831521344	0.471649951505103
ACCGCCT	0.35365311599791	0.0908474708356042	0.736967865695594	1.28397507173005e-05	-0.013800337368412	0.980886907062763
ACCGCGA	0.22729963004051	0.559768525114419	0.710064804364377	0.000721529194684509	0.214098174920387	0.590060173434942
ACCGCGC	0.0355582499303755	0.968361218708247	0.825415966390454	0.0120308180380982	0.211451561281428	0.807480203990469
ACCGCGG	-0.195261291391602	0.552345493317986	0.365125815936603	0.0279756510155756	0.0874832124073596	0.853473296511515
ACCGCGT	0.244716675606383	0.615497961912925	0.547196061940694	0.0222741265458105	0.0266218113918255	0.976153335843041
ACCGCTA	0.514287770245068	0.276731658669053	1.48481520224255	9.58769159073451e-08	0.33814711955111	0.595191249494264
ACCGCTC	0.126857715434394	0.663559660321015	0.858070992419556	1.20193480621872e-08	0.0380307018242882	0.933060977511095
ACCGCTG	0.593966434721678	0.0695301975437182	1.50270109784686	1.1171500740621e-09	0.352258755130848	0.410747779422642
ACCGCTT	0.471436792654891	0.0736861031291381	1.29714436683707	6.04959742756472e-18	0.187998752700021	0.64469135163974
ACCGGAA	0.043507135505441	0.972603388201234	0.513736919671925	0.285292943378582	0.282875329257059	0.811206355603587
ACCGGAC	0.579905322902093	0.0141724233399464	0.511422597542546	0.0237864669785993	-0.314727439311396	0.356234929607567
ACCGGAG	-0.319866245518996	0.468545946453788	0.328486172252461	0.136581984618721	0.216630395578684	0.699115707203212
ACCGGAT	0.828446474000939	3.85799745814139e-05	0.967417778405107	3.79918152312554e-06	0.03549760249081	0.960156216428759
ACCGGCA	0.206290849848861	0.732945251034661	0.547538334620813	0.0177142519895901	0.411457116023954	0.423678153122413
ACCGGCC	0.0787308747716622	0.862017833321501	0.205645899246093	0.287487946746604	-0.0617988072749896	0.917670714834539
ACCGGCG	0.367940289325577	NA	0.319286752429316	0.59139250620726	-0.104610451972161	0.947175649993402
ACCGGCT	-0.0585902659521772	0.90133425986222	-0.0701164937363859	0.811506999690792	0.0932573917984778	0.881529390888305
ACCGGGA	0.138654902710105	0.743666545538098	0.627747621701081	0.0224364508790419	0.0912357160143056	0.908184250045753
ACCGGGC	0.357415968215751	0.171650220247183	0.102445499182676	0.652058932514963	-0.0174683304430905	0.977410529169355
ACCGGGG	0.0151029217126595	0.970186857319613	0.283160085271164	0.0821907701298753	0.0321852087670679	0.94753384471945
ACCGGGT	0.285604764032426	0.193569046192329	0.682636093000765	1.38496192604992e-06	0.21735748819099	0.405516384620254
ACCGGTA	0.0363896087852223	0.937046165879982	0.364672431457034	0.0555321882032703	0.144563461223365	0.702340899945751
ACCGGTC	0.298339913198141	0.176720284583342	0.488837264687109	0.000898060882257394	0.0676507594906429	0.868057510874087
ACCGGTG	-0.0968472321251167	0.838244359639862	0.492866669811107	0.0850417880264227	-0.384079838961105	0.272524314878183
ACCGGTT	0.289423163016617	0.230634985211219	0.492520652939272	0.00108960475520114	0.154524862299475	0.6262656560861
ACCGTAA	0.102391408156259	0.831016012384743	0.396369696459982	0.0920558650824554	0.202129462797282	0.666227363461033
ACCGTAC	0.199031377728153	0.572665893120356	0.871790063780892	4.62913872303197e-07	0.262748050884961	0.423772432197344
ACCGTAG	-0.0813203745950589	0.854394752851283	0.252923922804019	0.272672708790167	0.0471189849191358	0.94753384471945
ACCGTAT	0.141342372801549	0.674011711377831	0.319191297999953	0.0521519225056784	-0.0138108033615014	0.981275368331276
ACCGTCA	0.27617573283044	0.431762085608721	0.238093230967981	0.204179374054089	0.216242465595069	0.59580498697758
ACCGTCC	0.149244225920831	0.570242841655075	0.280777648681051	0.0873160072333107	0.0356815210919843	0.94753384471945
ACCGTCG	-0.0333562335146334	0.946833455395236	0.755193285327356	7.54190736828863e-05	0.149254442588727	0.737758974962903
ACCGTCT	0.330573495478914	0.0805864161658073	0.194063040960351	0.184514520931306	-0.209614622310663	0.361313678965091
ACCGTGA	0.301963515566412	0.296559368855519	0.398841401816043	0.0197574180637059	0.247171854526115	0.429523606357743
ACCGTGC	0.504130039261104	0.0122423774547367	0.757061264958278	4.43527368846181e-06	0.145396185281326	0.679394052493522
ACCGTGG	-0.0166105577949867	0.963871916617161	0.221428019529764	0.131364807303961	0.0116657015555452	0.980772216012675
ACCGTGT	-0.0356735576177789	0.914931679357355	0.34490077627094	0.0117587105217301	0.213490539449925	0.293431977242751
ACCGTTA	0.124229443356347	0.711560839098383	0.447253165033248	0.0044735010568442	0.184801500044783	0.564375123281764
ACCGTTC	0.176231882403094	0.505421611567336	0.303329829506614	0.0199457237435573	0.283231644194928	0.16501254044508
ACCGTTG	0.106011159266133	0.751312546456056	0.966164770244504	1.32261660887193e-11	0.473470757345691	0.00986533926529619
ACCGTTT	0.250433815508138	0.161087655013596	0.61804436374567	1.34655461463208e-09	0.247116969137115	0.11473432039259
ACCTAAA	0.264862807430136	0.609006987454999	0.335384235466083	0.290940526717963	-0.124355894506903	0.883429733534018
ACCTAAC	0.388140985533409	0.449469517801764	2.11679080770547	1.61638643984872e-09	0.26845265304759	0.717156072020148
ACCTAAG	-0.0774794089238613	0.907904318766349	-0.183805723162008	0.58941219428828	-0.289920434035238	0.610686570313291
ACCTAAT	0.110411833575117	0.783447093923873	0.0727622221593786	0.763778102808469	-0.176489938200811	0.690240712161738
ACCTACA	0.211121069790638	0.630349140639904	0.170394872453432	0.549342396222381	-0.0528342317723824	0.94753384471945
ACCTACC	0.755869586571967	0.00477789971495696	1.93343570006053	4.05034865297199e-16	0.331918864815337	0.414638379151277
ACCTACG	0.244838575250462	0.661189795530232	0.413225531470763	0.0947237153148162	0.0552631948076026	0.95383732986188
ACCTACT	0.413603509370295	0.150279874008705	0.391438455230318	0.0331681260386786	-0.0430245647889319	0.949072272884599
ACCTAGA	0.285984318558824	0.512617113118128	0.870950393131535	0.000679095581298704	0.215581439050172	0.698935289334292
ACCTAGC	0.187377323290503	0.861425581702688	1.81308429589618	4.60750035496852e-06	0.501639416779898	0.622287689741266
ACCTAGG	0.141805922488687	0.750296899283168	0.439769105742177	0.0326039711842668	0.110563692135387	0.847208335410509
ACCTAGT	0.349550785812791	0.405973983173943	1.22950051338889	1.37194181648207e-05	0.0181449027610466	0.984616596904665
ACCTATA	0.0555180079073996	0.904033728006834	0.537232443343205	0.00456076473398697	0.194795887848215	0.580093279380582
ACCTATC	0.164461274636346	0.759574390514203	1.96241231657881	1.39612896498937e-17	0.46654635826143	0.311205343942092
ACCTATG	0.0942333626500088	0.834782186917304	0.349375745135644	0.116566018623762	0.185185667546753	0.673770593347714
ACCTATT	0.116231509171453	0.680748484471339	0.325559215691692	0.0371708422834255	0.113537538248968	0.744114545997745
ACCTCAA	0.363767642543036	0.398922190706937	0.258840235459834	0.322299948876551	-0.273902850728098	0.607174687309174
ACCTCAC	0.535501143802332	0.0784612009121014	0.883775519561647	9.56450475460578e-05	0.126766474338373	0.846246627750995
ACCTCAG	0.46418853535239	0.137638786539506	0.533322107167574	0.0188735245593398	0.31827034581338	0.402959299864844
ACCTCAT	0.202096910300955	0.474299052235302	0.646755200819405	0.000275256549919062	0.219988663550558	0.492019456368238
ACCTCCA	0.0938664651853387	0.830524795913427	0.391147748090104	0.0444624574620339	0.374888879746236	0.152007521844117
ACCTCCC	0.533569554942266	0.0705627377989569	1.17062917712578	6.07277890390801e-11	0.14041244315308	0.801084460228857
ACCTCCG	0.075743298381928	0.862899991785806	0.168116607914706	0.525202109942487	-0.0854652296245159	0.900878698606483
ACCTCCT	0.297892047919148	0.288687720768453	0.476489397113164	0.00314105230441186	0.136604681294238	0.739121317109134
ACCTCGA	0.132013538917697	0.721903502059965	0.180187208543871	0.37405527156753	0.211171678346077	0.576691225414142
ACCTCGC	0.110854890933656	0.83304462004052	1.58184564615826	6.92559249885323e-18	0.600001613521869	0.0397233203678416
ACCTCGG	0.150761693218026	0.569679416285842	0.247163343999876	0.102608591517463	0.0385517817011759	0.934095690929317
ACCTCGT	0.101968359755657	0.769358254062937	0.331457197776283	0.113064952895009	-0.0558556460612534	0.926863759166492
ACCTCTA	0.174597468955715	0.624200002540672	0.506895592237338	0.00928703183745518	0.096577090228249	0.852454558812638
ACCTCTC	0.342695148022484	0.0965526028602339	0.755280365931331	1.78917282614984e-06	0.237595306856867	0.373670829508968
ACCTCTG	0.500657913424858	0.240977352361432	0.590371234848743	0.0190114971276605	0.21216688824886	0.762512447133187
ACCTCTT	0.297625261228638	0.181017578373383	0.507564719518866	0.00017308675484263	0.224089747265886	0.389714862118873
ACCTGAA	0.479167139490097	0.181008659573543	0.600702561696304	0.016811752324277	0.0591190126200717	0.939192733190592
ACCTGAC	0.486446304094915	0.065243185612491	1.09011769923975	1.71258785514847e-09	0.235391721670221	0.507619127109488
ACCTGAG	0.189802928814988	0.563462038264382	0.633367300453534	6.49136177027522e-05	0.214523864822257	0.496790050463545
ACCTGAT	0.526432587037545	0.00225872424870594	0.677658476702194	1.28056553200895e-05	-0.0305627508625022	0.951585955217181
ACCTGCA	0.445429655496512	0.0693914318791106	0.302245622113079	0.144704570188079	0.0775895493767755	0.883429733534018
ACCTGCC	0.274176507453978	0.379938684415172	0.26958452365997	0.197554126518707	-0.182736968347826	0.646908748943868
ACCTGCG	0.270320931749733	0.564607027791198	0.232472563750167	0.507765328779141	-0.1102050915756	0.893525809640192
ACCTGCT	0.16318478513081	0.706231529295163	0.572115255515507	0.00179564899906508	-0.139605892176279	0.800730605300033
ACCTGGA	0.352271102418381	0.137638786539506	0.413354996136808	0.0494678534369097	0.016794969098076	0.980696864376591
ACCTGGC	0.0885106287279542	0.866416486319513	0.465864303685609	0.0594077123487183	0.121663202834794	0.844765960282117
ACCTGGG	0.27963127184756	0.213038781405968	0.304499259718263	0.0371708422834255	-0.21188172872507	0.406742964810653
ACCTGGT	0.25783599319208	0.27908294189645	0.547870605809666	0.000479593483547195	0.0559231865342423	0.903375909518556
ACCTGTA	0.0510083721144931	0.904982243091418	0.377160976649819	0.0518641458805826	0.152161389021551	0.695952633230249
ACCTGTC	0.339093729556107	0.133328708481232	0.760463951236525	1.26275782893873e-06	-0.0782364974658828	0.866645991991159
ACCTGTG	0.295512906791063	0.196433391615457	0.435809182819507	0.0138936311268793	-0.0458076125437623	0.928310521347232
ACCTGTT	0.0387964017139271	0.910249708630363	0.316448560992182	0.0296885164096376	0.184108903932691	0.532554138665395
ACCTTAA	0.174826769671193	0.573280132707482	0.591985777382887	0.000162696926956	0.110738225819608	0.766145440579304
ACCTTAC	0.536022467561952	0.0429676617394242	1.0532186121238	1.70703375300483e-10	0.128119461454078	0.798752851263647
ACCTTAG	0.125225509616759	0.707109661454253	0.233985506573739	0.25738759573542	-0.266254886663843	0.331659139292166
ACCTTAT	0.177191454880534	0.412688260360883	0.309860303971736	0.0265157611103503	0.149551428980428	0.567143109844325
ACCTTCA	0.168643788463587	0.596405214955234	0.184704249096793	0.266382489609922	0.293563648589609	0.265591902766724
ACCTTCC	0.377083925221749	0.0866871213106112	0.83907603521446	3.57661053431945e-10	0.204182412010765	0.456932218191305
ACCTTCG	0.21168083582571	0.35491592766064	0.288689638386162	0.0751097576139493	0.0561876365017105	0.900801386308589
ACCTTCT	0.199907950270551	0.360935355848889	0.351613840586023	0.00599387574034885	0.132211865879159	0.62607741885267
ACCTTGA	-0.041643978932281	0.922905692481154	0.110624708350829	0.574163389467416	0.0788099774297316	0.868784004159998
ACCTTGC	0.0822670509706998	0.838978480938074	1.06935635992986	9.97115880230875e-10	0.281322694058896	0.381065833175607
ACCTTGG	0.0719919497241702	0.775364493008809	0.167501991775733	0.230285775371795	0.0257354322361941	0.950143396475878
ACCTTGT	0.152514777398552	0.538196952742884	0.126926425762654	0.388663230104064	0.144719418795202	0.578007883442934
ACCTTTA	0.229509583365837	0.303256472694402	0.529610549836896	1.62842166356298e-05	0.173834131762567	0.498983417479649
ACCTTTC	0.254479426594379	0.181017578373383	0.961681163823969	1.26469343811854e-16	0.255138734185603	0.127826227021236
ACCTTTG	0.138226890644097	0.578315971338405	0.447439602919692	0.000870443087830256	0.207738275481719	0.386148515270392
ACCTTTT	0.232856197016805	0.103560041190624	0.423794147586251	1.86645680816344e-06	0.195615622761221	0.162276415789097
ACGAAAA	0.656499381097769	0.138310164943941	0.0925704779497667	0.851972361078476	-0.385860985574048	0.590337512936015
ACGAAAC	0.800038560598883	0.054112381418661	0.605849632616421	0.0322100440035902	-0.0864415232919409	0.929730221066795
ACGAAAG	0.341104840719831	0.535264205575935	-0.513844252583119	0.142149122372526	-0.466072349062171	0.370821160032213
ACGAAAT	-0.189162969638548	0.615497961912925	-0.0351286351674063	0.908584456131896	-0.16825344172621	0.696593623777816
ACGAACA	0.759437529649945	0.10963431660166	0.391468491910945	0.283824918752178	0.278594745409325	0.702340899945751
ACGAACC	0.750490404252592	0.0357171388658796	0.565725549589892	0.0743775930703982	0.186616496274099	0.800593893022805
ACGAACG	-0.176495554213086	0.793567131084837	-0.389966909861751	0.226892902036464	0.0638100035875557	0.951049426478045
ACGAACT	0.155131484419664	0.687413393202638	0.230806825301059	0.286241120865915	0.234306197495393	0.49146697080886
ACGAAGA	-0.101530137014794	0.912262857882546	-0.140275992133815	0.75166593257482	0.166404703644723	0.881804224129186
ACGAAGC	0.223744319912818	NA	1.62840784241535	0.000244101648248985	0.581353852396128	0.487221908116185
ACGAAGG	0.179464944503124	0.712664525809543	-0.614651458056616	0.0332694919208098	-0.700678234933758	0.0466360053747084
ACGAAGT	0.37022220682898	0.344233956478618	-0.0343848806520733	0.920099785626106	-0.00422729618859166	0.997429579115482
ACGAATA	0.368561219230861	0.437923445970734	-0.07998595040161	0.829691582686977	-0.0867755346457142	0.914688257168854
ACGAATC	0.491769579969142	0.104854201174558	0.475923443330605	0.0506884363338769	-0.025126529197367	0.972587292106954
ACGAATG	0.493116153525094	NA	-1.01486417343289	0.0239302748959093	-0.15972269555757	0.944477453607271
ACGAATT	0.0146351608250813	0.9765922015663	-0.259778060039056	0.31920087070826	-0.0373928484746932	0.961478051705735
ACGACAA	0.589631611843932	0.219574836709393	0.670200187154363	0.0408629718089814	0.248893446180006	0.731933632956793
ACGACAC	0.334313856644935	0.2851068944263	0.35671061366119	0.136644654303508	-0.105543119637468	0.846246627750995
ACGACAG	0.573749396044415	0.356726975779247	-0.437678390273272	0.266163937946477	-0.283475792586708	0.737758974962903
ACGACAT	-0.0392818137731724	0.949366430382684	0.195074620441298	0.483623079658828	0.317035336166052	0.42701626708903
ACGACCA	0.600596380999882	0.1483897791713	0.355941521574481	0.208603749348093	0.0829814589964688	0.923005225357209
ACGACCC	0.504146181264857	0.0479990675264834	0.201605138576318	0.422529480143462	0.0437126604386026	0.950637549157874
ACGACCG	0.253028303248872	0.667978789794904	-0.42846309716801	0.215419468814898	-0.356665454019818	0.610686911130136
ACGACCT	0.189619374478778	0.621092341484641	0.189571672077295	0.434828762745075	0.0267439047930735	0.971416813721829
ACGACGA	0.353897251055144	NA	0.430833030179497	0.376648241303603	0.1594354857405	0.893189805864965
ACGACGC	-0.0323999639485836	0.957115738203732	0.941068942264085	7.3670156939019e-05	0.164081268338705	0.737758974962903
ACGACGG	0.222510724038441	0.625606838971044	-0.700790877717441	0.0020449985310264	-0.359187913984842	0.335454531327074
ACGACGT	0.506154213144328	0.224839735523169	0.136500349946614	0.6885338340732	-0.113634928793509	0.894871275215481
ACGACTA	0.304180734437108	0.525566415022001	0.555092641885637	0.10680174009171	0.134932401474889	0.880543478760646
ACGACTC	0.6703361596227	0.0064974946895573	0.854160065068527	2.59542163082273e-06	0.147128866599494	0.748014382163683
ACGACTG	0.490449211735439	0.56603912246427	-0.523405166698236	0.116514015419109	-0.0844661110607508	0.953682164192507
ACGACTT	0.285700397699874	0.436287103431768	0.656061248539796	0.000735827494855829	0.53838235485732	0.0785895933604909
ACGAGAA	-0.528699691510114	0.320438930371032	0.608356040898821	0.067446248698843	0.682508999687144	0.124944184360157
ACGAGAC	0.274354348689374	0.625134552897186	-0.0371403295496651	0.934541224388665	-0.241774465019381	0.709800945619998
ACGAGAG	-0.256638360159758	0.476162576787843	-0.178348742771663	0.515242886554375	-0.164797189272298	0.73798741795886
ACGAGAT	-0.0382546103349896	0.942735938103665	0.854442774201941	0.000266744970245814	0.382594786707827	0.335785740671543
ACGAGCA	0.453521834889634	0.193838020757204	0.329390665939923	0.31675671389072	-0.364417564527797	0.481819421412729
ACGAGCC	0.15466927283632	0.79867676309796	0.498845765118939	0.115617176978848	0.125933899773082	0.886312908809961
ACGAGCG	-0.393752352159913	0.554844581397655	-0.421524171326128	0.342340980108737	-0.528910829288604	0.463694887463746
ACGAGCT	0.0951659894301362	0.835500895804946	0.0986497347817849	0.731889015517164	-0.0888533407226993	0.893826779242717
ACGAGGA	0.120544773621605	0.870657397686217	0.530577183524889	0.0673992750300186	0.315347285383195	0.625507373040223
ACGAGGC	0.00258800228674527	NA	0.975720711126608	0.110569331899407	0.631614476701532	0.625826936034507
ACGAGGG	0.0943811461614312	0.812632987752312	0.0164701587799413	0.945716582706664	0.156603740701134	0.681181004032891
ACGAGGT	-0.230218147038502	0.481466944939828	0.210342598568833	0.337352989264688	0.31515037627466	0.292183035984924
ACGAGTA	-0.150601820289577	0.838405979015442	-0.250459453467865	0.47486211797576	0.253403042421011	0.726664211321937
ACGAGTC	0.231568077629796	0.640625293012454	0.155686657955895	0.599646203102854	0.0746421674663465	0.927528062292077
ACGAGTG	-0.478049451365175	NA	-1.45956101094058	5.49223051957298e-06	0.20442787944761	0.850848896766155
ACGAGTT	0.10479285642927	0.844903601132489	-0.574564581909212	0.00219554625597112	-0.175038981471309	0.753666393203708
ACGATAA	0.388980626427601	0.616780792628099	-0.375702479986755	0.247296300863964	0.102789724356752	0.933177863506566
ACGATAC	0.464750917335445	0.345851753440435	0.14910887648254	0.621787075941591	-0.076947741357657	0.936970188953486
ACGATAG	0.783606375114931	NA	-1.420414584883	0.000321879492120471	-1.01775253267811	0.089309353925434
ACGATAT	0.19988766529694	0.681694815545294	-0.935492628134095	0.000119487744723412	-0.474920334876016	0.274943065251312
ACGATCA	0.182819122827262	0.79746376024108	-0.541128059518069	0.0620225354480731	0.062304870099613	0.956467282296449
ACGATCC	0.23719136876442	0.455981300775787	0.0608410038336407	0.812416235442937	0.184101634218646	0.648393615952434
ACGATCG	0.0593791364949258	0.929617351998916	-1.15843381492781	2.24013783003821e-06	-0.297403171332035	0.588349638774898
ACGATCT	0.303521447861419	0.274706709994161	-0.100746586993089	0.667114577517509	0.0953395296571644	0.856025972267616
ACGATGA	-0.152713223083737	NA	-2.48647667611727	7.99304168730961e-06	-1.40154637438247	0.160643649006196
ACGATGC	0.139082764360548	0.858672206945915	-0.886447320509368	0.0930502114435307	-1.02870436598903	0.0872186041873573
ACGATGG	0.428747381651798	NA	-1.05420668330649	0.00237757401035814	-0.168739962650601	0.893172399383467
ACGATGT	-0.618524577137006	0.28340476639034	-1.88722877443234	2.14004856454559e-08	-0.870518568328275	0.0755730399659357
ACGATTA	-0.0552145356552457	0.935226335196155	-0.683797796642079	0.0119066888537203	0.123019854938853	0.875258107193854
ACGATTC	0.433529992378373	0.181017578373383	-0.415148731661014	0.0290456091583908	-0.231656158496157	0.603549489658153
ACGATTG	0.103840769855804	0.909214815474244	-1.31765028137896	0.000603602004332957	-0.6826185379496	0.269890407554817
ACGATTT	0.299482990967697	0.290506611350435	-0.576452512693804	3.9168778772289e-05	-0.35887956217411	0.151812280236859
ACGCAAA	0.267587649263514	0.611240688503745	0.572114594949067	0.100201820622154	-0.0741408765720419	0.941362569214627
ACGCAAC	0.328631285508074	0.607708081205618	1.16261880019389	4.51122307980755e-05	0.0660340090019572	0.953980008126904
ACGCAAG	0.253836332100033	0.620753612042536	0.557744864797497	0.0112387441914987	0.238298385744633	0.681282094807913
ACGCAAT	-0.258568421087675	0.511441121740135	0.652222856283146	0.00211051702774731	0.350268138984154	0.320782725229146
ACGCACA	0.625972812767791	0.0610552982044216	0.370469690061674	0.145494993597529	-0.0787872544863895	0.914328119662723
ACGCACC	0.265801357994638	0.517997100781872	1.21372149303795	1.31847731010274e-07	0.0740428993945461	0.914328119662723
ACGCACG	0.0704865257480255	0.911417393172695	0.0937148890615171	0.739190157877583	-0.247428280132444	0.652579853014372
ACGCACT	0.126276948008022	0.784357327793827	0.582284691228165	0.00152288547572251	0.253373912149169	0.522807275060287
ACGCAGA	0.155247376230585	0.775325936132903	0.175437441570128	0.555670843592573	0.193173994304754	0.739968059193555
ACGCAGC	0.200865275278385	0.783447093923873	1.40742916666939	0.000512597812174838	0.421807112737594	0.62303664976591
ACGCAGG	0.362298027232837	0.280224011000905	0.387306140175533	0.0855047868992797	0.180602002794362	0.711397886279393
ACGCAGT	-0.0376046495582184	0.95040395622545	0.534077532135084	0.0166736073770575	0.348867431009332	0.388750314651426
ACGCATA	0.615324485327767	0.0254119195057834	0.459209425263107	0.0736163334558291	-0.13232688795883	0.82077203820014
ACGCATC	0.356258800105717	0.476276149242249	1.52050851359682	4.86701022729332e-09	0.336945851951799	0.570791074639931
ACGCATG	0.223185134722602	0.613401926446025	-0.888799415390348	0.000239711382571747	-0.460055951829752	0.195291198436289
ACGCATT	0.202423757924157	0.549596179740881	0.581358817356405	0.000203754704809066	0.0964084757909861	0.838079565678204
ACGCCAA	0.085711539536469	0.878455758799869	0.533724447569011	0.0529429964862251	0.0596433929832971	0.941753173671039
ACGCCAC	0.316991377076954	0.345146694996966	0.889810670741527	9.97576997641434e-05	-0.113622462956294	0.840435609349579
ACGCCAG	-0.0764082413997981	0.862017833321501	0.19266371711857	0.452604038855017	0.160641452634259	0.739079833113756
ACGCCAT	0.0333894837818802	0.949491086485458	0.603504780063955	0.0025975812772197	0.101379162237231	0.858478593806598
ACGCCCA	0.773786744741935	0.0286519969575537	0.763509699447631	0.00707150288723358	0.0287576754387326	0.980387989100766
ACGCCCC	0.493261205560892	0.0680867428507923	1.14714695324142	1.10191722336714e-08	0.00332729806576421	0.998124049639979
ACGCCCG	0.185738873929402	0.614139669441603	0.0617565241097879	0.78127416511539	-0.0988545926636041	0.844432689348744
ACGCCCT	0.181466674345174	0.629127384184453	0.319375048449123	0.0576649196140273	0.0753279410467091	0.892217116533104
ACGCCGA	0.342111758884718	0.301334038814976	0.499310603049112	0.0144263683147874	0.125637940580659	0.800835657578743
ACGCCGC	0.60959832985593	0.0858300408962601	1.43454889979402	6.29167632598646e-09	0.0105628028624691	0.993096177614768
ACGCCGG	-0.0718618484196186	0.883658582375091	0.376077776557932	0.064230956911816	0.126196734757575	0.810053446949122
ACGCCGT	0.369877388255593	0.236614034235578	0.769265988612682	0.000166927450514547	0.225365628544202	0.559863205249701
ACGCCTA	0.55610117222057	0.0604251059545649	1.10038471908056	3.51580417500548e-06	0.00164388903582797	0.998900881322826
ACGCCTC	0.479436845862397	0.0188438627988464	0.907230495134552	9.71544529245809e-09	0.123306880186305	0.73155775410279
ACGCCTG	0.127540063240372	0.764681886772426	-0.29432436076937	0.109718490842536	0.0672945762607844	0.91129927754884
ACGCCTT	0.182459501205099	0.477090815581971	0.270954179694904	0.107021567775882	-0.0460657084262091	0.923067427085535
ACGCGAA	-0.0766493167173312	0.918428665169221	1.02636555060073	0.000129582675581142	0.88589730623416	0.00363328218126314
ACGCGAC	0.90441147284232	0.00455259536131806	1.65940632009001	5.1249620955364e-07	0.101664646996799	0.918692870326469
ACGCGAG	0.166779048683037	0.726753573315462	0.0592871229701982	0.844296101444584	0.111288801867289	0.858816120075016
ACGCGAT	0.12646650142648	0.768700075000173	0.93076379855306	7.85523326477787e-05	0.0130840971538132	0.988486518725442
ACGCGCA	0.476012886777665	0.230359103865054	0.85475404130752	0.00613848019977164	0.133278765246601	0.872139672833334
ACGCGCC	0.356763234469243	0.355374339320158	1.56794575692926	3.34237011309576e-10	0.124604065308478	0.849016704436915
ACGCGCG	-0.621093730673936	0.358902072422418	0.309513263214854	0.598064403222534	-0.597750302285628	0.469010755782329
ACGCGCT	0.281190748860051	0.464278481464488	0.959263045404318	0.000313963085334593	-0.166823879412923	0.787503216427342
ACGCGGA	-0.0222520622033219	0.972603388201234	0.480190795781652	0.0836219630168932	0.0259381480031442	0.977072589351389
ACGCGGC	-0.136427396328739	NA	1.01137447026535	0.155683631991524	-0.236660937488411	0.883302077721408
ACGCGGG	-0.0792015664368426	0.833375751656971	0.0341355355418965	0.910996081973379	0.0204806910868473	0.978299434754393
ACGCGGT	0.0197497358095934	0.977311079999657	1.2707949889567	2.3638462444285e-05	0.307055950548597	0.595677102884825
ACGCGTA	0.0596857203788827	0.91592391065365	0.697444738215991	0.000757061252809127	0.488245152019894	0.153547375438167
ACGCGTC	0.543502308022636	0.397888084793507	1.57133396206777	1.10062230926636e-06	0.325156887888758	0.699332405596436
ACGCGTG	0.200581110364703	0.625545460218949	-0.631719660753418	0.0018461592406013	-0.20803573970078	0.603224361585487
ACGCGTT	0.29833437856225	0.283159247557022	0.523082247438703	0.000552593769340434	0.0175063909569743	0.977444833918438
ACGCTAA	0.552377514096407	0.127449671343365	1.46704514190361	4.52457049761444e-07	0.139669978008273	0.863064333386787
ACGCTAC	0.332027899370937	0.449469517801764	1.78745238726585	2.08610046311489e-13	0.241353090910703	0.64646510424252
ACGCTAG	0.318987100145933	0.573668478824758	1.78228597239989	1.59949828305411e-06	-0.163340321042996	0.880543478760646
ACGCTAT	0.348846565667382	0.334442789338599	1.32782614662017	9.54758112941696e-10	-0.0358732695219233	0.963198903904599
ACGCTCA	0.0937648023301838	0.84611161440649	0.711553297404571	0.000775347906284593	0.218569745031649	0.622287689741266
ACGCTCC	0.53969438645566	0.0155971238650243	1.41488933858915	6.79970249085982e-15	0.0862848326797181	0.85332478365414
ACGCTCG	0.222196374124625	0.461492568556489	0.196861233684878	0.21495812002742	0.0203384996703461	0.971617632708852
ACGCTCT	0.492235448840629	0.0293564163553561	0.989312366104506	5.25849089719003e-10	0.241507411980452	0.401017750728586
ACGCTGA	0.376151892107566	0.20936227348046	0.516033166466945	0.0478738688548213	-0.0354233369802309	0.965678440366827
ACGCTGC	-0.0791910345327533	0.898370148163152	1.57152743672963	3.78869585350346e-09	0.333221998764931	0.470167744020046
ACGCTGG	0.14303352356762	0.618638151788837	-0.00842546816320642	0.967675995443628	0.0533025458118194	0.906784842454108
ACGCTGT	0.329960562768107	0.238816833037181	0.485906431477984	0.00443467837368568	0.178775153056739	0.648393615952434
ACGCTTA	-0.0170340113619911	0.977311079999657	1.11101038602961	2.56948269136946e-07	0.286922659342757	0.509376527977693
ACGCTTC	0.144549370634015	0.732713846119134	1.28801493339076	6.35932128802504e-10	0.300179285555353	0.479014443458728
ACGCTTG	0.155598103990724	0.593702960011493	-0.459497306065342	0.00126870145238245	-0.402575091988198	0.038501885696786
ACGCTTT	0.557914076935976	0.00108977251589686	1.0937978943819	2.79328746132237e-14	0.137009043259099	0.686446636297118
ACGGAAA	1.03771115206458	0.0268463359143126	0.778711538223959	0.0889010618831366	-0.237944141188942	0.811029573113121
ACGGAAC	0.553189320260677	0.0819760536893076	0.741299040332004	0.000243767858662205	0.100985120075324	0.873675524761911
ACGGAAG	-0.0643287714755782	0.916668057583324	0.645860291974889	0.0120842744122402	0.382809350024434	0.397115488399356
ACGGAAT	0.453598386733319	0.164440573625024	0.744009797990601	0.000219572619618611	0.391352342198177	0.32240591154836
ACGGACA	0.330068799700671	0.303869320052547	0.544190053501748	0.00741022001142963	0.0117373894315483	0.988032896535595
ACGGACC	0.258030213245525	0.410388049713908	0.25698196843761	0.21742221067132	-0.0733014096448351	0.894733116757036
ACGGACG	0.488157261824762	0.223387559771792	-0.698780778761826	0.0167157581811343	-0.625054068208795	0.129930987588128
ACGGACT	0.207137977376839	0.422715429626159	0.256156415273039	0.127667326812122	0.111327574884231	0.754091792093921
ACGGAGA	0.249538637934702	0.481960411980429	0.161375043856045	0.510734411206156	-0.146527373545903	0.745606708203466
ACGGAGC	0.514663797852933	0.0625005002037953	0.201773957291911	0.408521477444529	-0.295477410220708	0.410099706370848
ACGGAGG	0.232102231643462	0.280445579917124	0.115771992687679	0.511657069063309	-0.0818793617262708	0.816866790134213
ACGGAGT	0.416547735746456	0.0931683232159787	0.16144790047737	0.331282938533068	0.0301672562449227	0.95733858192292
ACGGATA	0.546036861221844	0.0835532975308957	0.246807481598297	0.412602159396546	0.0143698656522021	0.990363360585232
ACGGATC	0.393080968848271	0.0474850056489875	0.488998021510922	0.00464394340972181	-0.0325683236660284	0.95513275666747
ACGGATG	0.16274831478462	0.808420888452354	0.24566263077531	0.514938479350424	0.0174271789731414	0.989447285443977
ACGGATT	0.387350280207519	0.0615734005655217	0.235058547615047	0.149107288662661	0.0956764990419862	0.799642399824986
ACGGCAA	0.347742389756351	0.45379051083751	0.509142168657033	0.0663335881621679	0.257211825190826	0.642647876103738
ACGGCAC	0.273310750855349	0.431360651103102	0.832229995131052	0.000247116584047966	0.0627625139712607	0.930108903162751
ACGGCAG	-0.118136218128832	0.837833585154339	-0.00452068528864296	0.991357297986059	-0.340508644126422	0.57745051192828
ACGGCAT	0.571532768134976	0.015849260815862	0.681367738388945	8.87106537713571e-05	-0.0572156413074502	0.922341870425986
ACGGCCA	0.196937392495228	0.589217840938506	0.433899364120329	0.0563789924951597	0.00236962905761435	0.998900881322826
ACGGCCC	0.124836853681885	0.665414638389308	0.738409968603343	1.13837226866796e-05	0.231142471746692	0.448265740728201
ACGGCCG	0.125906737985001	0.781802203964453	-0.114569022570849	0.696533510692821	-0.182584495892024	0.704174892867225
ACGGCCT	0.45938735145769	0.00535838501054067	0.43845676346977	0.00168336105801181	0.00494412742616319	0.993139653603587
ACGGCGA	-0.108065839433991	0.87209888298198	0.118048646437806	0.761903875328192	-0.000475505840271179	0.999642309847768
ACGGCGC	-0.0673665185091239	0.910249708630363	0.418981197810251	0.189947662001491	0.116261219400006	0.883302077721408
ACGGCGG	-0.295756994455151	0.467747427648092	-0.510343917651353	0.0742896641116913	-0.437297659843409	0.252021632973698
ACGGCGT	0.45035380717281	0.194106479407279	-0.0156680923866853	0.961161260448014	-0.294883281863255	0.520561080281186
ACGGCTA	0.362018730660141	0.238867694793174	0.250693943827632	0.360034421293206	-0.0272603653445656	0.972057471196835
ACGGCTC	0.235496579425602	0.312681020565935	0.476233388680385	0.00760516444600847	-0.0828537137281885	0.858816120075016
ACGGCTG	-0.034939534562306	0.957762012846505	-0.431171394996587	0.143298295883845	-0.701431257054443	0.0504569695278982
ACGGCTT	0.189907612010961	0.566984531621197	0.388897027967675	0.00841466946561292	0.0699215136277588	0.888725390825503
ACGGGAA	0.989127224808497	NA	2.30370294939812	0.0173633930481455	-0.00353098995126315	0.999402380726906
ACGGGAC	0.508867537314792	0.0685167167690724	1.06863122692747	0.000142720604081407	0.303154441022393	0.601648623648786
ACGGGAG	-0.0754046196484713	0.846394632052253	0.161989105130101	0.495264091285869	0.158446795972714	0.708428192449067
ACGGGAT	0.327173257749854	0.333331540643078	0.935542597821888	2.54070048790359e-06	-0.11976087971651	0.835442897332755
ACGGGCA	0.173563087576085	0.668111940257556	0.269627810357714	0.227654482772846	0.147044741941685	0.754091792093921
ACGGGCC	0.377821377326113	0.0282196325414618	0.238900725220001	0.141829620921134	-0.0606033372979477	0.883429733534018
ACGGGCG	0.0317844472696787	0.967930697694088	-0.513585444345322	0.1217865458308	-0.472821777987885	0.336296876525908
ACGGGCT	0.0851953555494462	0.818319298025613	0.231881526402058	0.13928562459073	0.0885855006786319	0.840284407426864
ACGGGGA	0.361401435524515	0.20298140415612	0.138577563373888	0.520881342192952	-0.140756608332695	0.737758974962903
ACGGGGC	0.0724704297509267	0.8425333063843	0.135071968023663	0.539637317526016	-0.188052021559859	0.601648623648786
ACGGGGG	0.35415147587535	0.0371628527796673	0.505849942307108	0.000545891254699982	0.107070413372839	0.781543296804451
ACGGGGT	0.378231324026267	0.0154234063193281	0.716446971523842	4.45390704136958e-07	0.190739580820151	0.507628001212657
ACGGGTA	0.0239295209293401	0.960879762513341	0.375888774054849	0.0499356402366458	0.148424740209945	0.726732371106114
ACGGGTC	0.242400778305287	0.27997347148049	0.749336882276794	1.19640369928103e-07	-0.00919287111736904	0.988032896535595
ACGGGTG	-0.197528144985295	0.37655628392862	-0.0254077325975652	0.907829633614169	-0.0208732376805182	0.969292073448688
ACGGGTT	-0.0138166427770055	0.973877988436362	0.246909079789236	0.16297437475828	0.103757729678556	0.822747570062072
ACGGTAA	0.643959418925811	0.0704193229419564	1.44511130258958	2.29177533561215e-07	0.250775321157778	0.673400572584519
ACGGTAC	0.130569476415244	0.677223352305926	0.718237280287755	0.000104398202877306	0.102198773223951	0.825951989788269
ACGGTAG	-0.0176787322298198	0.973877988436362	-0.115092237178913	0.626097023012929	-0.000834698415169399	0.999402380726906
ACGGTAT	0.1274138741346	0.68282518747367	0.51937969061404	0.000287972037151242	0.208164524875446	0.493871685096667
ACGGTCA	0.230155481708362	0.678397413331817	0.681558088370643	0.0413069200411882	0.0852087513882944	0.92921120714964
ACGGTCC	0.27698364709692	0.214807971429416	0.35203191377245	0.02300070257164	0.0362059557294692	0.944048458343023
ACGGTCG	0.109492234367099	0.721907404731914	-0.307081650753868	0.0964655085835645	-0.642647388491113	0.000133879173037217
ACGGTCT	0.20989817642018	0.259761406030919	0.0266010022759288	0.874990153123869	-0.151591363506915	0.506202893658984
ACGGTGA	0.016615804528139	0.975667859529088	-0.407185011569741	0.0250424177353905	-0.186810285535356	0.64182424853116
ACGGTGC	0.00291838774616339	0.994174922834388	0.273410031386455	0.0618817811841956	0.00434642788010392	0.994727821722275
ACGGTGG	0.0823603894784371	0.730904605101033	-0.538297235364565	1.67858175237578e-05	-0.351586870674739	0.0251981821664432
ACGGTGT	0.0821283020570083	0.734156099105463	-0.632139138597654	3.35492318482839e-09	-0.437130891134977	0.000159295797578872
ACGGTTA	0.15498609277886	0.653830944070692	0.58968875993352	0.000403106092495204	0.204884007348437	0.587161077855095
ACGGTTC	0.330970161036143	0.111880130490511	0.49700691503944	0.000339733006040642	0.171453687072012	0.577291818950856
ACGGTTG	-0.0296539925035887	0.932805072595809	-0.677098749881722	1.32077369526928e-07	-0.425343746218177	0.00827960686093084
ACGGTTT	0.187878562591027	0.295690521707787	0.183757479481668	0.100584518368766	-0.00582148066016332	0.990363360585232
ACGTAAA	0.166719948929553	0.731789506717386	0.516427007069414	0.0712612059686102	0.0418295849160236	0.961904743843816
ACGTAAC	0.410038297700499	0.390353374095873	0.911890212530602	0.000251460158692309	0.166144302302839	0.822600583935028
ACGTAAG	-0.119214984396984	0.817066642406125	0.260536306652599	0.35324818289802	-0.149415129646052	0.800072271461123
ACGTAAT	0.0478167893526252	0.904986093029898	0.0339734754466225	0.898813311175082	-0.0371993201046903	0.951956907462636
ACGTACA	-0.108889278178947	0.817860095038685	0.31141727029951	0.188581202512984	0.517428866946503	0.0875610095337774
ACGTACC	0.121888568445217	0.860468103790112	1.49623203950255	1.61037033422021e-09	0.356329343640191	0.558108050423483
ACGTACG	0.11774043611862	0.776988398693774	-0.249028882865873	0.271880533405305	-0.282832773163805	0.384884979978845
ACGTACT	0.109725093060819	0.804714594620949	-0.0458681649447928	0.842640290396294	0.0744591717496255	0.903375909518556
ACGTAGA	-0.0233714633551109	0.973877988436362	0.244275688452092	0.335419766180181	0.0781676412862013	0.922341870425986
ACGTAGC	0.458993699782546	0.39907454473112	1.53449425240483	1.34561669963139e-06	0.248656936051327	0.745931150586911
ACGTAGG	-0.27946431850973	0.27997347148049	0.0327263326124999	0.888141192872528	0.169072766441041	0.593843165023827
ACGTAGT	-0.097921518471469	0.802202646850211	0.308939129357926	0.124921291735389	0.343482867373377	0.208587607068551
ACGTATA	-0.165075008556108	0.727239258352798	-0.205694440198268	0.320567681465517	-0.0917433885008382	0.892258414217193
ACGTATC	0.157959484390413	0.734156099105463	1.06134885823805	6.04230042806091e-07	0.103875140184094	0.880543478760646
ACGTATG	-0.414401348975175	0.208510907626662	-1.05167971983351	3.31448964804737e-06	-0.162662475554113	0.787971381819063
ACGTATT	-0.014031940889479	0.973061800599016	-0.0253160893284879	0.89687890805034	-0.11110837417938	0.745931150586911
ACGTCAA	0.335280207475806	0.402164839197884	0.751011848272676	0.00101087241211638	0.0295709879532987	0.972587292106954
ACGTCAC	0.501936450535357	0.391924711875896	1.74939346187574	2.4187130791253e-11	0.305552723783215	0.708771118245179
ACGTCAG	0.0862697531614414	0.838244359639862	0.432755061307099	0.018551964836835	0.0610303513021457	0.914108990799219
ACGTCAT	0.0223801519924848	0.960854166809925	0.737581230296407	1.35435849550948e-05	0.163633243666664	0.647491457688103
ACGTCCA	0.210687096839189	0.533305800356416	0.592818089236836	0.00440646894619376	0.0302182073682424	0.963079123021131
ACGTCCC	0.432940064600864	0.204840499644976	1.10891454119964	2.09328596198274e-10	0.0358336326787979	0.963241340719724
ACGTCCG	-0.0675713558665135	0.902645112984	0.199481273852738	0.298759958147097	0.110170462267029	0.85204882952595
ACGTCCT	0.267005500235778	0.236502973153447	-0.0581043454299152	0.801393951600041	0.108827535278612	0.804962440879109
ACGTCGA	0.254579840259925	0.411883818022786	0.367706500546711	0.0578556186907934	0.0217123920052469	0.97158327040328
ACGTCGC	0.326134033797264	0.466671555741214	2.42836891210151	7.90822428675608e-21	0.560140791398318	0.138041962996687
ACGTCGG	0.00526420273916413	0.99117304631124	0.130071189857671	0.477758686769568	0.091419731200417	0.831068549466569
ACGTCGT	0.376584200862798	0.106056529616188	0.193271940566538	0.350572257745225	-0.303428467726625	0.254062947699251
ACGTCTA	0.588863444753173	0.0235167980258895	1.17304074138841	1.15473107009278e-06	-0.0389901834329006	0.962585967894292
ACGTCTC	0.380046140755475	0.0479990675264834	1.39588495974817	1.93831278108632e-14	-0.0569856229843588	0.922341870425986
ACGTCTG	0.103149018508767	0.847959413374139	-0.337438118118432	0.0866710625303133	-0.339440456157262	0.420775978706142
ACGTCTT	0.272836719780672	0.211737502249791	0.624054336460856	7.34467663907777e-08	0.24431740526221	0.267911931536303
ACGTGAA	0.829319587970059	NA	1.91101500602822	3.058335443794e-05	0.474555810619043	0.622408489169194
ACGTGAC	0.455417442203056	0.317598964256014	0.519992185390318	0.109563251583261	-0.107081705614699	0.912985755634742
ACGTGAG	0.105672186965148	0.782941750902152	0.437024946577817	0.0392121553383842	0.0326606001115375	0.962585967894292
ACGTGAT	0.825775351887708	0.000277790463699572	0.557307768642799	0.011162273675404	-0.242268694559687	0.59076462851329
ACGTGCA	-0.141151616809656	0.760439751119617	0.417688165469218	0.0988266331984573	0.0716848926950892	0.922341870425986
ACGTGCC	0.157433156221157	0.741805349662621	0.443580371648712	0.0912755817675901	0.0531494184839147	0.949138089991334
ACGTGCG	0.0552635564485461	0.938822206497313	0.373987158973049	0.244463727471539	0.281820732880818	0.616274855940618
ACGTGCT	0.0397475188697887	0.939156701366146	0.54881283142955	0.00801097636467742	0.404013030436915	0.234683179443422
ACGTGGA	0.325035758997726	0.303283574568171	0.435131206818953	0.0471657409508676	-0.184783134370007	0.668395971957377
ACGTGGC	0.104765676253477	0.909214815474244	-0.29908518696699	0.493155206260441	-0.15545002750717	0.880543478760646
ACGTGGG	0.0488768246921969	0.898370148163152	0.342540187547899	0.0173446790683326	0.100950494058425	0.769925939319877
ACGTGGT	0.484581530510737	0.012680953201276	0.609022388398321	0.000190785311601034	0.0085086380888673	0.990363360585232
ACGTGTA	0.203841439637558	0.568408325458864	0.0985736381202366	0.706165177312459	-0.249850930364383	0.465192989941834
ACGTGTC	0.301645897541181	0.423319404400282	0.511953987615034	0.0317963644058728	0.281709352798562	0.543493540575364
ACGTGTG	-0.256788748341686	0.462124411427845	-0.261316622597514	0.153582554643526	0.0287894287993907	0.966543674740132
ACGTGTT	0.0305165722065452	0.929617351998916	0.418323300274345	0.00462344865585325	0.193369902185323	0.495512015060569
ACGTTAA	-0.256199497151163	0.373657217822894	0.578868724186414	0.000709754343692951	0.389568694684978	0.129351587881201
ACGTTAC	0.107579560988011	0.743207232473347	0.947615614088512	2.59929331414773e-08	-0.056438113937343	0.910438938293705
ACGTTAG	-0.148863947271808	0.624546797067106	0.0474682478595383	0.829219375322922	-0.0572046900662943	0.901882550412577
ACGTTAT	0.0120041124459119	0.973877988436362	0.212589412980548	0.118006263708177	0.121252846146572	0.631315706736567
ACGTTCA	0.137454112284237	0.714383013484273	0.125258493410328	0.515303988516208	0.257178718510057	0.43166960467158
ACGTTCC	-0.0563888583414244	0.858672206945915	0.610117453366389	8.49673096895331e-05	0.0392839013747741	0.930749626071082
ACGTTCG	-0.0452467832171817	0.892625253681388	-0.0184321578122392	0.918122372193824	0.0171641877464621	0.969292073448688
ACGTTCT	-0.0923532843840701	0.699642278265642	-0.170534514513188	0.282335420909959	0.0200997489062202	0.967086044510404
ACGTTGA	-0.0200089387988437	0.968405005889012	-0.321319011668047	0.0392511632992469	-0.135964877272122	0.737947336356106
ACGTTGC	0.240069912599221	0.554086855459823	1.15889000071903	4.15858921454175e-10	0.201771963438922	0.673400572584519
ACGTTGG	-0.0908632083380539	0.711560839098383	-0.123499867978163	0.416980336165255	0.199330125857838	0.369482437424799
ACGTTGT	0.156377421062471	0.559136035128238	-0.252861119601507	0.0429486871490245	-0.164378461262095	0.538314295811382
ACGTTTA	-0.130350327999084	0.594642351739299	0.479206086233061	2.44396036730153e-05	0.31807881218073	0.0343771103126056
ACGTTTC	0.277847949616834	0.0909032057185079	0.321281498841571	0.00731041741432932	0.0163469164583544	0.966852275772568
ACGTTTG	-0.0716672505872697	0.77185673293766	-0.29682970082434	0.0541955613661039	-0.156254483900996	0.59076462851329
ACGTTTT	0.0100482589759664	0.9765922015663	0.229332498224168	0.0466793926281285	0.157521288733814	0.51497835751876
ACTAAAA	0.118918686124279	0.777124590270365	0.437322143281016	0.0332378964746297	0.208057383283874	0.574008784568534
ACTAAAC	0.686055059305823	NA	1.56086601068831	0.000430840388430558	0.324681155106727	0.758684310710671
ACTAAAG	0.0383724026306973	0.953683044137731	-0.305102958073958	0.305199908023786	-0.537363763401532	0.148621840048056
ACTAAAT	0.162674561149368	0.630349140639904	0.189394141154492	0.229315267230931	0.160954872019655	0.644807238226837
ACTAACA	0.191121341286601	0.716080064731352	0.825059766125306	0.00379739256223234	-0.0140363876920949	0.991398212215027
ACTAACC	0.26232166849691	0.644197878180601	2.53769783104974	1.74556800939119e-13	0.617213704455966	0.248749366843441
ACTAACG	0.947709852570705	NA	1.56372498398542	0.000119477462241391	0.10534052755623	0.929730221066795
ACTAACT	0.0111838120983683	0.987721145533295	1.0417201979821	4.10939947370048e-07	0.175263251086618	0.78141716967482
ACTAAGA	0.140731648649699	0.787959691281937	0.00482405190681928	0.98933760579514	-0.022634681555901	0.980696864376591
ACTAAGC	0.0709095993341818	NA	1.80639420667787	0.000220751048484458	0.505924717094074	0.588390507977127
ACTAAGG	0.26484388296492	0.54146005871904	0.256171815356635	0.290065933508237	0.121379435771435	0.844765960282117
ACTAAGT	-0.158459876365076	0.699168168784541	-0.0874186909659877	0.749308074440486	0.0183350291517373	0.979623508086159
ACTAATA	-0.00988558722682872	0.984768028356921	0.851828379740298	3.27544076522369e-07	0.453889866109178	0.057986929209936
ACTAATC	0.119212620018621	0.838244359639862	2.05061155097693	9.12367321750698e-11	0.568662656040027	0.244970356759516
ACTAATG	-0.227644199216705	0.630349140639904	-0.0145462155690852	0.972408540064585	0.221813253771357	0.76154688321824
ACTAATT	0.14144651738743	0.518759208902054	0.823330895413173	2.14547675828449e-13	0.201464636738625	0.297147574969777
ACTACAA	-0.168760214851823	0.747000949525978	0.549571942260392	0.0271294903070697	0.305946045146485	0.572288647484887
ACTACAC	0.141034751582025	0.849771564658567	1.26040258693809	3.19508260963924e-05	0.0546436360022565	0.963241340719724
ACTACAG	-0.000934211995791593	0.99841485616476	0.348263014831444	0.155736968888203	0.355412238513926	0.357527352580641
ACTACAT	0.263989889009163	0.280224011000905	0.0254974470246971	0.914195946877786	-0.134981472178658	0.704191279282467
ACTACCA	0.535895379593226	0.217093116815664	1.18413684609436	0.00106200464418631	-0.306914035201586	0.648702683918594
ACTACCC	0.564392952519153	0.320282046800196	1.39974443357659	2.07285362621099e-07	0.111846147754089	0.922341870425986
ACTACCG	0.0700524918800055	0.926787424098995	1.07413726448957	0.00525253106942465	-0.157957857219977	0.857465119737426
ACTACCT	0.513154538866271	0.0751399304286806	1.12295674194393	1.59980239765044e-05	0.107512785889429	0.883429733534018
ACTACGA	0.213896436123469	0.626093994775112	0.500352725639656	0.0470391575418463	0.145064679623418	0.811562521472451
ACTACGC	0.315198611889326	0.628780176061753	1.5804671408307	0.00201315360852692	-0.311104081494704	0.784125081765482
ACTACGG	0.00481308934533834	0.993446824378053	0.715597685639412	0.000534602117185735	0.108032354694955	0.858816120075016
ACTACGT	0.241762206278524	0.616911390530003	1.22699044229616	1.41387410847589e-08	0.379085703252734	0.373224490252389
ACTACTA	0.0472998445754555	0.921883212985828	0.500634830573345	0.0121331734965552	-0.0233581988750567	0.971752602063482
ACTACTC	0.776799506519519	0.00149125515017705	1.7729761746924	1.11362239355969e-16	0.327004692163861	0.391029073716836
ACTACTG	0.119243343256883	0.854754138066712	-0.182433445189508	0.478845004047267	0.292787856514118	0.57745051192828
ACTACTT	0.0743554246238107	0.796791428966149	0.485003335276427	0.000313695776821758	0.203551905614228	0.363692402526229
ACTAGAA	-0.0314225001248373	0.968783206992753	0.553293233611736	0.0631859972608266	0.273161856101862	0.690240712161738
ACTAGAC	-0.289667201260635	NA	1.03434968268894	0.0470509384092413	0.495558171706713	0.595026434394559
ACTAGAG	0.0109278092363682	0.987721145533295	0.0364948421989927	0.908010017738505	0.0727710539183069	0.927528062292077
ACTAGAT	0.337693242645903	0.303256472694402	0.749157650163301	5.1363984116807e-05	0.172812918067619	0.696337053377701
ACTAGCA	0.819860189261138	NA	0.573891465578105	0.284349612336384	-0.199046578624872	0.889058593200629
ACTAGCC	0.470488968915914	0.440829727026909	1.19638807204959	0.00142517554819435	0.262733049159285	0.756660119248395
ACTAGCG	-0.188828914304839	NA	0.34994946596102	0.699905743079044	0.544131476191788	0.822443192384971
ACTAGCT	-0.0134935094974182	0.98617459224093	1.41502176934718	0.000576986002804931	0.160279073795237	0.881405447284052
ACTAGGA	0.0928314369118878	0.859519300195901	0.490151006123925	0.0413506520767156	0.0574031410606824	0.941280613121219
ACTAGGC	0.386204930466462	NA	1.12627417840268	0.00839811210226215	0.219121665631111	0.839487148762839
ACTAGGG	-0.166050206100005	0.64052531336753	0.278914246981337	0.197021674306367	0.00112953616624207	0.999402380726906
ACTAGGT	0.139414421835684	0.663370147509769	0.766032563164268	3.2098133225753e-06	0.163784529031951	0.614096175481595
ACTAGTA	-0.0131641514182508	0.980102112204748	-0.0667514091605534	0.797742574470309	-0.000236646554408169	0.999649862768601
ACTAGTC	0.519382529617924	0.312338449492447	1.40203062581576	5.11060989552982e-06	0.525312471570875	0.299991756244917
ACTAGTG	0.315973700627421	0.439660880355762	0.135381219735628	0.680823094619024	0.00095381984208319	0.999402380726906
ACTAGTT	0.0485815138124884	0.900324287838302	0.487157572446085	0.0166159658607916	0.000852470457152735	0.999402380726906
ACTATAA	-0.196323077342058	0.532009766802166	0.226233121084103	0.231116282512521	-0.0249184553496456	0.967784193457622
ACTATAC	0.533460343174586	0.0693914318791106	1.69157368017637	5.29353526735597e-15	0.236549164545851	0.60161372152905
ACTATAG	-0.104030107875306	0.789618460819007	0.117446597257511	0.681397079444661	0.0685547870115432	0.918692870326469
ACTATAT	0.015026147823129	0.965447223605004	0.214502826402752	0.0742374193132137	0.0355300920047636	0.922341870425986
ACTATCA	0.419767949068415	0.183279003493963	1.2172707471674	3.90005740793245e-10	0.413404634085435	0.186384883845293
ACTATCC	0.209667391299228	0.668728640066903	1.49938578769672	7.0505293728417e-10	0.3767257869605	0.438724106724668
ACTATCG	0.309549554105795	0.589320528566106	0.714272606642225	0.0609993641839877	0.00305143936931165	0.998900881322826
ACTATCT	0.411882718914576	0.0897382760238623	1.32452322509204	8.3122927157844e-11	0.358139185825718	0.300824798029741
ACTATGA	-0.0549688351304961	0.903537188579032	-0.104326720158363	0.641413227089839	0.111235919827923	0.797089766918975
ACTATGC	0.219798195677078	0.695732708959125	1.47649774470779	8.34659594002873e-06	0.356102959045897	0.607174687309174
ACTATGG	-0.194295490699971	0.58602248800965	-0.0348058091218826	0.885672280988863	0.27201200920193	0.408597256723955
ACTATGT	-0.0367356116268361	0.919915613162534	0.0167794614609377	0.947587809863337	-0.0728968342690306	0.884122018281816
ACTATTA	-0.125396049485098	0.588141746165318	0.327146283797171	0.00613670598187039	0.301301197386645	0.0394507270790874
ACTATTC	0.332771078112141	0.259547895159654	1.55271428222386	1.94251013389278e-18	0.247170550154283	0.508838772984105
ACTATTG	0.0511348376988736	0.882374499841225	0.160764988527074	0.339046291199769	0.0732035230593978	0.857465119737426
ACTATTT	0.0852989319744024	0.6616760484481	0.513365130374562	1.05900460992237e-09	0.182850817928416	0.191505935743598
ACTCAAA	-0.039757457693839	0.944575915475907	0.554663904717991	0.0138936311268793	0.305729377348572	0.375433261766503
ACTCAAC	0.216871043913689	0.680920890717072	0.924256636116788	0.000295650263033956	0.260837788790123	0.620006088919506
ACTCAAG	-0.128270036630946	0.79746376024108	0.133248230384068	0.620829110074986	0.285507908448971	0.478404144455539
ACTCAAT	-0.159927814641063	0.66825570033168	-0.0119351879192195	0.963137967009953	0.027569374857421	0.967571963200868
ACTCACA	0.282046424876368	0.631317638638036	0.265919621996104	0.292788001282031	0.266078143361552	0.671948021213202
ACTCACC	0.359842433498039	0.345146694996966	1.20545156026665	4.52457049761444e-07	0.415702053416575	0.322507019789655
ACTCACG	0.224964951594872	0.591952844663918	-0.0102418321170306	0.975871178226077	-0.221012919671955	0.647659001583472
ACTCACT	0.289081219960449	0.299535485040588	0.551606404906422	0.00776870421882597	0.210670906570789	0.620006088919506
ACTCAGA	0.0937079095654829	0.90921135788176	-0.131424664383858	0.680427562299736	0.14893997695876	0.868776787396769
ACTCAGC	0.554790056755201	0.378427762775718	1.63956739237616	5.02949328897585e-06	0.487922438318296	0.478730380930452
ACTCAGG	-0.0883912817365114	0.861942326906368	0.153714496774543	0.549092858028783	0.335004416071645	0.33291044419913
ACTCAGT	-0.239900777091387	0.535982086540032	-0.114617191132712	0.638231942827872	0.239561648268118	0.55523852755997
ACTCATA	0.391757808882332	0.249636832841292	0.223022096636447	0.298150052092401	0.211930991701707	0.624586388029978
ACTCATC	0.68437373972766	0.0211124313841648	1.43588868271199	1.31110720551809e-13	0.228664094739702	0.620006088919506
ACTCATG	-0.156666891591197	0.796292327834043	-1.05528117758644	9.90233605114921e-05	-0.533930763436927	0.302258649391922
ACTCATT	0.135959217661294	0.577619249593885	0.178792006031816	0.296379602651208	0.0666583953329111	0.871286613346705
ACTCCAA	0.0124957250796407	0.987890775089565	0.334360079700776	0.19550448269573	0.0155053529905165	0.990363360585232
ACTCCAC	0.527180362168708	0.137908394362823	0.348213969205553	0.165588339022368	-0.212038350197573	0.693237003732881
ACTCCAG	0.131496641612843	0.817902328279417	0.34148064948102	0.100127705156044	0.271228093659278	0.601317702307188
ACTCCAT	0.194076098903238	0.569390049769262	0.332032044910872	0.0522510608309405	0.152815434545527	0.678381865547167
ACTCCCA	-0.0764556840580722	0.904139611736066	0.0428686726813765	0.888452892659295	0.0573138644677738	0.94418211439028
ACTCCCC	0.60851786157387	0.00161637791103344	0.574706249187707	0.000854777441295313	-0.0504399249190546	0.922341870425986
ACTCCCG	0.151634412215011	0.709025891673117	0.233647734622125	0.275188327927895	0.0877194560970162	0.885304903522676
ACTCCCT	0.157518851093864	0.695703722588658	0.497452633865989	0.0119238364131538	0.214570698702114	0.641349205780129
ACTCCGA	0.378534928316622	0.281531000119993	0.365851196271805	0.0939536336091822	0.0835730637235093	0.894733116757036
ACTCCGC	0.100446290888389	0.862601948924289	1.10352544877485	3.67274897819971e-07	0.47219975059799	0.19792330020406
ACTCCGG	0.0834592500796848	0.823778247441125	0.517644034513046	0.000480157184555207	0.334246442286232	0.167322180191024
ACTCCGT	0.24887999357357	0.462124411427845	0.861150242620907	1.26623462995824e-06	0.187196773953029	0.635485177719183
ACTCCTA	0.29050543853281	0.402164839197884	0.255956416447373	0.202810617183475	-0.0277055740251793	0.967866149424465
ACTCCTC	0.331687198704573	0.23752245009387	0.942665482190354	2.65884044292595e-08	0.285539407544096	0.389714862118873
ACTCCTG	-0.178135890558433	0.6616760484481	-0.429821613194225	0.0552188667392408	0.0653254511576528	0.926863759166492
ACTCCTT	0.0450100605016008	0.900324287838302	0.253642169048601	0.0918514142976509	0.257049253865935	0.255838951608576
ACTCGAA	0.155444330454034	0.743776569578137	0.55628611497696	0.0134822595555658	0.490366223088928	0.103088619152403
ACTCGAC	0.643254516972933	0.104383358732072	0.576132797875876	0.121877695717322	0.00230559493865552	0.998900881322826
ACTCGAG	-0.175160046145651	0.653479451259267	-0.102798547340219	0.62042572195182	0.170819181975311	0.688829014201029
ACTCGAT	-0.00211122353990873	0.996971592262422	0.849033663232185	7.55212328506238e-05	0.476965128726481	0.0975992019731434
ACTCGCA	0.431487765213638	0.303256472694402	1.15925326567765	3.60193800431871e-07	0.620324262565783	0.100245108877844
ACTCGCC	0.482997390516499	0.12540101263965	1.18689251691817	3.76981608101539e-06	0.126553309211173	0.866659193658764
ACTCGCG	-0.142837302024736	0.818319298025613	1.14698641696763	0.00201661100487865	0.148536269918136	0.879013791733303
ACTCGCT	0.296536531234238	0.295174997323263	1.2058139565953	7.64181403678833e-13	0.315922755886599	0.253700903378716
ACTCGGA	0.360370830063113	0.218030753162077	0.366874574339203	0.0855496458268127	0.252164268623887	0.543079401021636
ACTCGGC	-0.623887784909748	NA	0.923482449780156	0.0960880133557353	0.807778699062915	0.381751344233466
ACTCGGG	-0.0812476401739414	0.832561902106951	0.0353556952743228	0.835769083695536	0.230922431243926	0.420563497536123
ACTCGGT	0.16192107151102	0.69316481459655	0.336191703402945	0.0680219658276586	0.209548456270379	0.628373596426189
ACTCGTA	0.0310136710761887	0.949663625662163	0.111813894912159	0.542770619565871	0.0543525954005658	0.922093150555971
ACTCGTC	0.566803241599705	0.0625385429926943	1.21959059276953	1.26619020911552e-06	0.320091643671	0.48454939625537
ACTCGTG	-0.0533172331881493	0.884076378083744	-0.0449537051351772	0.85034333135517	-0.0496032588751206	0.926407768342128
ACTCGTT	0.161992454533696	0.500408256805121	0.181954987133426	0.180989915400035	0.156255701479166	0.530014137670242
ACTCTAA	-0.0558440942605194	0.900324287838302	0.254350540761722	0.21139918738322	0.192049588980945	0.593910228666501
ACTCTAC	0.441278368666098	0.0397180327514524	1.10028706343086	1.37955662155721e-07	0.0515851649572675	0.936970188953486
ACTCTAG	-0.351676172936797	0.240144602355318	-0.242702184873864	0.238516964084294	-0.0425293740660856	0.94753384471945
ACTCTAT	0.0453065721652898	0.898370148163152	0.260789438265359	0.0718125067714381	0.216353005016646	0.368455799809172
ACTCTCA	0.275202804569965	0.337982580909354	0.190329865102562	0.331394988369745	0.0512950194836952	0.928212671823749
ACTCTCC	0.435794198015484	0.0280370390744843	0.809136967108034	3.45155319946131e-08	0.136581947933007	0.674047229426171
ACTCTCG	-0.108924589948035	0.761575511512019	0.30311939017635	0.0406732369757439	0.345337339442644	0.156327272642822
ACTCTCT	0.0911946565893455	0.731789506717386	0.265668905300901	0.0374506053070905	0.121757092301668	0.642134490549808
ACTCTGA	-0.187796926092514	0.578842752750726	-0.188622172496959	0.331654669935086	0.189573927793457	0.573045182683941
ACTCTGC	0.366785877983105	0.241224073537239	0.990246673575099	2.28755054036881e-07	0.183263721691924	0.667295634225074
ACTCTGG	-0.00973723740498121	0.984768028356921	-0.198035427293777	0.204221687567226	0.104545419827135	0.807698381738106
ACTCTGT	-0.0437573632428938	0.921050077993713	-0.24543113891373	0.174838567202466	0.154297122151658	0.717731800290686
ACTCTTA	0.0419974338177014	0.921134113709983	0.234329258381017	0.116978535791269	0.18220521085716	0.607432381534028
ACTCTTC	0.255053575378817	0.161707032387917	0.795607454436909	1.89018159230432e-12	0.184411060165494	0.331659139292166
ACTCTTG	-0.0802114037740215	0.846069788734129	-0.12285090711355	0.430032320974104	0.215850312137947	0.522065132825337
ACTCTTT	0.11158308176924	0.576658066485325	0.301212155418397	0.00909348518645361	0.242236614893804	0.135331877044596
ACTGAAA	0.638321388809853	0.044547389066884	0.39647313459456	0.0872182473569282	0.200936748770854	0.696867491869894
ACTGAAC	0.595134251667273	0.0543985479104013	1.14056398930249	1.45208227934647e-06	0.348759982265675	0.441645002835543
ACTGAAG	0.0973168789286086	0.847842730016913	0.11948802768308	0.652678432288089	-0.00366438466832709	0.997736177364768
ACTGAAT	-0.0304535727777998	0.943316422276686	0.433937183999321	0.0143305790776867	0.182632471210229	0.617728652307922
ACTGACA	0.183675842959848	0.663370147509769	0.332059704644347	0.126844271158245	0.32301078319526	0.346123855845613
ACTGACC	0.405838892897189	0.240977352361432	1.06656350146071	3.14323378644062e-09	0.28767685142117	0.481813629222557
ACTGACG	-0.224319644347608	0.590966922546385	-0.23671057110753	0.412746749385654	0.0436542233555766	0.956467282296449
ACTGACT	0.106902302715702	0.782329109616548	0.24308648399068	0.190121833115783	-0.0112269618215231	0.988032896535595
ACTGAGA	0.0904491813824294	0.830594947802778	0.19740676586759	0.363129810287154	0.156739057930667	0.681282094807913
ACTGAGC	0.300912941595282	0.476276149242249	1.53454428752976	1.92635021073671e-10	0.350689596234805	0.41138631563014
ACTGAGG	0.285009832465782	0.193919777274544	0.204007389489082	0.223343004053507	0.135277608919566	0.660341330550907
ACTGAGT	-0.049362784187645	0.904982243091418	-0.0447131008523265	0.832723813825951	0.152022326842348	0.629064840837074
ACTGATA	0.433178649005172	0.188153668946991	0.224435964641755	0.372661230578275	0.0117772453939338	0.991398212215027
ACTGATC	0.265648657001811	0.305355619240811	1.46930312158402	1.4479026193998e-15	0.381015608413817	0.170503431303705
ACTGATG	-0.214176232502638	0.79867676309796	-0.184048554185907	0.740433016625648	0.04770597942964	0.975528384466501
ACTGATT	0.117110528955943	0.642131895396171	0.0900534226990495	0.560491318943838	0.172951538360582	0.456275513976693
ACTGCAA	0.339926960230826	0.337982580909354	0.950611931651361	2.07967476394491e-06	0.173011077311831	0.717156072020148
ACTGCAC	0.0333185220560466	0.965447223605004	1.58477379072537	1.75290792894288e-07	0.232262433627857	0.765042736979313
ACTGCAG	0.00366934404129302	0.994678617704634	0.319430202932318	0.178869257297715	0.13364921561306	0.797486508620612
ACTGCAT	0.144356966068496	0.73807296565202	0.572103611662309	0.00831753681570359	-0.0794177640029639	0.914118730517786
ACTGCCA	0.139524199668666	0.737007333579605	0.501290765850591	0.0107007625717969	0.123437370261639	0.800520516374294
ACTGCCC	0.294307377597383	0.267663570424769	0.709358298819294	0.000509089844205835	0.149207280467537	0.754091792093921
ACTGCCG	-0.267366934090331	0.397609406908387	0.335304051649715	0.169894337193299	0.178160254521299	0.711125674453171
ACTGCCT	0.220289965716738	0.460178108369155	0.774973851772507	6.49578754159815e-08	0.334803906609763	0.177206274448162
ACTGCGA	0.408647765807252	0.161707032387917	0.145500373763533	0.61496120992407	-0.0992173535024927	0.876817110534808
ACTGCGC	0.578551371863254	0.188515985432184	2.33406022756051	3.07242791879473e-11	0.368169914692337	0.589812844539637
ACTGCGG	0.104491588094735	0.782783186155071	0.479236735166505	0.00550665610005122	0.197686995803546	0.564375123281764
ACTGCGT	0.125052200384226	0.761652959776097	0.652471536939037	0.00312008309997847	-0.0112188336739827	0.989447285443977
ACTGCTA	0.241736919705689	0.604463420883065	1.1107254808768	1.88620836327732e-06	0.113101670868961	0.875230710984245
ACTGCTC	0.354280150648196	0.0750904654524459	1.18120808546488	7.25849134484874e-16	0.243256142515831	0.304458026068112
ACTGCTG	0.120533272132802	0.793505643595661	0.744020939586506	0.000325832678677314	0.349036238759492	0.386131628887147
ACTGCTT	0.458409227276456	0.00578457520075907	1.02072336128308	7.9610891670008e-14	0.0525308880639641	0.894733116757036
ACTGGAA	0.0227836116636139	0.974830737526777	1.08157874198837	7.3670156939019e-05	0.332349231337131	0.462419109402245
ACTGGAC	0.45443814926527	0.198663712271771	0.954403602371376	4.63641488955746e-07	0.340927335893707	0.432334317253575
ACTGGAG	-0.26153984152364	0.36826821941793	0.478579696020008	0.00629215909348388	0.268792517881676	0.372554894980672
ACTGGAT	0.245431583978022	0.314908287369375	0.592195237819644	2.41032117519127e-05	0.251053482829111	0.255989963902146
ACTGGCA	0.00223379728102507	0.996876540366916	0.355905622185301	0.087108345025823	0.182504283451413	0.647537310818246
ACTGGCC	-0.222119342895183	0.389241009079136	0.133601697340093	0.536811500399979	-0.30862405901495	0.229336352917287
ACTGGCG	-0.354392883560584	0.567537008808066	0.59373369332971	0.193705315506571	0.110846118841841	0.929730221066795
ACTGGCT	0.0403971348291127	0.924778878744328	0.625387045066191	0.001883910052079	0.340463299103867	0.3198079310671
ACTGGGA	0.136806509593726	0.700328802091261	0.452298929113425	0.0175860721407655	0.230915772936756	0.482157479305851
ACTGGGC	-0.0550258233369871	0.915687725572844	0.314471046285778	0.152046509927448	-0.00932707513332788	0.993096177614768
ACTGGGG	-0.287172017857279	0.196370757064382	-0.0394943055508263	0.8682972878349	0.0677307556843968	0.900078475373556
ACTGGGT	0.123512498314188	0.615497961912925	0.399451775960602	0.00107433814727618	0.259764240912938	0.121885617926976
ACTGGTA	0.136738814232249	0.655775988261419	-0.0252389652772477	0.904519261950122	-0.0472560947503242	0.922341870425986
ACTGGTC	0.267321638638999	0.190854194506377	0.247831400220115	0.0765519665265668	0.143578811700622	0.577291818950856
ACTGGTG	-0.454339681640835	0.0286168140666352	-0.229342644597748	0.205973051459647	-0.133210415641733	0.702340899945751
ACTGGTT	-0.0358830530433681	0.900765145469146	0.0701768270645163	0.61693988712353	0.0527483173888392	0.859814636738314
ACTGTAA	0.0265029438249142	0.952670760744461	0.733873816119407	2.72113010480164e-06	0.360042669651854	0.078999601184325
ACTGTAC	0.470915049745061	0.0751091122220354	1.14452953272211	1.56561237466561e-12	0.234994966359139	0.518082180517371
ACTGTAG	-0.0387615084637788	0.920600932657046	0.397352874059688	0.0799210198854592	-0.0353081313416649	0.958070437477799
ACTGTAT	0.00354469957349827	0.992147030697128	0.15166608935917	0.29881360889068	0.0896766455885319	0.76860894487128
ACTGTCA	-0.0780650061983408	0.81272785962192	0.181692100627972	0.374910223692313	0.211936389271811	0.514233978897412
ACTGTCC	-0.0242044984539637	0.955188057500203	0.320425788823545	0.031019318958871	0.243518133486359	0.355992644600664
ACTGTCG	-0.0304187795521622	0.939325150664919	-0.0404644901429443	0.866965522880706	-0.152206196015421	0.671674055582124
ACTGTCT	0.146091138162192	0.547002437828445	0.456182003563885	8.65582207854132e-05	0.28041113416227	0.112810983716548
ACTGTGA	-0.093291126927831	0.757930009796098	-0.141612314740172	0.388669658620625	-0.0126420556379235	0.979772465136401
ACTGTGC	0.303159004457197	0.308948366395457	1.30724643965399	4.65677138838063e-15	0.199920703749556	0.608528375402944
ACTGTGG	-0.217073177043824	0.381611238061621	0.233051249078805	0.0579891696128343	0.370864928368744	0.0415616560462871
ACTGTGT	-0.0173039896367168	0.965447223605004	0.0378377339926832	0.801336389787091	0.15832473029298	0.536565502439877
ACTGTTA	0.0516746518991356	0.877846421548906	0.297506395430695	0.0209048651359617	0.200675779744938	0.362802261980618
ACTGTTC	0.111315874906437	0.618893060368599	0.656884334352105	4.86466620223612e-09	0.286252247900961	0.0640003617579793
ACTGTTG	-0.0981266990786142	0.768578635350433	0.348024849781345	0.00443192504626265	0.312651445439508	0.153752024865872
ACTGTTT	0.0505050371028305	0.821943725586198	0.265240659915031	0.00692375890361897	0.127087602720983	0.497217880813544
ACTTAAA	0.147577165057926	0.635360504135886	0.367216535663885	0.0521653391601651	0.0072765793600488	0.993096177614768
ACTTAAC	0.142212558171794	0.713543261740427	1.512123949819	1.02155669965793e-06	0.154458181585609	0.85089370174579
ACTTAAG	0.0547757946992656	0.920454015327595	-0.0636945973033887	0.817159396896454	-0.140918052781433	0.805642037668743
ACTTAAT	0.246464350354899	0.169702919097244	0.167582054925596	0.258412622943536	-0.125695934552165	0.646198328056408
ACTTACA	-0.114542863083165	0.75025365808475	0.360322213099045	0.0437933235144238	0.155906400866503	0.69544121428584
ACTTACC	0.564025977331957	0.0520432704464023	1.52864316854562	4.70376172556205e-13	0.356100263103911	0.313813347966049
ACTTACG	-0.0453343335384931	0.92282914014227	-0.193149222548532	0.448095273308862	-0.0369028861734657	0.95776491318613
ACTTACT	0.114639482355665	0.737527950780895	0.243387391141612	0.132322446485575	0.155076638611494	0.681219872812353
ACTTAGA	-0.0651733198245515	0.879803753250455	0.440623707821815	0.0267087473101102	0.149861362198587	0.72326775043499
ACTTAGC	0.430330786275906	0.474757269705819	1.35814404118787	0.000485988832091508	0.162700919079688	0.872139672833334
ACTTAGG	-0.320044243187959	0.181555050461608	-0.272489045097983	0.106787560506848	0.106647621588804	0.769339027612987
ACTTAGT	-0.261356886217735	0.398922190706937	0.0935735236797615	0.723562442057525	0.0954751349066048	0.874058880411452
ACTTATA	-0.180102181136884	0.453460478576708	0.482695428080818	0.00173925753704723	0.0661714824443884	0.881804224129186
ACTTATC	0.434987625212678	0.0369515869639419	2.00497371463031	4.64661661586814e-35	0.519533540409261	0.00681644773344168
ACTTATG	-0.0287392873557227	0.954163471899784	-0.291712198807715	0.179760156593023	-0.162878368738027	0.691558687981853
[truncated: 10,273 more rows]
